# Supplementary material for: Comparison of multi-tissue aging between human and mouse
Source: Sci Rep. 2019 Apr 17;9:6220. doi: 10.1038/s41598-019-42485-3 (PMC6470208; doi:10.1038/s41598-019-42485-3)
Supplement: Supplementary file 2 — Dataset 1 [file 41598_2019_42485_MOESM2_ESM.xlsx]

## Sheet: Sheet1
Summary of DEGs for 15 human tissues in GTEx database
The fourth line indicates the name of the tissues.
Columns 1 to 15 represent aging-related genes in 15 human tissues from the GTEx database.
Adipose_Subcutaneous	Adipose_Visceral_(Omentum)	Artery_Aorta	Brain_Cerebellum	Brain_Cortex	Brain_Hippocampus	Heart_Atrial_Appendage	Heart_Left_Ventricle	Kidney_Cortex	Liver	Lung	Muscle_Skeletal	Ovary	Small_Intestine_Terminal_Ileum	Spleen
CDKN2A	MEG9	NDUFA4L2	C4orf27	CDKN2A	MUC7	EDA2R	COMP	MUC7	ZIC1	CDKN2A	RP1-212P9.2	NLRP5	AC007952.5	IGHV4-4
RP5-892F13.2	GDF15	PTCHD4	PHYHD1	ARPC2	CLEC5A	PTCHD4	DNASE1L3		RNASE2	ITGBL1	MYH8	PADI6	TRIM54	IGHV1-46
TCF21	TMEM196	NTN1	HSD11B1	RPS27L	AC007163.3	SPATA18	PTCHD4		MPO	SMOC2	OPRD1	LMO3	CCK	IGLV2-23
PYHIN1	SLC30A1	PCLO	UBE2E3	TMEM91	AZGP1	EPHA6	EDA2R		SLC7A11	PTCHD4	CERKL	ZP4	AMPD1	PRRT4
LINC00922	HMOX1	GLRB	HAPLN1	AREL1	CDKN2A	AL589743.1	ITGA10		CDKN3	AEBP1	KRT80	ADRA1A	BMP6	IGHV3-15
CXCL9	PLCXD1	ROBO2	C2orf72	EDA2R	IL10RB	LTBP2	CDHR3		SPATA18	EDA2R	FAM171A1	PLAG1	FBP2	IGHV3-74
DDB2	SBF2-AS1	CD55	GFAP	CTC-332L22.1	APOD	DDB2	GDF15		OLFM4	ITLN1	DNAH11	DDX4	HS3ST2	C1orf106
ZNF518B	MAMLD1	TEX9	S100A1	RP11-267A15.1	PHACTR1	ATP1B4	FMOD		RAB3B	PCSK7	GALNTL6	NLRP7	LINC00982	IGHV3-23
EYA4	MT1G	SLC14A1	ENPP6	PITPNB	RP11-953B20.1	IGFN1	LINC01021		MYBPC3	CPE	DAAM2	C15orf60	EYA4	IGHV3-49
SAMD11	KLHL21	SCGB3A2	TBC1D1	TATDN2	TAX1BP3	2018-03-11	CTB-36O1.7		FREM2	RAMP1	CXorf57	NLRP4	OTOGL	IGLV3-19
CTGF	C2orf66	TOX2	KLF15	RASGRP1	DYSF	LINC01021	PCDHB2		P2RY6	FGF14	CLIC6	PIWIL3	LDLRAD2	IGHV1-3
PTPN3	ZMAT3	SLC6A4	PDE1C	DLGAP1-AS4	SCAMP2	C6orf223	KLHL29		KIFC1	ZMAT3	UNC13C	LINC00954	GATA4	LINC01021
STMN2	RP11-350N15.3	PODNL1	AZGP1	PTGER2	ACP5	ITGBL1	FGR		DEFA1	CD70	DMRT2	FOXP2	KCNS1	hsa-mir-6723
MTRNR2L2	BEND3	KANK2	ACACB	LCN10	RP11-298D21.1	ZCCHC5	PRELP		CDC20	ZFP36L2	LMO3	ACTL8	IGKV6D-21	CEACAM8
CDH3	CDK14	DERL3	C1orf222	SLC43A1	CTD-2049O4.1	C20orf26	PHLDA3		C8orf4	FRZB	XDH	CCL28		IGLV1-51
BPIFB4	SPSB1	RP4-555D20.2	PGRMC1	NFATC4	RP11-436F9.1	HAPLN1	MIR4461		CDCA5	BNC1	GDA	RP11-325I22.2		IGLV2-8
PTCHD4	CYB5D1	POU6F2	ARPC5	DUSP3	MS4A6A	LIPH	CLDN5		RP11-737O24.3	AC079779.4	PCDHB2	FIGLA		IGHV3-21
COX6CP2	RP11-353N14.5	RXFP1	KCNK2	GFAP	CLCA4	PCDH10	ETNPPL		IL1B	PRG4	C11orf57	FOXR1		IGLV7-46
VAT1L	PTCHD4	PDZD2	HPSE2	XKR4	ORMDL2	ACTR3C	SPTBN2		NEFH	PDGFD	HIST1H2BJ	KPNA7		IGHV3-72
ETV4	RP1-68D18.4	PDE11A	RASD2	TTL	FCGR2C	ATP2B2	VWCE		SESN1	IGFBP7	LINC00662	ZP2		IGKV1-5
MTHFD2P1	AC006486.1	IFITM10	EDIL3	MED12	LINC00844	SUMO1	XG		ELANE	MIR29B1	BTNL8	PTCHD4		IGKV1-16
CA3	BEX5	TMEM44	MIR31HG	CYP26B1	HOTAIRM1	BTBD11	HOXB7		TRIM22	HIST1H2BD	GID4	NLRP13		NUDT8
KCNK6	AC005754.8	ZNF536	RXRA	TMEM169	PCK1	PPP2R2C	TTC7A		MYBL2	FOXC2	EPB41L3	EYA4		IGHJ1
ZMAT3	CDKN2A	GFRA2	PTPN3	KCNA6	NPC2	IFITM4P	CTD-2314B22.3		CDK1	NALCN	AF131215.2	CDH17		IGHV3-7
RP1-244F24.1	PMPCA	ANGPTL1	PRDM16	MT-TG	MID1IP1	CRIPT	SCG2		ESRRG	CPNE7	MARK1	TENM3		IGHV3-48
MICALL2	ABCB5	ADAM22	TOX2	MMD	SMIM6	SLC45A2	HYAL2		KIF20A	CHIT1	C8orf82	MYH2		CEACAM6
ZNF365	ENDOU	SLC8A2	LFNG	DGCR11	TSPO	AP000525.9	CDKN2A		E2F8	AC021188.4	DPH3	TKTL1		IGLV1-40
SORCS2	PRKCG	TMEM130	SLC6A5	C21orf49	RRNAD1	PRDX1	FREM2		AC112229.7	PCDHB2	PSD2	VRTN		IGLV2-11
LINC01013	RBBP6	C1QTNF5	IL17RC	DNAJC11	RP11-196G11.2	XG	C17orf72		FFAR2	TRAT1	SKAP2	NLRP9		IGLV3-9
RBP5	SEMA4A	RP11-131H24.4	TMEM54	DUSP27	RP11-153M7.1	RP11-9G1.3	THBS4		LURAP1L	CBLB	YKT6	NOBOX		IGKV1D-16
ACTC1	PLEKHA8	VANGL2	ALDH1L1-AS2	DOK6	PTPRCAP	RPA3	AP000525.9		PHLDA3	CD28	KBTBD11	C8orf12		OR7E38P
CPAMD8	RP11-76P2.4	CTSD	PLIN4	LFNG	C14orf132	RP11-390K5.6	H19		ECEL1	PRKAA2	ABCB1	KCNQ1-AS1		TCN1
RP3-333A15.2	LINC00641	DAPK2	FLRT2	PSMD7	LLGL2	PI4KAP2	F2RL3		TOP2A	HIST1H2AE	IGF2	CTD-2008P7.9		CEBPE
KRT222	PDCL	RP3-364H10.1	RNF152	ATOH8	PTBP1	RP3-510D11.2	RP11-420L9.5		RP5-857K21.7	RP11-1399P15.1	HAP1	TUBB8		PLEKHG4B
LRRC3	THAP2	RP11-9G1.3	IFNE	GPR26	REEP4	COA6	CTD-2201I18.1		E2F2	ITPRIPL1	CTD-3088G3.8	ACTA1		IGKV1-27
PPP1R1B	AC000036.4	FMNL3	PGM2L1	RP11-317N12.1	RARRES3	MTERFD1	RP1-244F24.1		ANLN	DGKA	FCRLA	INHBB		IGHJ6
APOBEC3H	ARC	RP11-116O18.3	WWC2	ZNF629	NME8	SBK1	BMP6		RHNO1	SLC4A7	AC093838.4	EPHA5		IGHV4-34
PEX5	MT1E	KRT86	AC138655.6	MORN5	BEST1	BGN	SOX17		CDC45	HSPB6	TCEB3	CCNI2		IGLV1-44
AC026806.2	PIM3	COL10A1	VIPR2	STXBP5	PPAP2C	OCIAD2	ARRDC2		RETN	SMTN	RP11-59D5__B.2	DLK1		CHI3L1
NNAT	C17orf96	PDE3B	SLC17A4	C1orf87	NAPSB	SUCNR1	PGF		SPATA21	ATP8B2	CMAS	PHEX		ABCA13
LMO3	CDC42EP4	GALNT5	PNMT	ARHGAP19-SLIT1	UHRF1	MTHFD2P1	PER1		RP11-118B22.1	MFGE8	NPR3	CXCL14		RBPMS2
SCN1B	LINC00312	KIF5C	PALM3	KLF2	MIR219-2	ETV4	RP11-804H8.6		GDNF-AS1	PTGIS	SRRM1	NLRP2		IGHV1-18
ITSN1	PDE7B	AC068580.6	ASIC4	RP11-191L17.1	LINC00341	ZMAT3	ELOVL7		AURKB	C7orf25	MTATP8P1	VGLL2		RP11-314O13.1
ITGB8	RALGDS	FBXO30	RP11-10K16.1	GNPTAB	RP11-73M18.8	REPS2	DDB2		IGHJ6	TMEM130	MICALL1	ZAR1		IGKV2-18
COL7A1	ATG9B	IGFBP2	AF127936.7	HIVEP2	APOBEC3C	SFTA1P	AL589743.1		NEK2	LRRN4CL	SPATA18	L3MBTL4		SIGLEC1
LMO7	NEDD1	RFTN1	MAOB	KLF15	GUSB	DPF1	INHBB		RARB	FOXC1	GS1-410F4.4	RP11-683L23.1		IGHV5-51
CYP4F34P	CTD-3195I5.5	C3orf70	APLNR	TENM1	SHC4	MED12L	HTR2B		MORC4	SAMD4A	C17orf82	MYL3		RP11-290F5.1
STOX1	GREM1	ALDH9A1	IZUMO4	RP11-54F2.1	NBR2	GNB3	OVGP1		NCAPH	CPXM2	DNAJC7	HSPA1B		IGHJ3
DPEP1	NOL9	ZBED6CL	COL5A3	PAFAH1B1	ABCA8	C5orf46	IDUA		TROAP	SNX9	FAM83B	C19orf38		IGLV1-47
DPYS	LINC01021	GPR64	FRAS1	CDA	TPI1P1	CSRP2	ADAMTSL2		GTSE1	ARHGEF7	AC004562.1	SLC16A13		IGKV5-2
LOXL1	SCAMP1	RASL11A	MT-TI	TMEM150A	SGTB	EDIL3	LMO3		PCDH17	BEGAIN	XKR6	SEMA3D		BPI
GLIS1	STK40	GABRB1	KDR	RIMS1	CAMKK2	PODNL1	ECE1		DEFA3	AHDC1	NKIRAS2	MAGEB2		UCHL1
GFPT1	PEX5	CERCAM	FGFR3	HOTAIRM1	GPR157	CDCP2	CXADR		TDRD15	P2RY10	BEX2	MYBPC1		KCNJ16
SCG2	ZNF324	CDKN2A	SEMA3C	MACROD1	PTPN7	AC007401.2	SLC16A6		ASF1B	WDR86	MTND5P11	RP4-537K23.4		RP11-689B22.2
CHAC1	EDA2R	HCG11	ZNF438	AKT3	CEP68	RHPN1-AS1	NOS2		MKI67	LY9	OSTN	BUB1		IGLC2
ABCC2	XIRP1	RP11-266A24.1	MET	COPS4	DOCK5	HTRA1	HOOK1		CD274	ORM2	FTH1P11	PLAC1L		DERL3
FOSB	ZFAND2A	RUNX2	AK5	ITGB1BP1	RP5-942I16.1	C1orf115	EPHA6		CCNB2	ANKRD34B	SOX3	CES4A		CCL4L2
TRIM46	RSPH4A	AGAP2-AS1	CORO6	PTH1R	RTKN	VTA1	TRIM62		TCF19	A4GALT	ZDHHC16	PLS1		LINC00944
GABRA4	UTP3	ZDHHC14	KIAA1199	WSB2	LAYN	NDUFAF1	AEBP1		ZNF793	RP4-613B23.1	PCDHGC4	CDH2		IGHV2-5
KRT223P	SOCS1	PCDH10	KIAA1324L	DCC	RP11-802O23.3	HSD17B14	AANAT		E2F7	TRIB2	GLRX3	GCNT3		AC005363.9
FOLH1	MINPP1	GALNT3	CP	LARGE	HS6ST3	RP11-773H22.2	RP11-134G8.8		BUB1	RGS5	PTS	SLN		FSTL4
PODNL1	SNORA52	C1orf95	PSMD7	C1orf95	SLC1A7	NFXL1	GPR68		LILRA6	DPT	PPP2R3C	DLGAP5		MZB1
PTPRD	ZNF674-AS1	GABRA4	A2ML1	KIF3B	LRRC63	KLHL41	TGFB1		FAS	HOXD10	NHLH2	ACADL		PXDC1
CACNA1B	MAT2B	2018-03-04	RGCC	AC006946.15	CORO1B	TUSC3	OSBPL5		GPR84	CD5	PCDHB14	DPPA3		DEFA1B
ZNF385B	TPD52	MASP1	VAMP7	SYT11	RNASE2	C8orf22	THY1		FOXJ1	GADD45A	PCDHB4	ADAD2		IGLV3-21
RP3-510D11.2	PSMD6-AS2	ZMAT3	EFNB3	APC	MYOT	KARSP2	MMP25		SYNPO2	NUMBL	PCDHB13	ADAD1		IGLV3-16
PTGER3	RP11-779O18.1	CDH11	EVI2A	EXTL3	THADA	ABHD17C	AC003682.17		PPARGC1A	SNORD3A	SLC25A51	POU3F3		IGLJ1
COL1A1	BAG3	FAM84A	RGS9	RP11-262H14.7	AGTRAP	AIRE	FIBIN		RP11-422N16.3	SMAD3	RPS6KC1	LDHAL6A		IGKV4-1
KLHDC10	TNFRSF13C	DLX3	NWD1	STRAP	PRSS12	MTMR3	CEACAM4		RP11-1094M14.5	MAP3K7CL	RP11-809N8.5	SLC6A15		NECAB2
BGN	RP3-337H4.9	UNC5B-AS1	IFNA8	TMED3	LINC00320	UBE2A	RUNX2		MSI2	HABP4	COL19A1	TNNC1		RP11-1060J15.4
F2RL2	IL22	RP11-731J8.2	PAPPA2	RFX2	PRRT3-AS1	NPPB	ADA		MS4A3	CHRNA1	AL589743.1	SALL3		LTF
TMEM164	FAM220A	NR2F2-AS1	RFX2	AC011516.2	HECTD4	DNAH1	RP11-413E6.7		KIF18B	LURAP1	USP6	CHRNA3		DEFA1
BIRC7	MAP2K3	SYT12	PRODH	NREP	RP11-57H14.4	PHF8	PGRMC2		KLF6	ZEB1	PKN1	TCL1A		CCR10
LA16c-60H5.7	SLC25A44	USP13	ENPP2	HTR7P1	ABCC2	SLC16A14	GPR173		EPB41L1	FBXO31	SDHAP1	IGLON5		IGLV2-18
TCEB3	ATG12	PLXNA4	CXADR	RAB35	NDRG1	ADCY2	ARMCX1		KIF2C	SYTL3	IL1RAPL1	CDCA2		IGLC3
LINC00475	SH2B2	TMEM252	PTPRO	CHP1	AC007106.1	CHMP4C	GPRASP2		CKAP2L	CCDC3	KTN1	LHX8		PDIA5
BRD7P2	POLR2M	BCL9	SCRT2	FER1L4	CPM	RP11-399D6.2	EFHD2		SPINK1	VIPR2	GLRX2	RP5-983L19.2		IGHV3-13
C9orf89	DNAJA4	MAPK4	OXTR	TC2N	RP11-424C20.2	GDF15	GATA3-AS1		PRTN3	PCK1	PCDHGC5	CTA-150C2.13		IGKV1D-8
REM2	FIBCD1	IGSF3	STXBP6	SLIT1	C10orf128	C2orf15	LTB4R		CEACAM8	GAN	FEZF1-AS1	AMH		ZSCAN16
ZNF592	SLC8A2	SCG2	CYP2J2	RP3-406A7.7	BRMS1L	MKNK1-AS1	CCDC57		PTCHD1	ZNF676	LRP1B	CTD-2314G24.2		LINC00943
GRIK3	RELB	ANKRD37	CDH1	SYDE1	CALM1	ARHGAP1	CHST2		CCNB1	TSPYL5	PCDHGA7	NKX3-2		CEP55
CES4A	ST3GAL1	2018-09-04	PLIN5	GLI1	IPO9	ENO2	PFN2		C6orf123	PCDHB10	LLPH	RSPO1		UHRF1
RP11-54O7.3	RP11-745A24.1	ISLR	SIX3	LCAT	DNAJC11	EMC3	ARHGAP22		TMEM132C	RP11-265P11.2	PYHIN1	F2RL1		MS4A3
KRTCAP3	SLC25A43	MEIS3P1	PRSS8	ADRA2A	CYP27A1	SRP9	SCG5		PYHIN1	TAGLN	PCDH9	CKM		IGKV3-15
PRG2	ZMYM4	KLHL23	REG3A	GABRA5	RP11-809C18.3	IFITM10	PALM		GSN	NFASC	ZNF331	GBX1		IGKV3-20
MMP11	AC012613.2	AGAP1	ATP2C1	ENTPD2	C14orf93	HSBP1	PLK3		RP11-342K6.3	DNAH10OS	SMIM20	DKK2		IGKV3D-15
EDA2R	ECEL1	UCHL1	PLP1	UHRF1	KIF19	TRIM69	SORBS3		PBK	PTGIR	FTH1P7	ESCO2		RP11-129K12.1
TMSB15B	AC110619.2	CASQ1	HNRNPA1	ADRA1D	RP11-336K24.12	MESTP1	LYPD1		CHD4	PPP3CC	C2	GRIP2		CAMP
RARRES3	SPATA18	WSCD2	BLMH	AC073343.1	CMTM3	LINC01001	SH3BP2		TMC5	CALB2	SCML2	IGHEP1		HIST1H2BG
HAUS7	KCNK7	KRT7	CDH13	C14orf93	TUBGCP4	C14orf166	OPN5		CDC25A	RECK	AGGF1	FAM69A		ANLN
PTPLB	RP11-253E3.3	RP11-73M18.8	GPR37	GDPD2	R3HDM1	AC093609.1	ZNF469		DTHD1	RP11-166D19.1	CCR10	ANGPTL6		GGH
ZCCHC18	CMAS	ZC3H13	CCDC129	CNTN6	RP11-496D24.2	CTD-2314B22.3	TRH		TSPYL5	RP4-569M23.2	DDX39B	SLITRK3		CASP1P2
IRS1	IKZF4	UNC13A	PSMA1	AFG3L2	SHISA3	CCL23	CDC42EP5		PRC1	ITK	FTH1P20	DSCAM		IGHJ4
EDN1	LUZP1	TIMP3	BCAT1	CHRM2	FBXL18	NOX4	CTB-26E19.1		SYT17	CNOT6L	SPIRE1	CACNA2D3		IGHV2-26
MDFIC	SLC25A34	EPAS1	RP11-479O17.10	PSMC1P1	SHC3	ADAM23	CDCA2		AZU1	TRPS1	TBRG1	TRIM50		PDXK
OSBP2	HIST2H2BF	IGHG4	DSG2	TIMM17A	ALDH3B1	HIST1H2BE	CDK9		HJURP	RP11-356I2.4	TCEAL7	RASGRF1		IGLV5-48
RP6-99M1.3	RP1-102K2.6	JAKMIP2	TMEM52	AAGAB	GLTP	IRX5	C9orf16		PTGDS	RP11-395I14.2	DNAJC21	DCC		SGIP1
NPC1L1	RP11-473I1.10	IL17RD	PLA2G10	ITGB4	RPS27L	LA16c-385E7.1	SULF2		DPY19L2	FOXL1	NOXA1	AF131215.2		SPC24
PDLIM2	ZNF826P	AGTR1	HIF3A	DDX11L2	AC008746.12	WDR66	TUSC3		KIR2DS4	TBC1D10A	EDA2R	PABPN1L		KCNC4-AS1
LUM	BRPF1	AEBP1	C10orf54	CTD-3051D23.1	YPEL1	AC005253.2	CYP2C8		CCNE1	RP11-399O19.9	BLOC1S2	IHH		RAD54L
CYP1B1-AS1	GGN	SH3GL3	HVCN1	FTH1P19	EDA2R	PLEKHH2	BRD7		MIR143HG	C22orf24	SLC47A2	FAM78A		RP5-887A10.1
FERMT2	CTB-119C2.1	ZNRF3	C1orf132	PHYHD1	RP1-34H18.1	KY	CSF3		RP11-250H24.4	TRPC4	CHIC1	RP3-525N10.2		RP11-584P21.2
AP000525.9	MAPK11	FAM132B	NME4	UQCRFS1	ATP6V0E1	PDE11A	LINC00475		MMP8	CCR10	FAM206A	CREB3L3		KIF20A
BEND4	IL23A	PPP1R1A	TARS	FLJ00418	CAMSAP1	F2RL1	FMO3		LPAR5	RASGRP1	CHUK	GABRA2		TK1
RP11-69I8.3	FOXK2	NXN	VGLL2	RP5-933K21.3	PPFIBP2	TXNL1	LINC00839		NTF3	PBX4	AF131215.9	TNNT3
COL1A2	BLK	SEMA3D	TBX5	SGIP1	RGCC	TGFB1I1	SPATA18		GVINP1	SOCS2-AS1	NFE2L1	RP3-340B19.3
MMP23B	WHSC1L1	SVIL	GDPD2	CARS	CSF1	SMTNL1	TPBG		TMCO3	PKIG	RP11-1260E13.4	BCHE
RANBP17	NFATC2	CTSZ	GAREML	ROM1	RPL7L1	SCGB3A2	TAF9B		SLC1A4	PCDHB4	TPCN2	NUP62CL
B4GALNT4	DNTTIP2	ASTN1	ATOH8	RP13-977J11.2	ATRAID	UBE2E3	EIF4A2		FAM134B	RASA3	RPL23AP79	AC060834.2
CLOCK	CCL20	SH3PXD2A	IFNWP2	PID1	MGST2	EGF	CPXM2		RP11-392E22.12	LOX	RP11-644F5.11	RP11-807H7.1
AF127936.7	SLC17A5	GLI3	RP11-283I3.2	NLE1	ANKMY2	MET	NFKBIA		FOSB	AC005104.3	A1BG	INSL3
SCARF2	DRP2	LGR4	LINC00637	RP4-813D12.3	PSTPIP1	FAM98B	TFF3		LGMN	TRAV8-3	ARMCX4	DSP
IFNAR1	HPS3	RASSF3	SOX13	GMPR	TNRC6C-AS1	SLC16A11	SNX7		BUB1B	GATAD2B	PNISR	KCNAB3
COL11A1	CNTF	FAM160A1	FLJ00418	GCC2	RRAS	KIAA0226	CP		DEFA4	RNF217	FTH1P3	CAMSAP3
UNC5CL	SNORA59A	CHPF	EIF3M	RP11-567L7.6	MT-TV	GSDMC	ESM1		PPP1R12B	CTB-4E7.1	MORN2	NLRP8
RUNX2	SFRP4	COL8A1	CBLN2	C1orf21	HSPA7	GRAMD1C	RP13-122B23.8		SPC25	NUGGC	NUPR1	HIST1H2BE
FZD1	DBIL5P	MAPT	AMPH	TINCR	CC2D1B	ISOC1	SPAG16		ZNF518B	VASN	CCDC171	LY86-AS1
NOV	KIAA0125	SLC10A4	IFNA1	NFE2	SELL	ARPC1A	AC112229.4		AL158147.2	MCM2	GGPS1	CACNA2D3-AS1
MARVELD1	CTD-3065B20.1	CRIP1	SEMA4B	PHACTR1	ABI2	RHBDF1	GAS2L1		CEP55	STK38L	RNF6	ZSCAN12
MTUS2	NR1I3	RP11-420A23.1	ENHO	RP11-800A3.4	AC020907.1	RBFOX1	MXD3		UBE2C	CTD-2314B22.3	TMEM251	UBL4B
WISP1	HSPD1	COL11A1	LRRC8A	FAM49A	KIF6	CTD-3088G3.8	AOC2		SLITRK2	TBX18	SRSF5	ALX1
NRIP1	MFHAS1	FAM131B	COMP	PLCL2	FAM3C2	HEYL	TSC22D3		RP11-737O24.2	ARID5B	HOXC11	TRPC6
NPR1	TXLNA	GDF15	SRPK3	AC069513.4	HLA-B	RP11-270C12.3	RP11-1260E13.4		AC023490.1	RNF168	DCUN1D5	POU3F4
GPHN	MAF	NECAP2	MEF2C	POC1A	TMEM150A	RP11-181K3.4	C1orf64		RPS27L	CYTIP	NAA30	FIGF
HMGA2	SNORD16	PAK7	PLIN1	EXOC7	PBX3	FMOD	CFH		CENPF	SPRY1	FTH1P16	FEZF2
ADAMTS6	MPZ	SLC9A2	MYOM3	ATXN10	ALOX15B	TPRKB	APOLD1		UCP2	EPHA5	TRIM41	MAEL
KIAA0922	LEPROTL1	SLFN13	ADAM23	RP11-792D21.2	ABCA6	PLCE1-AS1	PDIA2		RACGAP1	MESTP1	COA6	PPARG
SLC16A7	YTHDF2	USP51	NXPH1	NAV3	MIF4GD	KRT18P4	SERPINF1		AC022153.1	EBF1	STAMBP	SEC14L6
COL25A1	TNIP3	DCAF7	FLT1	RARRES3	TAZ	RUNX2	MIR24-2		JUND	MKLN1-AS1	HK1	PIANP
RP11-2E11.5	C7orf60	TGFB1	CLDN3	RP11-490H24.5	HHATL	PPEF1	NFKBID		RP11-332H18.4	SYNE3	DDX17	COL4A6
OSBPL1A	SCN2A	KCNIP3	ENTPD2	HAUS5	KIAA1755	DNM1	DGKQ			PPM1J	GTF2E1	RP3-326L13.3
C6orf211	BEND4	KIAA1143	TPSD1	SAE1	RPS6KA1	RP11-347P5.1	CDA			DNAJB5	REXO4	PDE8B
P4HTM	AP006216.11	CDC42EP5	HAP1	CD244	FPR3	TLDC2	HS3ST1			PCNA	PDCD2	FOXA3
PDLIM7	DDIT4	CKB	RHBDL3	PLCB3	RP11-504P24.8	TCEB1	CST2			RP3-400N23.6	SNCG	CCL19
RP11-115N4.1	HNRNPLL	ATP1A2	CNR1	CTD-2196E14.9	RGMB	CDCA3	AC022532.1			RP1-244F24.1	CTD-2314B22.3	CCKBR
TFAP2E	MIR210HG	LMO4	NTS	RP11-136K7.2	CAPN13	AE000662.93	LZIC			CHRD	KANSL3	GDF9
AC060834.2	EIF5	ZNF518B	DUOX2	PCDHAC1	HIVEP2	CTH	FAM122A			RP11-148O21.4	N4BP2L1	TNNI3
ZNF268	FCRL5	FAP	PTGFR	IGFBPL1	RAMP3	RP3-428L16.2	PENK			IGFBP6	MYH3	MYLPF
AC112229.4	ATP1B3	SOX11	RAMP1	RFWD2	C9orf170	RP4-569M23.2	SMARCD2			NCK2	HIST1H3E	GRID2
TMEM91	CEP170	HES1	GXYLT2	CLEC5A	REEP3	PHLDA3	ARMCX2			ZNF483	AGBL3	ITM2A
STMN3	RPE	GPRIN2	MT3	RNF10	POU2AF1	KLHL29	PKIA			KMT2A	GNPNAT1	RBM46
LSP1	ZNF676	ITM2C	TMEM91	GREM2	CLEC4E	PENK	SELM			LINC00222	FAM214B	ABCC12
ZNF664	RPUSD4	CSMD2	SNCA	MBD5	CAPN3	LINC00475	LTBP2			HIST1H2BG	ARHGAP36	CTSV
MEST	RP11-159D12.2	SIGLEC15	BZW1P2	NMU	S1PR5	EPHA2	TNFRSF10C			YPEL2	RP11-195F19.5	HABP2
LINC01057	ZSWIM8-AS1	WDR82	SCOC	PRDM4	CD22	HMGN2P19	RP11-322E11.5			RASGRF2	RP11-46I8.4	NMRK2
CELSR3	RP11-189B4.6	SMARCA2	MEOX2	MYO16	IL2RG	AC105020.1	C1orf159			AUNIP	ERLEC1	CR2
KLF7-IT1	KDM6B	NXPH4	PLEKHF1	NWD1	FGR	PLEKHA7	MTHFD2P1			AC093609.1	CRHR2	KLHL29
HCG11	LDLRAD2	COLQ	SNX14	SERINC3	SHROOM1	THBS2	MYPN			LINC00924	RPL21P5	TBPL2
ANKRD46	LMNA	SLITRK1	SLC52A3	CXADR	CYP2J2	RP11-1134I14.8	ENG			SPC25	POLE	DNM1P47
COL21A1	RP11-309L24.4	GPX8	HCAR1	GRIK3	SERPINA5	FIBIN	MICALL2			OPTN	CLK4	MYBL2
MGP	AC027307.3	NUCB2	NTSR2	RP11-318C24.2	LINC00969	PRELP	RIN3			CD96	ZNF711	PTCH1
RP11-496I2.5	LDLR	LDOC1L	FKBP14	LANCL2	IFNGR1	UNC80	TSPYL1			PLA2G2A	FRMD3	TET3
EPB41	TMOD3	SH3D21	KCNJ16	NRG1	DPYD	SSBP1	RP5-902P8.12			KIAA1432	LINC01021	TNNI1
CTD-2314B22.3	RP11-166B2.3	KIAA1161	RP11-674N23.1	APLNR	IFI27	PHF21B	RCHY1			GPR174	MDC1	PLA2G4A
MAOB	ELL2P1	INF2	PCSK4	RNF121	CCDC101	RP11-120K24.4	TAL1			CDKN1A	MYO5C	MTHFD2P1
CENPA	RNF111	CTD-2066L21.3	UGGT2	ARHGAP20	CDA	ITIH1	COMMD10			PTGDS	PLAG1	SPATA18
SNAPC4	ZNF680	TMEM200A	TOP2B	PPP2R5C	RP11-340F14.5	FAM83F	AC105020.1			SRGAP1	GDNF-AS1	HCN2
OVGP1	L3MBTL3	MCF2	RORC	DCTN5	CSTA	IL6	AKAP6			OVGP1	RP11-486G15.2	RP11-373D23.2
RP11-6I2.3	RP11-809N8.4	C15orf59	NT5DC2	AP2B1	CNKSR3	CCL26	IL18RAP			RAB39B	KIAA1875	RIMS2
PLLP	CNTNAP2	RHPN2	ADSS	PLIN4	BTBD16	ADAMTS6	BRAT1			RHOB	SNX6	ZNF3
GABRE	FAM150B	MYO10	BTNL9	ZNF296	ARHGEF37	PPP1CC	IGHG2			STAT4	SOX7	MYL1
COL4A1	NOP56	CRIP2	MT1F	RP11-458N5.1	UBP1	TRMT10A	TAF1C			FNBP1	TNNT2	LY6H
RASL11B	RP11-462D18.2	UBE2E2	AGTPBP1	P2RY14	MYLK4	CA5B	RP13-228J13.5			UBE2H	ZBTB47	CCNB2
ESYT1	CCIN	DBT	PAK1	EPHA5	SLC38A10	PHC3	SNED1			TIMP2	RP11-422J8.1	MB
UTP14C	URGCP	MANF	RP4-813D12.3	SRD5A1	RP4-630C24.3	ANGPTL5	SNX3			SPAG4	SLC25A46	FOXG1
PRR5	GNPNAT1	ATRNL1	ASB4	KIAA1045	VENTX	SLFN13	PROK1			MGP	CNTF	MROH2A
GALNT5	MT1M	GRIA1	CDA	RP11-849H4.2	DMRT2	ZW10	PPCS			STIM1	APOPT1	KLC3
LINC00924	ZBTB2	ARHGEF28	CLDN11	ACTR10	HHATL-AS1	PCMT1	ACKR2			SNTB2	TRAF3IP1	HIST3H2BB
MTND4P12	CEP44	SFTA1P	CDC42	KCNQ3	AOX3P	LA16c-60H5.7	PIGG			ITGAV	PAIP1	AC079776.7
OPCML	KIAA1199	ZDHHC1	GPR101	TUBB1	LINC00920	NDUFC2	CCDC96			WDFY1	ASTN2	INPP4B
GSE1	HIVEP3	PTPRZ1	RYR3	TMEM183A	AC141928.1	RASA3	PKHD1L1			SERPING1	RCAN3	LRAT
NBAS	WASL	SLC16A3	SLC25A18	HEBP2	HPCAL4	SRRM1	GRASP			ERO1LB	OSBPL3	KCNK2
CACNA1F	MT1F	PNCK	ATP6V1H	UHRF1BP1L	NEGR1	RPF1	SEC14L1			ARID5A	IL15	GPR112
FN1	MS4A1	MUSTN1	MIA	MT1G	KRTCAP2	RP11-843P14.1	GH1			PIP4K2A	NRBP1	DTL
IPO5	STX7	RHBDL3	C14orf132	BAX	CTC-203F4.2	SRXN1	GTPBP8			MYO1E	RBM5	TK2
ITGA10	ZNF385A	RP3-326L13.3	FGF17	CHMP7	ANKRD6	CXorf57	SPINK1			RP11-686D22.10	METTL2A	HIST1H2BF
OSBPL7	SRSF6	KCNT2	NPFFR1	DNALI1	TSC22D4	AL353898.2	STRIP2			ZNF208	RP11-477D19.2	RNF43
TRIM22	ATAD1	SYT8	YWHAQ	TMC2	SIPA1	PDE3A	PCDH20			HSPB3	RP11-793H13.11	RP11-932O9.9
AC009229.6	RGS1	SLC6A15	LPGAT1	NPHS1	PLEKHB1	CYB5D1	CSF3R			FAM180A	RNF10	BRDT
TGFB1	RP11-385F5.5	WDR19	FAM84A	DIRAS2	ADIPOR2	ZNF676	CORO7			DRD4	PCLO	PRIMA1
IGFN1	CLP1	FBXW7	CPLX3	RP11-263K19.4	SYNGR2	LOX	PLA1A			RP11-325F22.2	CASC2	SLC16A11
TNPO3	NFATC1	HMGB3P7	ACSBG2	RP4-773N10.4	MEF2B	CTB-33G10.1	LOXL1			CALD1	AC099850.1	NEB
MDFI	DDX28	LPHN1	CDYL2	ANXA2R	CLDN5	RP11-268J15.5	PRKD2			ACKR3	DCAF5	COL4A5
LIMK1	HSPH1	DDIT4L	TMEM132B	FRMPD2P1	CXorf36	MRPL30	SYTL4			ANKH	ATG4D	SCRG1
DNAH9	GPR174	MAPRE2	LPPR1	SPRN	CTD-2516F10.2	MEGF10	SAMD11			CTC-459I6.1	IFT74	DPPA3P2
HOOK2	EPG5	C4BPB	SPP1	CABP4	SLCO1A2	APOBEC2	ZC3H12A			SOD1P3	GRB7	ZNF275
ZNF229	TRMT6	RNF217	ANKRD36BP2	UBE3A	RP5-894A10.2	XPC	PLAT			JAG1	CDC23	TRIM59
CDH11	EOMES	C17orf80	C5orf38	GNL3	RP5-1052I5.1	TIFA	GJA3			CFH	FAM188A	RP11-752G15.3
GLI1	ADAMTS8	DAD1	TPM3	CSTB	RP11-420A23.1	FAT2	FAM98B			DNAJC19P5	C8orf58	CP
PRICKLE2	TRMT10C	ZC3H4	CASP12	PPP1R14C	ANLN	THAP2	CSRP3			DCLRE1A	SFRP1	RP11-1057B8.2
RAP1GAP	RP11-667K14.3	SMAD7	RAP1GDS1	KIF21B	RP11-111M22.2	MT1G	NFKBIZ			CXCL14	WFDC1	PPARGC1A
GPR173	CTA-250D10.23	RPA1	KCNK10	TMEM155	PLOD3	RP11-277B15.3	STC1			MPRIP-AS1	AC004540.5	PDE1A
RXRA	SLC7A5	RP11-690D19.3	ZFR2	AUNIP	SLC16A2	RP11-68I3.11	C15orf41			DHFR	FGGY	AC020571.3
OXCT1	LMO3	COL16A1	CNTFR	DLEC1	LINC01010	SH3KBP1	VNN3			UBR4	CDKN2A	PRDM6
HSDL2	STX6	PRIMA1	GGH	TDRD10	PLA1A	GTPBP8	SCARF2			CTD-2366F13.2	CCNY	PTH1R
ANKRD53	LDOC1L	APCDD1	IRX3	LRPPRC	ACTL6A	FKBP3	PRG4			DACT1	TMEM5	ENC1
KIF21A	SPHK1	CNR1	LRRC3B	BMP4	SGMS2	MRPS17	RP11-54O7.3			ZBTB32	TAF13	RIMKLA
PPP4R4	AL928768.3	PPP2R2C	CPA2	NPFFR1	RP11-286E11.1	COPS5	COMMD8			HIST1H1D	SOX15	CYSLTR2
CABIN1	TMSB15B	ZSCAN25	RP11-354P17.15	RP11-867G2.8	RUFY1	RBM11	ISOC1			PTGER4	ARGLU1	RP11-426L16.8
IGF2-AS	CLDN12	HSP90B1	BBOX1	TDRKH	KHDRBS2	MFAP2	SLC19A1			ACTRT3	EPHA7	MCOLN3
ZDHHC1	GTF3C4	RPRD2	CBFA2T3	FAM186A	TMEM242	MSL3P1	ID4			DEFB1	PLA2G4B	TDRD1
STRADA	HIRA	GABRD	HSPB6	ZSCAN16-AS1	FAM107B	COLQ	CFHR1			C1S	PDGFC	DNAH11
DKFZP761J1410	MTUS2-AS1	C19orf10	NKX2-2	C4B	PIP4K2A	METTL15P1	ATG13			GNRH1	DDC	ZIC1
IFI27L2	MT1H	APBA1	ECEL1	ASB4	KIF1C	MCF2L2	MPP7			LARP6	FANCC	CACNG8
DOK4	RP11-469M7.1	KCNJ6	PEBP4	PHEX	UNC13D	CCL28	TBC1D10A			XRCC2	BOLA2	CDS1
LY6E	RP11-573D15.9	WWP1	CLOCK	RNF150	MPST	RP11-400K9.4	PQLC2			UPK1B	FTH1P2	IGF2BP3
LRRTM4	RP11-613M10.6	HSPA5	SERPINI2	PCP4L1	BOK	ASPN	LINC00338			ITPKB	PML	CHRDL1
CORO7	RP11-284F21.9	AMOTL1	SLC44A1	RGS7BP	CLDND1	RP11-435O5.2	ENTHD2			RP11-661O13.1	RALBP1	TGM2
RP11-61A14.2	MTHFR	IGHM	PHF21B	ARHGEF16	BCL2L12	RBM18	PFKL			STEAP2	RP11-542B15.1	NKAIN4
GBP5	NR1D1	FXYD5	GALNT1	BRF2	TJAP1	AGAP9	RHBDF2			RHOQ	LINC00969	FAM134B
CIT	BBS12	ZNF620	PAM	LCN6	ARRDC2	LEPREL2	QPCT			ZBTB10	SSNA1	SGSM1
RP11-48O20.4	SPICE1	VCAM1	FCGRT	OLAH	SNX20	TSPAN31	MVD			ZRANB1	TDP2	AC018730.1
HOMER3	CSNK1G3	SLC7A11	LINC00982	MS4A6A	C19orf18	HTR2A	DUTP6			PKD2	SNX11	BDKRB2
LPAR2	HNRNPCP4	ZSCAN21	SMTN	FRMPD2	CHP1	CAPN3	CD9			USP53	URI1	KLHL31
SFRP2	RP1-206D15.3	EPDR1	EPHA6	C1orf172	TMEM98	PPM1E	MLKL			RP11-102L12.2	EIF3J	JAZF1
F2R	APC2	NACC2	DQX1	ZFYVE9	SOX8	FER1L4	PMAIP1			DPEP1	CYP26B1	DMRTB1
RP11-38H17.1	PRX	ERP27	PLEKHA7	SELRC1	TP53I13	ANKRD33B	COL16A1			AF186192.6	SLC25A15	PM20D2
EPS8L2	STT3B	MSMO1	GRTP1-AS1	HHLA3	2018-09-04	F2R	FOXC1			CD69	AC026271.5	CHRNB4
MEGF6	GDPD1	SHOX2	SPATA2	KIFAP3	MARCO	CTC-137K3.1	DNAJC6			LRCH1	AHSA2	EXO1
KRT19	CNTN2	IGLC3	SERBP1	AARD	SCAI	RTCA	CABYR			GCC1	PCDHGB4	H1FOO
CPZ	ARMC5	NFASC	GAS2L1	DPP7	RP11-49I11.1	HINT1	ARHGDIG			EXOSC9	MTFR1	PAG1
AC022596.6	IRF2	MEIS3P2	ITPK1	SMCO4	TUB	MUC22	AC003090.1			SAMD8	CPSF7	RPL22L1
ETV3	C10orf2	RP3-462E2.3	SMOX	CINP	TMC6	AEBP1	LEMD2			C10orf10	BLMH	HPN
KCTD2	MIR17HG	TIMP4	2018-09-11	PPM1E	GZMB	AC006159.3	RHBDD2			DUSP2	TRMT12	KCNT1
GPR78	MT1XP1	SAMD5	AC063976.7	RUFY1	NKX6-2	FAM83H	RP5-1085F17.3			EPHA6	TRIM37	ADAMTS12
PCCA	LRAT	FKBP10	MOG	TENM3	CA5A	RPP25L	MXRA8			PCLO	C2orf47	RFX2
EIF4EBP2	RP11-23P13.7	SEMA3E	ZSCAN31	COG7	RP11-283I3.2	RPP30	HIST2H2AA3			HOXB2	TTLL3	EGFLAM
KIAA1324	RFX1	MMP11	CNDP1	ORC4	QDPR	CALCA	VAMP5			RP11-383H13.1	TATDN1	ALAS2
NDRG4	PTPN9	ERBB2IP	ACSBG1	RP11-385J1.2	TGFB3	PHLDB1	F2R			RP11-888D10.4	ERBB3	TLL2
FGFRL1	RIPK1	RP11-397O8.7	RP11-597D13.9	CX3CL1	C19orf54	RP11-203M5.7	LY6G5B			DACT3	ACBD5	NPAS1
AR	KLHL25	SMCO4	NALCN	IL17RC	GNB1	KLHL15	CSNK1G2			ATP1B3-AS1	LINC00202-1	AC010907.5
KIF21B	RP11-64B16.2	ISOC1	DDX1	SLC12A4	RP11-82L18.4	SPIN4	VBP1			CD6	POMP	TUBB7P
CCL5	BET1	AC068580.5	CTD-2029E14.1	VAMP2	RP11-288G11.3	TRIM22	TMEM44			RALGPS2	CCZ1	C16orf89
C12orf75	CCDC96	CYP2R1	LCN10	OTOF	GSTP1	RAB10	LINC00528			GDF5	AKR1C1	ZFHX4
SNX1	TTC33	UPK3A	IL17RE	AF186192.5	GLIPR1L2	RP11-453F18__B.1	PRKAB2			PRKX	GRAMD1C	MORF4L2-AS1
RP5-839B4.8	AC108448.2	ACTG2	GLRX3	SRP14	FAM78B	TMEM242	CCND3			CXXC11	DRD4	MARVELD3
FUT3	SLC41A1	KLHL42	RP11-389G6.3	SLC25A44	ATOH8	C6orf203	RP11-499O7.7			LINC00670	KLRAP1	TPTE
POMT1	RP11-348P10.2	SYN2	ZFYVE21	RPL23AP79	HIP1	TECRL	RALGPS2			ZWINT	GGT1	PFKP
TMEM120A	CASC4	RYR3	CTD-2270L9.4	PRDM16	ACTA1	KLHL7	RP11-388C12.8			GADD45B	AC022596.6	UQCRB
TMSB15A	RP11-397A16.2	ZC3H12C	RP11-192H23.8	FAM107A	DNAJC9	COL8A2	CELA2B			DOK5	APITD1	RP11-369C8.1
VWA8	RRP1B	THBS2	REEP1	RAB3C	ARHGEF1	ARHGAP22	C1QTNF5			TRMT10A	TRIM22	EEPD1
ANO10	VN1R85P	PPP1R3G	CXXC11	CAMK4	MCM7	RAPSN	TNFSF9			MEG3	KIAA0100	NUF2
LINC00669	KCNIP3	UNC5B	CNTNAP4	TNFAIP1	RP11-395B7.7	MYO1D	ACR			PDLIM3	MTRF1L	TOPAZ1
SERBP1	MTA2	HBB	GNG4	RENBP	YWHAZP3	CD5L	PLVAP			FAM110B	YIPF4	RBM11
RP3-428L16.2	IGHA1	TTF1	FMNL2	NEURL1B	GREM1	RP11-384O8.1	SDCBP2			RP11-417F21.1	VWCE	KIF4A
AK2	DOT1L	ZBED3	SGCG	RP11-315O6.1	CKLF	SUB1	MRPS30			ITGB5	EXOC5	DIAPH3
GLI2	RP11-701P16.5	HERPUD1	SDS	SORBS3	RP4-614O4.12	POLH	COPS2			MT1X	PRDM4	DPPA5
C5orf30	C6orf201	SPON1	IRX2	TNFRSF11B	USP22	EPS8L2	WNT2B			EOMES	LDOC1L	NRAP
RP11-65J3.1	ZNF587B	THY1	STAU2	MT1F	DCAF11	TMEM230	PDE2A			PPP1R16B	MON1A	FAM184B
KIAA1279	CXCL1	CTHRC1	LA16c-329F2.1	PARK2	RP11-552F3.10	IGFBP3	AP4S1			CCDC58	PPID	RP11-410D17.2
CLDN2	MTF2	FMOD	LPIN3	PRKCB	AP003039.3	UBA3	RNF150			ACPP	ZNF192P1	AC003051.1
TRAIP	CPSF4L	FAM50A	CTD-2210P24.4	SNHG6	GFAP	OR51E2	TRIM69			RP11-264I13.2	MTMR8	HIST1H2AE
PRSS23	RP11-54A4.2	VASH1	TMEFF2	TSPO	ZMAT2	SLC39A13	TNKS1BP1			CCNB1	ESYT1	PRUNE2
AP3M1	RP11-317B3.2	HNRNPUL1	ITGB4	ITPKB	MUTYH	TENM1	EIF3E			AC004466.1	SLC27A5	HMGCS2
UBD	RP11-513M16.7	USP54	MT-ND1	NCAM2	TMCO6	MEI1	CUZD1			C16orf52	TMEM184A	CCDC104
PRC1-AS1	AMMECR1L	MEGF10	NUPR1	CTA-963H5.5	TMEM8B	HPCAL4	PREX1			NEFH	RPRD1A	SYCP3
ITIH4	SNHG10	HSD17B7	SYT9	BBOX1	RP11-339B21.8	MICA	PDLIM5			RFXANK	HCN1	CMYA5
TMEM132C	SLC30A4	PLA2R1	UCHL3	PARP15	PLEKHG3	GLIS1	AP000695.4			PPP1R12B	MKLN1-AS2	RP11-557H15.3
NCOA4	PLSCR4	NBPF4	SH3GL3	RP11-549B18.1	FXYD5	ANGPTL6	AC016735.2			CPQ	CGRRF1	GREM1
GNAI1	SPINK2	SUPT16H	LDHD	TLX2	MIR142	C7orf25	CMTM8			MSL3P1	CLGN	CDX2
NKPD1	CDKN1B	RP11-400K9.4	MOSPD2	ITGA7	ADPRH	RASSF10	GRB10			IGHG4	CPVL	HIST1H2BD
FAM102A	COL4A2-AS1	USP19	HMCN1	PTPN21	RGS7BP	LYRM5	PRSS53			HIST3H2A	PDCL3	TRIM71
NLGN3	PLEKHO2	FBXL2	Z97634.3	FAM168B	HSD17B3	RP11-114F3.5	SPPL2B			GLIPR1	CTD-2135J3.3	2018-03-02
CDKN2C	CLRN3	IPP	CREG1	LL22NC03-80A10.6	VAMP2	REN	EML3			CRTC3	ARHGAP11A	MEG3
NEDD4L	KDM2A	TOP2B	BZW1	PVRL3	SLC52A3	MUSK	SNAPC3			RP11-277B15.3	MEF2B	AC006262.6
ACVR1C	MT1X	RPS27L	TMEM167A	HVCN1	TASP1	ATXN7L3B	MRPL45			GZMK	C10orf10	CLCNKA
RP11-398J10.2	FAM222A	ARMC4	ALDH1A2	BX322557.10	SOX10	SIX1	RP11-244H3.1			GABARAPL1	NUSAP1	CMC1
AC147651.3	GPBP1L1	RIMS3	KIF19	TENC1	SAGE1		FOLR3			CDC42EP5	MMADHC	TRDN
GMPR	RP11-439E19.1	FAM115B	PIP4K2A	BRMS1L	RENBP		MEX3D			DBR1	STRADB	C12orf45
WFDC10B	GREB1	PGF	ATP13A5	FCGRT	PFN4		RP11-395B7.7			CD72	PHF19	ZP3
RMND5A	HIST1H2AE	WLS	GPX8	RP11-284F21.11	PTGDS		RAB3IP			WIPF1	ARPP21-AS1	BMP3
PLXNA4	IGHGP	PTBP3	PPP1R1B	FGR	HSPA2		BTBD19			ZHX2	CXorf64	ADAL
LPCAT4	RP5-1029F21.2	PARD3	ATRN	CEP68	BMP1		HIBCH			DLGAP4	NEU4	SHD
KIAA1549L	SPOP	C22orf46	ABHD11	RPL7L1	CCRL2		RASSF1			AURKC	WSB2	SEL1L2
CXorf57	RIMS1	SH3KBP1	CHRM3	TBRG1	PRKCB		SH3TC1			EYA2	KCTD18	AADAT
FXYD7	MT2A	RNF126P1	NGLY1	NBR2	NREP		PALD1			RP11-373D23.3	CEP44	SLC34A2
C1QTNF6	FASTKD5	CYTIP	GPR78	CRIP3	HOXD1		SCARB1			ZNF80	ATIC	SPDYC
RP4-792G4.2	RP11-627G18.1	FAM212B	RP11-1002K11.1	NDUFA9	TMEM9B-AS1		CX3CL1			ALB	RHOD	RPL4P4
RP11-474O21.5	ADAMTSL4-AS1	NSD1	MSL3	LRRC4C	B3GNT9		FOXF1			GSN	CTHRC1	ASTL
SCN3A	SLC22A4	FBXO21	CERS1	CHRNA4	CTD-3195I5.1		UBE2A			TMEM136	TRAF3	LRRC38
C16orf93	MT1L	TUBGCP3	VMP1	RP11-275H4.1	RP11-557H15.4		PRRX2			CDKN1B	C19orf18	TRIM63
MDK	TNFRSF13B	SLC25A23	CPLX4	RPRM	RP11-464F9.22		RP11-307C18.1			TEX26-AS1	C1orf56	GPIHBP1
GABRD	NOLC1	TMEM45A	CBS	AC062028.1	TENC1		SATL1			PDGFRB	UCHL3	RP11-638F5.1
OXER1	RP11-631N16.2	PPAPDC1B	DSTN	BUD31	TMC8		OSGIN1			GNG12	PSTPIP2	CPEB1
SPP1	SOX10	RP11-54F2.1	KLHL13	PIGW	TPTEP1		ABCD3			RTN4IP1	FAM32A	CTD-2357A8.3
ACAN	EYA4	BOK	CEL	SLC30A9	NADSYN1		CCDC19			ZNF654	PER3	PARVB
SHMT1	TACC2	TRAV39	NAGS	STX1A	SRP14-AS1		MMADHC			LMOD1	PCDHGA9	ZSCAN25
TOMM70A	CHD4	SLC35F5	ZNF530	CNPY4	LPAR1		LAMTOR3			NCKIPSD	CD74	RP11-83J16.1
PEX11A	SRF	LRP11	PLD1	NDUFA4L2	RP11-529H20.6		RP11-274B21.8			CCNH	GOLGA4	PCBD1
MAP3K13	GJB6	CPXM2	FGF12	KIAA1644	PIEZO2		CPNE3			RP5-1125A11.1	HMGA1	BOK
YPEL5	TTC37	GRP	LTBP3	TOMM40L	VAMP8		AKR1C3			BCL11B	PCDHGA2	ANKRD30BL
STRADB	CCDC181	ARMC9	LGI4	SMYD2	CTA-204B4.2		SNAPC4			GFI1	FTH1P12	RP11-807H7.2
B3GNT9	ETV5	FBXW2	CEP85L	2018-03-04	ATP6AP1L		AKR1C2			LMBR1L	MIR133A1	CHMP4A
HADHA	SLC9A8	TSPO	SYT1	RAP1GDS1	SLC15A3		RAB34			PCDHGB2	SNX9	PRSS57
TRHDE	RP11-422P24.11	ZNF426	FAM83G	PANX1	DCAF6		PTX4			PEG10	GOLGA2	H1F0
PDHX	RP11-686O6.1	LRRC37A16P	SET	CTD-2383M3.1	LCN6		XPC			AC108142.1	RARS	BAI3
RP1-78O14.1	KLF16	AC007750.5	PARP3	ZFP64	PCDHB16		MRPL1			LYRM2	SNX8	EIF4E1B
AL589743.1	CASD1	ADAMTS7	CTB-43E15.4	CXorf40A	PLLP		SLC1A7			FOXO3	LOXL4	KCNE1L
ZNF469	MXRA5	RP11-511B23.2	CD69	NEK9	GAPT		WARS2			RP11-422P24.11	DERL2	SLC25A43
GFAP	LGI3	RCN3	PNOC	TPM3	FCGBP		TRIM22			SCARNA17	ITGA9	MYO1H
SOX10	APOBR	NPTXR	CCL2	GSDMB	MT-TI		PRR7			C10orf131	FOPNL	CHCHD7
MFAP2	LOC100421166	RIMS1	UNC5A	PHYKPL	TMEM88B		CH25H			CDC20	LINC00909	SMIM1
TTLL3	SLC39A10	SORBS1	PDCD2	C4A	GSDMD		CYP1A1			DENND5A	FICD	TNMD
MXRA5P1	SLC41A2	TMEM108	VWF	SVOP	AHSA2		SIRT6			RFC4	CALCB	SGCG
CTA-293F17.1	C9orf131	MTX2	FNDC1	LRRC59	FRMD4B		CXorf65			C6orf211	RP11-305M3.2	TSTD3
DUSP2	TFIP11	POFUT2	CCT2	CTA-407F11.6	PRRC2B		TNMD			ARV1	RP11-384K6.6	CA4
ANKRD13B	SP3	LAMC3	MT-ND4	PPEF1	HERC2P3		PEX13			ECHDC1	PIANP	BRE
TEX261	ARHGAP12	DIS3L	EEF1A1P6	LHFPL4	TBX6		RP11-309L24.6			FBLIM1	PNMA1	TMEM200C
B4GALNT1	HERC2P3	GLIPR2	HSBP1	ART5	CDH13		CORO1B			IGF2	FAM189B	RSPO3
ZNF66	CD244	DENND2A	LINC00537	AL020996.1	CTD-2545M3.8		IRAK3			GBP2	C7	PBK
TIAM1	RP1-68D18.2	CDYL	TPD52L1	RASSF5	CFI		EID3			RAB8B	ABCB5	KIF2C
C1S	FBXL4	F2R	NPNT	SPHKAP	SMAP1		FBXO22			ZFC3H1	RP11-384K6.2	PLD5
GSDMB	RP11-325K4.2	RALY	SYT4	CFI	ADCY10P1		MUC1			PYHIN1	MYRIP	AC019172.2
PTN	GEN1	GADD45G	LINC01016	UBE2QL1	ATP8B3		ZFP36L2			FGF2	RUNDC1	RP11-566J3.4
TRIM3	CLEC2B	PTPRD	RAB6B	RP3-324O17.4	LINC00488		TTC21A			IGF2BP2	ENOX1	SPATS2L
SORBS3	RP11-2H8.2	PENK	RP11-578F21.9	KIAA0368	KCNIP4		SLC35F1			ZDHHC12	BCL2L13	SLC6A5
COLGALT2	RP1-64K7.4	IL13RA1	DDIT4L	PCDH20	MS4A4A		TNFAIP8L1			LMCD1	NCAPH2	MCM5
FAM188B	IQCA1P1	CD72	MAL2	CALM1	RP11-697E2.7		LAYN			TXNIP	DES	STXBP1
CCL19	QRFP	VKORC1	TNC	YPEL1	CAPN9		GHRL			RP11-632F7.3	PCDHGB3	LRRC7
CACNA1C-AS1	TREH	KIAA1429	BTNL3	MKRN1	BX322557.10		LSAMP			AAK1	ITK	BIN3
ORMDL3	SNX24	RP11-212P7.2	MCU	GNB1	CTD-2619J13.19		CCDC157			C2orf47	ARHGAP32	MMP7
PTCH2	TRIQK	PDIA3	PDIA3	IPO9	XKR4		LPCAT3			GPRIN3	FTH1P10	KRT1
SACM1L	UBASH3B	FAM168B	RCN2	RAVER1	COL9A2		FAM98A			ARL4D	PCDHGB8P	AB019441.29
ADCYAP1R1	BATF3	NOX4	TYMS	RP1-191J18.66	MCFD2		FAM69B			GEM	ONECUT2	C6orf52
ATF7IP2	SCG5	FGF12	TENM2	TLN2	ANKRD23		HOXB5			ZNF385D	UPF3B	GRPEL2
MUC1	TIGD3	GPRC5B	AIG1	ARL6IP6	HOXD-AS1		TMEM74			C3orf14	OVGP1	MAGI1
TSPAN15	CTD-2260A17.3	EHD3	PCMT1	STMN2	HYAL2		S100A6			ACOT13	ZKSCAN5	CTD-2353F22.1
SOX8	PABPC4	RP3-510D11.2	LINC00574	RP11-449L23.2	ANTXRL		CCDC58			DKK3	RP4-782L23.2	C17orf53
VPS35	NHLH1	IPO8	DMRTA1	CYTL1	RASSF2		CPA3			RP11-68I3.11	TBC1D1	ELMO1
ZW10	FAM117B	AC064875.2	PRKCQ-AS1	BTNL3	FAM181B		TSPYL4			RP11-158M2.2	GPR37	CA5A
COMP	MT1JP	GLT1D1	CIAPIN1	ARFGEF1	HPS5		SSXP10			PHF1	HLA-DRA	KHDC3L
SCARA3	BIVM	DCAF12L1	SLC39A11	FMO2	ASPA		MUSK			RP1-187B23.1	FAM98A	LINC00698
DARS2	GABPB1	PLXNB2	CTD-2587H19.2	CDC42	LINC01088		SELO			KIF21B	RABEP1	SEC14L4
MRPL35	CRISPLD2	ENOX1	TTC21A	C8orf46	RP11-298D21.2		GRAP			RP11-796E2.4	KPNA4	SSTR5-AS1
SPINK2	ISG20L2	AK5	ERLEC1	CAMSAP1	AC027763.2		DBN1			CLDN11	MYL5	SLC38A8
CNIH3	NKX2-8	TMEM98	ACSM3	IQCK	MYCBP2		ENPP2			CACNA1H	MRPL45	REEP6
UGP2	YEATS2	ATXN1L	STAT1	ADCK2	ANP32B		MEIS3			AC000068.9	ZBTB8OS	STK32B
CXCL11	LINC00511	ZCCHC24	CCDC69	LINC00499	DCX		TMEM100			RP11-1094M14.8	KPNA1	KCNJ12
ATPAF1	TMEM206	PEG10	GPC5-AS1	SOCS7	RP11-364L4.3		POU5F1			NAV1	POLN	RP11-554D14.6
TBC1D8	KCNJ14	SPP1	STRBP	CTD-2287O16.1	WWC3		AP2B1			ZFPM2	RNF14	HJURP
RP11-63E9.1	SRXN1	GPR125	CHP1	MCF2L2	TNPO2		FAM131A			FASTKD3	PLAT	RHOQ
C9orf50	GADL1	POLR2B	MDH1	IPO11	RP11-1055B8.3		CHRNE			DYRK2	DYNLT1	ADAP1
HKDC1	AC009299.2	TPD52L1	AC007464.1	C8orf34	GPR62		PTK6			PCDHB9	CTB-119C2.1	PIWIL1
MAP3K12	CASC7	KRT18	FRZB	FBXW2	RALB		BAX			WDR26	MTIF2	ZNF12
PAPLN	ASPN	SSR4	RP11-469M7.1	MACROD2	CD163		SMAD6			BAMBI	ZNF816	RP11-461O14.1
FUT1	SPATA2	ASH1L	CABLES1	SMAP1	C4orf26		LEPRE1			HSPA12A	HECTD4	RNLS
RSPO4	TUBE1	LINC00922	SACM1L	FAM102B	SEPP1		STIM1			RP11-196H14.2	BDKRB2	RPL12P4
ADAM23	CTD-2643K12.1	CCL28	PLEKHA5	C17orf51	ELOVL7		GALNT6			NUP37	RP11-739N10.1	PAPPA
MAP3K5	HOXD9	MRGPRF	SLIT1	AC010524.2	LANCL2		ESD			AP000525.9	ALS2CR11	CYP3A5
SNTB1	CTD-2195B23.3	CAMKMT	RP11-188C12.3	PCLO	MTPN		RP11-10C24.1			CSNK1E	RTTN	RP4-541C22.5
LIMD2	LINC00852	RP11-443P15.2	MST4	SLN	HIPK2		LINC01060			RUNX2	OSGIN1	RP11-413E6.7
LL22NC03-N14H11.1	OVCH2	SLC2A3	FCN2	ATRN	PADI2		EGR3			ENTPD4	PTPLA	ZP1
AC124789.1	ETV3	C1orf198	RP11-192H23.4	SLC35G1	PI4KA		NOX4			DGKH	SNX15	ELAVL2
PAX8	IDI1	RP11-379H18.1	ANKDD1A	CXCL13	LA16c-366D3.1		ARHGEF18			C17orf85	PCDHGA11	C11orf53
HN1L	CLDN19	THBS3	CPB1	VKORC1L1	AC073283.4		TNRC18			MAMLD1	ASAP1	SHISA2
IFNLR1	SLC39A14	IGJ	CTB-113D17.1	FLT3LG	SLC9B2		CTD-2165H16.4			RUNX3	KCNQ5	CEACAM21
MUT	RRP12	GARNL3	UBQLN1	FXYD1	OXCT1		C2orf15			MRPS33	FAM20B	ZMAT3
KIAA1239	DTNB	USH1C	GPR146	FAM65C	RP1-93H18.7		ZNF365			ADM	CENPN	XPNPEP2
GJC2	RP11-220I1.1	DHTKD1	LIPA	PMS2P5	SHKBP1		CTTN			HECA	DYNC1LI1	EPHA8
LRPPRC	RN7SL608P	ALCAM	PTGR1	SLITRK1	COL8A2		MMP14			COL10A1	BOD1	FAM19A2
CAT	MIDN	SCN1A	RP11-500G22.2	IRGQ	C1orf162		PLLP			AL590762.11	IPO7	RP11-170M17.2
LUZP1	WDFY1	FBXL4	AP4S1	PLEKHB2	MFAP3L		TMEM117			RNF157	B4GALNT1	ZAR1L
PDIA5	DKK1	GID4	AC007193.10	NME8	MOB3B		CCNDBP1			WT1-AS	VPS37C	MYH7
ACSL1	MNT	SUSD4	NNAT	GUSBP1	C10orf90		C1QL2			PHF20	C20orf24	F2
RP11-567M16.1	NFKB1	CATSPERB	FAM177A1	RAB6B	RHOG		APOE			RP11-31F15.1	EVA1C	CTB-175P5.4
GABRP	ZNF787	EFNB2	EEF1A1P5	C8orf37	PPP1R13L		FAM225B			ANKDD1A	RAB3GAP2	SLC26A4-AS1
TOP3B	RP11-888D10.4	ITGA9	BACE1	DCTPP1	PTRF		UBALD2			GINS2	MED10	GSAP
DGKA	RP5-997D16.2	SSX2IP	RP11-120K24.5	ZP1	ANXA2R		MYO5C			ANKEF1	NDRG4	IGF2
CCDC19	BAZ1A	GLTSCR1L	ACTR10	ATXN1	ATL3		NAA60			RP11-333I13.1	PAMR1	E2F7
GMCL1	KCNIP1	RP11-930O11.1	ABCA17P	CMAS	PLEKHA4		ZDHHC1			ATRX	PGR	KCNG3
U91328.20	HILPDA	USP27X	STMN1	GRTP1	ZFP69B		FAM65A			MGAT4C	NFKBIB	SRSF12
WNT2	NIP7	FGF14	REPS2	NRM	RP11-326G21.1		RHBDD1			ATP8B1	CDC16	XRCC6BP1
CTHRC1	AP5B1	MVD	AGFG1	NUPR1	AC009299.5		EVA1B			FBLN1	ABCD1	TOP2A
CEP164	CXCL2	GRIK1	ENC1	FKBP10	XXbac-BPG299F13.17		RNF166			SFRP1	RP11-398K22.12	PPFIA3
LEPREL2	ARHGAP18	HK2	HEYL	CASC15	HLA-DPB2		RP3-469D22.1			CTLA4	AP3S2	SPOCK2
ISLR	RP5-1013A22.2	PPP1R1C	PKIB	CECR6	IP6K3		FXR1			NME6	ZNF428	ALLC
MEF2B	MAT2A	ZEB2	LANCL1	DHRS3	CHRAC1		ANKRD10			FLNB-AS1	AP000695.4	SGOL1
LEPREL4	GOSR1	SNTB1	CCT6A	S100A1	LGALS3BP		TBX19			BBX	MAGED1	PTTG1
ELOVL6	SAP30BP	NOP9	AC006262.6	SERTAD4	IDS		ZPLD1			FAM111B	DNPEP	ACOXL
hsa-mir-335	GSTO2	RP11-466A19.1	RCAN2	EMC3	CLK3		TSPAN12			SYTL2	FGD5-AS1	TBX18
KIAA1429	SNAPC3	HBG2	CASD1	ERC2	DAAM2		RAD9A			RP11-361M10.3	WDR91	SVEP1
TREX2	MAD2L1BP	UBE4A	TRIM6	GOLIM4	AC004603.4		ARHGEF7			HENMT1	AC000078.5	GLO1
SUSD2	ZNF436	ADM	JKAMP	SHROOM1	USP54		BGN			RP11-147L13.8	OTOF	BCAR4
FKBP10	GPR75	RP11-164P12.4	TTC9	ABCF1	FAM222A		FNTA			FHL2	PCDHGB2	TTK
CD52	CTB-13F3.1	LINC00346	TTC19	PLAGL1	RP3-399L15.3		AGPAT2			FAM126A	MRPS16	ABCB5
RP4-592A1.2	CTSL	AQP7	MACROD2	GRIN3A	TMEM179B		ARFGAP1			FIGNL1	VTA1	RP11-417F21.1
TPBG	C11orf30	GOSR1	CTA-223H9.9	POLE3	FBXL21		PML			CLN6	LRRK2	STRA6
COL16A1	LAMA1	RBMXL1	RGS7BP	KAZALD1	ADARB2-AS1		CCDC43			ASAP1	CPSF2	NACA
STK19	YTHDF1	SNHG14	SLC35G1	RP11-141O15.1	RDH5		PCNXL2			PPP2R2D	TOR1B	NDUFAF2
FLYWCH1	CTD-2555O16.2	PLCE1-AS1	FEN1	ELMO3	SMIM17		NOSTRIN			TMOD1	ETS2	SMCO4
ZBED3	C2orf49	PRR16	SUB1	SOX15	RP11-533E19.5		NCKIPSD			C17orf66	UTP11L	LINC00960
TENM2	DPP4	AC147651.3	SLC26A11	KIRREL2	PSMB9		RP11-768F21.1			CHAC2	LRRC4C	FAM171A2
CSNK2A1	PLEKHA1	VCAN	FAM181A	SLC25A1	SPG20		PIK3R3			CTB-75G16.1	TTL	LAD1
GRIK2	TBC1D27	DDIT3	ERMN	CHRNA10	FA2H		C3orf35			PPCS	RP11-552M11.8	RHEBL1
CHP1	CLCF1	IGLV4-69	TMCC3	HEATR2	CAMK4		CTB-54D4.1			ASF1B	ASUN	FAM155A
RP11-161M6.2	LYPD3	DUSP7	MCF2L-AS1	GPR98	TOMM40L		CCDC151			HOXD9	GLUD1	FAM167A
MAPT	SLC22A1	IGHGP	STRAP	C12orf42	VRK2		SH3GL1			RP11-672L10.2	MAPRE3	LAMC2
GRM2	LRG1	CDC23	ATP6V1A	RAP1GAP2	AC066593.1		MRAP2			TSHZ3	MOCS3	BRCA1
FAM120A	ARHGEF7	GAS6	SLC12A4	TBC1D9	SAP25		HILPDA			FAM131A	MYL10	ZSCAN12P1
EIF4BP3	SNIP1	PPIB	MAGED1	GOLGA2B	GGT1		TTLL10-AS1			2018-09-08	FST	C8orf34
RP11-125O18.1	RARA	SPARCL1	PLCD3	MAPK8	PTPN4		ANKRD13D			RP1-20B11.2	IL6	GPR63
C1QTNF3	FBXL12	HTRA1	VTI1B	RP11-296I10.6	TMCC3		MET			TRBV23-1	RP11-329A14.1	VWCE
RP11-417E7.1	SCIN	RP11-222A11.1	GDF1	GRIK1-AS1	S100B		NADK2			MRVI1	CTA-445C9.14	KIFC1
MATN1-AS1	EIF4G1	PRPS2	GSTO2	SLC7A2	CNPY4		COPG2			CTC-507E2.2	IGFN1	SULT2A1
NTNG1	CTC-308K20.3	SASH1	ASS1	TNFAIP8L1	ST18		REEP4			UHRF1	TIPRL	MTFR2
RP11-480I12.5	AL590762.11	OBFC1	PIFO	CC2D2B	SNAP47		CEP164			AC096677.1	SMIM11	MAGEB17
ATP2C1	PRRC1	RP11-680F8.4	FH	STOM	GUSBP5		CLDN11			C16orf45	H3F3AP4	ANKS4B
RP11-503K16.2	CALCA	METTL16	ABHD15	USP12	AHI1		NPY6R			CTA-29F11.1	OCIAD2	RPSAP54
SNORD3A	CHRNA10	AC027307.3	SCYL2	STRBP	OMA1		SMARCA1			IL12RB2	CTD-2207A17.1	CTB-113D17.1
CS	PLD1	RPTOR	CLTC	RP11-44M6.3	FRYL		PADI4			ABLIM2	VCAM1	FUT5
CNTN4	DYNLL2	SPHKAP	AC018730.1	FIBCD1	CTD-2035E11.5		PDLIM4			PHLDA1	RNPC3	AL132709.5
TMEM245	MT1B	EPOR	HSPB8	OR13E1P	LEAP2		SERAC1			TENM1	NGLY1	HNRNPA1P10
TMED3	SAYSD1	RP11-545A16.3	LRRC59	C9orf114	FSTL4		DRD4			SLFN12L	GUSB	COBL
RHBDF1	NSUN2	GALNT4	CD46	BZRAP1	PCDHAC2		AMY2A			MAD2L1BP	UBAP1L	DYRK4
TTLL9	AC064836.3	DSTYK	MGAT5	PDHX	PRR18		LPCAT1			ZNF518B	CLDN5	CLEC4C
GOLGA4	CNOT6	IGHG1	VKORC1L1	MFN2	TRAF1		CTC-349C3.1			PDE1A	RWDD1	DOCK3
ULK3	RP11-51B23.3	LCN1	AP1S2	DUSP12	ADAMTS14		CHST12			AC005754.8	LRRC23	OR52N4
KIF16B	DLX2	ZNF585B	AAGAB	ABI2	AAAS		SLC29A3			C16orf59	FAM184A	CASC5
BNIP3L	RP11-1379J22.2	RRM2B	RP11-17A4.2	CHD3	NOD2		APPL1			ISCU	CTC-338M12.1	CNTFR
FAM98B	SMIM5	KIAA0947	MT-CO2	C21orf62	RP11-411B10.4		RP11-434H6.7			CCDC50	MPZL2	FAM3C
ITGB4	GNRH2	PLOD1	2018-09-06	RP11-94L15.2	RP11-362F19.1		TNIK			SLC3A1	CCDC6	RP11-254B13.1
PEX19	ANKRD36BP2	SLC2A6	UBFD1	TTPAL	LINC00174		C11orf57			MCM4	HIST1H1C	CLCN1
DMPK	CHIC1	TOM1	EXOC6	TBX2	FOXN2		GTSF1			AC112229.4	HIST2H2AA3	KLRF1
RP11-434H6.6	DENND4C	DOK7	PSMA5	PPP2R2C	RP11-305L7.1		VAPA			GRHL1	EXOSC10	RP11-16F15.1
FOXD2	RP11-536C5.7	PREX2	KRT8P50	RTCA	ATAD3C		PODNL1			C11orf30	ZNF662	HNRNPA1
TYK2	CHCHD7	CXCR4	C14orf159	SAFB2	LAMP2		C1orf86			RP11-73M18.8	PCDHGB6	SLC41A2
WNT16	TRIM54	MYLK	SLC22A15	CTB-176F20.3	HTR3B		RFX8			SLC6A7	KIAA0895	RPL9P9
CACNB1	MALL	AKAP17A	GPER1	CDK14	DLG2		STRN			EME1	FEZF1	CDH10
CRLS1	HOXD10	RAB38	FAR1	PRELP	VAT1		C2orf27A			CTD-2371O3.2	PSMA1	RPL4P5
RP11-150O12.1	ETF1	SDS	PLD4	C10orf54	CBFB		LAMC3			FCGR1C	MT-TI	DEPDC1B
SIK2	PPP1R18	RP3-400N23.6	LA16c-349E10.1	MEIS3P2	DDX12P		PRSS23			AXL	MGAT4B	BMP6
CSDE1	ZBTB9	RP4-584D14.7	CTRB2	ADCY1	WDR82		FAM206A			TEAD3	GBP5	SSPO
F5	SUPT16H	CHIT1	UBE2Z	MRTO4	RP11-822E23.6		MMP2			FBXW7	KIFC3	C11orf63
CUL2	SUPT6H	SCARF2	FGF13	ZNRF1	RP11-267C16.1		RP11-767I20.1			RP11-10C24.3	DOC2B	ADAMTS18
SRCIN1	VTRNA2-1	IPO9	IL27RA	RFXANK	NDE1		TSEN15			FST	COL4A6	ASCL1
RP11-209D14.2	AC017002.2	TMED10	TPM4	MUC1	PPP1R14A		TADA1			PDE2A	TMEM184C	TIMM10B
RP11-145M9.4	KTI12	HBA2	NDFIP1	SIPA1L2	GYPC		TCIRG1			LA16c-321D4.2	C16orf70	ADAMTS14
TMEM98	RP11-434H6.2	NRGN	KAZALD1	ANKRD35	UGT8		CARD6			SRSF6	ZSWIM7	RNF17
PI16	NFXL1	ULBP1	PAFAH1B2	KIF7	ZNF25		C16orf93			CD7	KCMF1	AZGP1
COL4A3BP	URB2	RP11-554A11.4	APBB2	AC093838.4	WSB2		TCEAL8			DENND5B	HARS2	RP11-592N21.1
ADRA2A	ARPC5L	RP11-177H13.2	SUSD1	NPC2	KDSR		SEMA3G			RP11-302B13.1	ANGPT2	SST
FGF14	FAM83G	ASH2L	MPPED2	CYFIP2	OFD1		PLXNA2			RP11-225N10.3	NWD1	KRT81
TNNI3K	AKIRIN1	CCDC68	SNX32	GDE1	NUB1		APOD			HIST2H2BF	HIST1H2BD	WEE2
ACTA2-AS1	KLF13	HBA1	AC137932.6	BCAT2	TFEB		RP11-532F12.5			RP5-973M2.2	UBXN8	GS1-421I3.2
MTHFD1	ARHGEF26	SNRNP200	FAM84B	RIT2	LDLRAP1		MYH3			PEX3	UBXN2A	CHCHD3
MDGA1	STAM	PXMP4	GLRA1	RAB3B	DOK6		ACTR10			GPR27	TMEM217	LRRIQ1
HADH	LCN6	P2RY14	RP5-857K21.11	KRTCAP2	TRPV5		NAA60			PLRG1	USP28	ANKS1B
GINS3	FOSL1	ITGBL1	TREX1	PGAM1	MAP3K8		PRKX			AC009299.3	MTSS1	CEACAM22P
TMEM191A	CHD1	CS	JAZF1	ANKDD1A	CDR1		RP5-1002M8.4			CNN1	CTD-2527I21.9	PKIA
GGT1	FGD6	MAP7D3	ELN	KCNQ2	CTD-2201E18.3		TIAM2			MAP1B	RP11-255B23.1	TROAP
CAPRIN1	ZNF703	CAMK2N1	TMC3	NSFP1	EVI2A		NKPD1			CTR9	ALKBH8	KIF11
KCNK2	PSPC1	IL33	LINC00184	MT-TV	RASGRP3		DCTN4			AC018804.7	ZFR2	TPX2
MAPRE3	HSPA6	AC084117.3	FAXC	RP11-51G5.1	TRIM59		ALPL			RP11-196H14.4	ALDH1B1	PCDHA2
RP11-386I14.4	RP4-593C16.3	ACOX1	LMBR1	IKBKB	NUDT16P		TUBGCP4			SFR1	C14orf142	SH3GL2
FAM3C	IKZF2	SERPINI1	ACBD4	MAP2K5	ANKRD40		RPP25			NAPB	SFRP2	ZCRB1
ITPR3	WDR53	CNOT6	P4HA2	APOBEC3D	CHST14		LRRC56			HIST1H2BC	GALNT1	KRT8P50
MGAT3	ARHGAP28	ZBTB14	NBEAL2	RP11-500G22.2	KEL		SERPINH1			ITGA1	PLEKHA7	DPEP1
RNU4ATAC	STEAP2	HECTD1	RWDD1	LNP1	CHADL		AP5Z1			H2AFJ	RP11-104L21.2	RP11-94I2.1
MROH6	AC132872.1	NSRP1	PDE3A	AC141928.1	MAP3K11		DCAF15			RP11-552M11.8	PSMD14	AC096582.1
FCHSD1	RP11-473I1.9	FADS2	TMPRSS3	ACP5	MDM2		TMEM91			COPS3	OXSR1	SLC26A4
PCYOX1L	CNNM1	SLC25A24P1	RENBP	KRTAP5-AS1	DGKI		PDLIM2			TRIP10	SORT1	DCD
WNT10B	CES4A	FRMD4B	FGR	MFAP5	SH3RF1		PIGU			SUOX	ADCY8	RP11-193M21.1
PRKCD	ENO2	RBP4	AC068057.2	TPSD1	LRRC1		SERPINI2			MIR17HG	RP5-1103G7.4	COL20A1
TREM2	SPEN	PPP1R13L	EIF2S2	EXOC6	ARHGAP20		TMEM204			HLA-F-AS1	RP11-756P10.3	WBP5
TEX2	NRK	ZNF45	SERTM1	TPP1	MYO5A		CES1P2			ANO3	RP11-881M11.2	ASPM
ITGBL1	ZC3H12A	SPRY1	C2CD2	BAI3	BZRAP1		RP11-524D16__A.3			KLF17	ZNF793	EFNA2
IFITM10	RP3-437C15.1	PDIA4	DNALI1	PYROXD2	SERTAD3		ACTA2-AS1			PRKD3	RP3-467L1.4	FOLH1
COL6A2	CFTR	FAM150B	TSHB	ENSA	RP11-71N10.1		MNT			FAM136A	GSR	MAML3
FRMD4A	SEMA3D	EIF3A	FAM134B	PITPNA	RP11-143A12.3		C21orf2			HSPD1P11	ZNF622	RP11-136K7.2
ADRB3	FARP1-AS1	UBE3B	UQCRC2	IL17REL	PYROXD2		EGFL7			TPM2	PCDHB12	ESPN
RP11-366M4.11	ZNF446	MACC1	SHISA3	FAM181A	FAR2		CTRC			IRX1	LSM1	TPD52L1
RRM1	CTH	COL8A2	CDV3	SLC9C2	CTD-2310F14.1		MRPL30			PRIM1	CHN2	GRIA4
IDO1	RPS27L	TEX41	DDHD2	PLEKHB1	KCNH1		SVEP1			MTHFD2P1	ACBD4	RP11-50D9.1
C9orf106	RP11-473M20.16	KAL1	MT-ND6	MT-TE	ZCCHC24		RP1-29C18.9			SETD5	TMEM147	CA3
SHOX2	REXO1	PRKAR2A	LINC00461	LSM2	PTMA		SCOC			EBF2	HTRA1	PCDH20
RP11-395B7.4	NFKB2	SPATA18	LRP4	RP11-508N22.13	LHFPL4		NADK			PML	ZDHHC4	CA12
BARHL2	C16orf91	SOX5	SLC15A5	SH3RF3	APIP		EVC2			OGFR	TRIAP1	MMD2
MAL	KANSL2	TBX5	DOCK8	DDX1	HSD11B1		SFRP4			C19orf48	RP11-989E6.2	CCNJ
MTF1	OPA3	PLIN1	YARS	CLOCK	SFR1		PSORS1C3			IFITM4P	DYM	RP11-320H14.1
MYOZ3	ZNF195	AF186192.5	ATP5C1	RDH12	UAP1L1		SLC16A3			XXyac-YX65C7_A.2	ENPEP	RP11-30K9.5
NAP1L3	LRCH2	AC107021.1	BCAR3	BTBD10	RP11-243A14.1		MMP11			HOTAIRM1	AC159540.1	RAB6C
LRCH4	CNIH2	C10orf107	FAM126A	MYO5A	FAHD2CP		MIR497HG			MRPS22	MAP2K4	RP11-324O2.6
TAPBP	PPP1R3G	P4HA3	MPST	RP4-738P15.1	RASL11B		SPRYD4			GALNT9	ZNF271	NBPF13P
SLC12A8	IL17RA	TBC1D32	ATP6AP1L	CIAPIN1	SORBS2		CALM2			CNOT10	DIP2A	IL17D
KLHDC8A	SLC4A4	CTD-3092A11.2	HHIP	ANKRD6	SLC46A1		RP11-265D17.2			C10orf35	ELAVL2	PNMAL2
IPCEF1	VCPKMT	DGKG	MAPK9	RIMKLA	CACNA1G		GIT1			MRPL30	LAS1L	SMG8
PGRMC1	FAM174B	PARP1	ARPC2	KLKB1	RNASE1		KDM4B			DFNB31	LINC00941	ALOXE3
ANKEF1	TNFRSF12A	RP11-327J17.2	C20orf166-AS1	PRODH	RP11-302B13.1		SLC17A9			RP11-380L11.4	AREL1	MAGEB1
IDUA	VEGFC	EPHB6	USO1	TRMT10C	MT-TL2		XRCC3			GPR155	MAPK6	ANKRD20A5P
GART	SFRP2	KCNMB4	HTR1B	OSTM1-AS1	HAUS5		TMEM132A			LSM5	SOD3	DIRAS2
AZI1	CNN2P1	PML	TF	R3HDM2	FOXO4		LYPLAL1			KIF15	RP11-63E9.1	RP11-757G1.6
TRIM73	RASSF6	GPER1	CTB-134H23.2	DGKZP1	VPS13C		RP11-282K24.1			HIST1H2BE	MFI2-AS1	RP11-522B15.6
RP11-753H16.5	XPO7	TP53TG3D	RPL23AP1	DMXL2	SIAH3		PIGP			MRPS35	ARAP2	PLEKHG1
RP5-857K21.4	HSD17B2	ZNF507	C14orf166	CTD-2162K18.5	C1orf21		RAB43			RP11-396F22.1	ISY1	GSTM2
UHRF1BP1	CD97	SOGA1	LIMS2	C17orf72	CXCL11		ADCY2			COL4A2-AS1	LTB4R	COL5A2
LRRC1	TMEFF1	TRIM46	SLC35B4	EGLN3	USP40		AF186192.5			MRPL13	SPAST	CCDC41
HOXA13	SPATA2L	MARK1	RTN4	FHOD3	TPPP3		LL22NC03-N14H11.1			TTBK2	RNF216P1	CBX2
ITGA11	NUGGC	RUNX1	FNDC9	RAB27B	AAMDC		GGPS1			CTC-428H11.2	PLCE1	CEACAM7
ERC1	MBNL3	MCM3	CACNG8	COL25A1	CTDSP1		HRCT1			RAD51	HNRNPM	RP11-510M2.4
MOCOS	NUP188	SLC2A4	MT-CO1	A4GALT	SULT1C2		PDE3A			CENPH	NPNT	REXO2
SLC28A3	STAMBPL1	SPTLC3	RP11-71E19.1	CTD-2540B15.6	CDK18		LINC00926			PDLIM4	DESI1	AIDA
GTDC1	C12orf61	IGHV3-9	ATP5F1	PAX5	PPP2R5D		RASIP1			NEURL1B	ZNF32	EPHA7
GLDN	TTPAL	IGKJ4	CCT8	RAB27A	ATG4C		PTP4A2			CRY1	CMAHP	JPH3
YWHAE	NAPB	BHLHE41	SLC12A7	UBE2D2	CMTM5		RGS2			DAK	MAPKAP1	TBCA
RNF144A-AS1	GPC1	RGS1	CHMP2B	EGFEM1P	RP11-709A23.1		NUDT9			ARHGEF17	RIC8A	EDA
RPL36AP43	ELL2	CBX6	NPIPB3	RP11-399H11.2	TAPT1-AS1		ZNF462			ATP11C	RAB7L1	MOCS2
DPH3	SOX8	KCNMB2	KANK3	DHRS4-AS1	VSTM2A		RP11-347H15.5			CNKSR3	CCDC53	AC010980.2
PIDD	SDCBP2-AS1	MKRN1	PLEKHB2	CDC42SE2	HPN-AS1		EIF4B			NOV	CSNK1E	FAM64A
PFN4	TBL1X	BBC3	HNF4G	RP11-887P2.3	ZMYM6NB		GSDMB			C9orf47	CP	SLAIN1
OLFML2A	FSTL3	RP11-25K19.1	RCAN1	HIGD1B	CAMK2D		NADSYN1			RP13-93L13.1	GLTP	KIAA1598
KIAA1683	PLAGL2	IGHA1	VBP1	RP11-38L15.3	HMBOX1		RP1-18D14.7			DSC3	TTF2	RP11-265N7.1
SHC4	RP11-425D10.10	DBNDD1	DNA2	MYOM1	EPHA6		TGFA			AFF1	SLC6A12	TMOD2
RAD9A	PCDHB3	ADAM23	LRRC4C	AZGP1	DPY19L4		HSP90AB2P			HIST1H2AL	ARFGAP1	ACVR2B
GHR	TCTEX1D4	MKX	MACROD1	RP11-385F5.5	EFS		LAMP1			VAPB	SPRY1	PKD1L3
RP11-341G23.4	MSANTD1	SOBP	RNF14	TTC19	TEF		MBOAT7			SCAND3	LGALS9	CTNNA2
RP5-1098D14.1	UTP15	PDGFA	PSMA4	EIF4ENIF1	RP1-73A14.2		CMAHP			FDX1P1	MEMO1P1	NHSL1
SNX13	FAM71F2	PPARA	NREP	PRKX	CLVS1		SPATA6L			AL589743.1	C10orf76	QPRT
PCOLCE	PLEKHA2	PPL	TLE6	AGTRAP	TNNI1		PXDC1			RGS7BP	CPS1	TLE6
PRIMA1	POP1	PEG3	MAG	SCRIB	AVEN		FAS			MALT1	APOM	RP13-638C3.2
PRKAR1A	LCN10	COPRS	SLC29A2	TGM1	EBNA1BP2		TOX2			RNF19A	MMRN2	ADAMTS19
PDE7A	TMTC2	SRRD	HMGB1	BRK1	FAM35DP		RP11-157P1.4			NELL1	COPS5	FAM213A
GP1BA	ZNF227	PHLDA3	ENPP7P10	MCTS1	PDPK1		KIF21B			CDR2	TCEANC2	NXPH1
RP11-263K19.4	FAM3C	EHBP1	RP11-552F3.9	AC140481.7	RP4-756G23.5		NPDC1			MMP2	ALPK1	NOS2
YBX2	RP11-849F2.5	HSPA12A	GDI2	EPHB4	CHEK1		C11orf74			HOXB4	EIF4E3	PRDX3P2
SPHK1	RANBP2	CABYR	MAGED2	RRAS	SLAMF7		C11orf70			TGFB1	CENPV	PART1
IL34	HAUS8	GPM6B	RARRES2	RP11-3D4.3	SUMO2P1		BRF1			POLQ	C19orf68	CYP2W1
2018-09-11	GPM6A	AHNAK2	KIAA1549L	MTMR9	RNMT		UBXN2A			PAMR1	LINC00176	CAST
AKAP2	C22orf23	ZBTB8A	ARFGEF1	ZRSR2	DBNDD2		OR2A7			SOWAHB	ATRAID	C14orf39
FAM211B	MSX1	RP11-21L23.2	PCED1A	BCL11A	PIAS4		NIPSNAP3A			SP140	RP3-523K23.2	AK1
CMTM5	TAC1	RP11-325K4.2	IL8	AC016735.2	RLN2		AC026271.5			EFHD1	DNAJC5B	EMP3
YTHDF3	PEX2	PPP2R5A	TNFRSF11A	TMEM132D	SLC4A2		EXOC3L2			TMEM41A	SNRNP70	RPL41P1
RP11-798M19.6	IFT74	PLIN4	UBP1	DHX36	SOHLH2		ZNF628			ATP13A3	NCALD	UBE2C
KRT24	DMKN	MTX3	KCND3	COPS5	PREX1		C11orf80			ESCO2	RP11-510H23.1	RP11-388M20.6
RP13-104F24.1	SUPT20H	MGAM	SMARCD3	CD4	NOTCH1		MDFI			C19orf26	PCDHGB7	ID3
CAMKK1	TNFAIP6	FAM217B	IKBKE	GNA12	ASCL1		HOMER1			CECR7	RP11-386M24.6	HSCB
C14orf80	KIAA0947	RP11-244O19.1	NFE2L3	STK16	AFF3		FAM180B			MBNL1	PC	RBKS
SOX15	CTC-506B8.1	PKM	AC002451.3	ZNF324B	MKL2		SRRD			TNFRSF18	UBE2L3	C5orf47
CD72	CST6	AC123886.2	USH1C	VPS41	CHD3		KCND2			RP11-191G24.1	TMED3	HAUS8
RP11-470E16.1	PPP1R13L	RP1-20N2.6	TBL1XR1	EPHX1	HLA-A		SDHD			IGKV1-27	PPIH	CEP57L1
TUBB3	FSIP1	RP11-494K3.2	HMCN2	HLA-C	PHF19		TDP2			SULF1	PLSCR4	PCNXL2
IARS2	CSNK1D	LINC01021	RPS27L	DLG2	IRF3		RP1-239B22.5			LGI4	CCDC19	RAPGEF2
CTD-2339F6.1	P4HA1	RP3-416H24.1	HCK	CCDC101	SMOC1		ZFR2			TRMT10C	ZNF418	HDDC2
CDX1	TCEAL6	ABCB10	TNN	PDRG1	NAGLU		JUND			HIST1H2BH	LINC00893	FAIM2
LTBP3	TOE1	ZNF527	SLC16A14	TMPRSS3	CAND2		CSK			SMCHD1	GCC1	SDK2
GPR12	LMNB1	RASSF1	JAM3	AGMAT	RP1-249F5.3		PPP2R5C			CHMP6	KCNJ16	FER1L4
PIPOX	ABCF1	ZNF41	ATXN10	ARPP19	NLE1		PPID			THEMIS	RP11-598D12.3	IGSF1
TAC1	SMU1	CNKSR3	AQP1	CORT	RBFOX2		E2F1			BACH2	PPP1R11	CDH24
AC005077.14	MSRB1	LIPH	SCFD1	TOB2	SLC12A9		MRPS14			ZNF365	FUBP1	ID1
NRXN2	DDN	DPP7	PRKX	ITFG1	DUSP3		SNX27			UMPS	SMIM10	HIST1H2BK
SSTR2	PIK3IP1	CADM1	MT-TL1	HSPBAP1	MACROD2		LINC00222			SPRYD4	FBLN2	CCDC54
PCBP1	AC132872.2	YIPF2	RP11-326C3.11	FBXO9	MAL		GPR97			TIMELESS	TP53RK	HIST2H2BF
NBEAP3	RP11-173B14.4	SP5	CDC42EP4	SGTB	HAPLN2		PRKACB			ADCYAP1	AIM1	TRPM5
ADCY6	PWP2	ZSCAN12	RP4-575N6.5	ABCC12	SSH3		FLYWCH1			LGALSL	SLIT2	ZNF676
THBS3	AC074138.3	B3GALTL	ANKRD32	HRK	TMEM123		RAVER1			PDLIM5	NPIPA1	LGI1
TOM1L1	CSRNP2	SSC5D	C12orf49	NAPA-AS1	RNF213		ARHGEF1			FGFR1	ME1	NPTX1
RP11-73M7.6	ALDH6A1	PHPT1	TXNDC5	WBP11	CHML		SLC9A7			RP11-158M2.5	ACADL	RP11-378A13.1
ZFYVE9	IGHV3-23	GALNT10	RP11-761I4.3	SIX5	NPBWR1		SHANK3			SETBP1	ISLR	PRDM11
ALDH6A1	SLC16A4	ZNF644	TNFSF13	NDRG3	EARS2		JPH1			AKNA	ZNF177	C15orf48
LINC00963	RTN4RL1	FREM3	AANAT	SYNGR1	ZNF652		CRIPT			NARS2	PSMB9	KIAA2022
FUT5	AC079767.4	C4orf47	MT-ND4L	GSTP1	XPO7		MXD1			LINC00944	HLA-DMA	FAM172BP
ZNF772	FAM160B1	STEAP3	CYB5R2	DCAF6	RP11-81H3.2		TAOK2			PKMYT1	GTF2E2	GLI1
IGF1	RP11-15N24.4	SLC4A3	RP11-181G12.2	FGF17	KLF15		TYK2			AC079776.7	AVPI1	PRRX1
SDAD1	NAV2-AS5	PAK1	UAP1	VWF	SLC25A5P3		EIF3L			SCN3B	ABHD3	ADIPOQ
NRD1	PABPC5	NCOA1	CACNB4	RP11-819M15.1	SNRNP35		C2orf47			MIS18A	SMPD3	RPL17P50
BRINP1	AKAP11	USP44	CSNK1G3	EFNB1	RAPGEF3		SRD5A3-AS1			PCDHGA7	RP11-991C1.1	ZNF264
REEP3	RP11-693J15.5	MFN2	PON3	SOX13	FAM71D		ATG9B			INIP	LYRM5	RP11-244N9.6
KARS	CEP152	MCTP2	FOLH1	PRPS1	CCDC136		COL18A1			CRTC2	SLC13A3	HIPK4
SH3KBP1	PITRM1	RP11-483P21.3	RP1-167F1.2	ARHGAP44	APOBEC3H		ADH1A			SCARF2	HPGD	HBA2
KLHL35	EHD1	TPR	CITED4	DLGAP1-AS1	FAM167B		AR			MECP2	TRIM73	DAZL
GGCX	USP25	NOA1	RP11-863P13.5	RIBC1	GTF2H1		RAB11FIP3			AC010733.5	PCDHGA12	XKR6
HOTAIRM1	PCDHB7	NPM2	OPALIN	CCDC41	CDK2AP2		GPX1P1			SERPINE1	RP11-496I9.1	CBWD1
PPP6C	CSTF2T	ALAS2	TMEM125	ACSF2	HOMEZ		CES1			RP11-894P9.1	AMT	KIF9-AS1
TNC	IGLV3-21	LYPD6	RP11-263K19.4	PDCD11	MYH2		AOC4P			RP11-138A9.2	MBNL1-AS1	NCAPH
SMOX	MCL1	KIAA1755	ATG3	RP11-304L19.5	EVI2B		TMEM230			ECM2	ITGA4	RP11-379F4.8
RPL7L1	ABL2	LY6H	GGT5	ZC4H2	PSD3		TNFRSF4			CERK	SNCAIP	MYL2
LINC01050	TAF1A	NUP160	DUSP9	USP22	RP4-704D21.2		NARS2			AC092580.1	LARP1	MAGEC1
NOG	NOP58	TLN2	KCNN3	DCLK1	PPP4R4		SUGT1			CPSF3	KIF5B	ADCK2
MAPK8IP3	HMGCR	CTB-131K11.1	GULP1	PCDHAC2	HEXDC		GAK			GOLGA7B	NOTUM	GRIA2
BLCAP	PHF3	GDF11	RP11-563J2.2	TBL2	ZNF91		REEP5			CSNK1G2	ADRB1	CRYM
RP11-461O7.1	SEMA3C	RP11-363E7.4	NDUFS4	AP3M2	FAM49A		WDR81			ENOSF1	HLA-DPA1	HSPB6
SEC14L2	TNFRSF11B	ANTXR1	C10orf11	GRIN2A	TREX1		ANKRD40			RP11-834C11.4	HOXA-AS2	CYP2A7
FOXL1	IPPK	MYO1D	VILL	RP1-193H18.3	TRPM6		NIPSNAP1			BHLHE22	BBS4	RP11-12D5.2
MC1R	PTGS1	TWISTNB	SLC7A8	APBB1	GABARAPL1		GATSL3			RNMTL1	AMY2A	CLEC1A
TP53I3	RP11-184A2.3	LRRC61	EIF4A2	MMEL1	PLOD1		C4orf21			RP11-244H3.1	USP38	OLR1
DEFB1	JRKL	ZSCAN31	PPP1R13B	C12orf55	RGS8		FLRT3			CRB2	TINAG	HSPA1A
FAM81A	IL18	FAM133A	RGS12	UBE2Z	LINC00847		ARL4C			HIF1AN	PCDHB7	PLCH1
LIMCH1	USP28	AC007405.2	FAM179A	KAZN	ARPC1B		GPC2			CTSK	MIR143HG	SNX3
ANKRD13D	FBRS	FZD3	UNC13B	RALB	KCNG4		TSPAN14			PTER	RP11-420L9.5	IRX5
MAP7D1	KPNA2	RP11-818F20.5	GOLGA6L7P	CLEC4E	ITPKB		SLC20A1			AURKA	TUBA1C	SOHLH2
MYO1C	AC010761.8	TNFAIP8	ARHGEF4	TUSC2	ADCY1		C4orf27			IGHG1	MYO15A	GRIK1
TNK1	TP53INP1	CCDC25	IBSP	ECHDC2	PLEKHH1		VTA1			RP11-79H23.3	RP11-10L12.4	EXPH5
LRRC3DN	RP11-6N17.4	RAP1A	ANKRD50	FTSJ2	NICN1		DENR			CLIC4	GPATCH3	COX14
PJA1	TRIM39	VANGL1	GABRG2	NUAK1	CD81		SHD			APOBR	ZAP70	DEPDC1
SLC8B1	CDC42EP2	BAX	MKLN1-AS2	CTD-2012K14.6	MYH3		KLHL26			E2F1	NUDT16P	RAMP1
LINC00327	FAM129C	RP11-360I20.2	AZIN1	RP11-170N16.3	MAMDC2-AS1		RP11-331F4.4			INPP5D	STK40	PCSK1N
SMIM5	BLZF2P	IGLC2	PDGFD	SERPINA5	SH2D1A		UPP1			RP11-245J9.4	ACO1	AC005082.12
PPP1R32	RP11-672A2.4	RP11-274H2.5	CMAS	MEIS3	RP3-467N11.1		IKBKB			ARHGAP17	MAP4K4	XPA
TRIM74	HMGA1	HAGHL	METTL7B	COX10	AMER2-AS1		SLC38A10			RRM2	PLCG2	EIF3LP2
NHSL1	ERCC6	TRPC4AP	VCPKMT	TPI1P1	ERBB2IP		NLRP1			NR2F2	RYR2	CTC-455F18.3
ACTR3C	AATK	CDH8	LDLRAD4	STIM1	RP4-719C8.1		BEX4			FZD5	DHX16	LINC01021
TBX3	AKAP8	BVES	C2CD4C	GALNT11	CREB3L2		RP11-206L10.1			UBE2E2	LINC00094	TRMT11
LINC00265	NRP2	MIR31HG	PSG5	PIK3C2G	PTPRA		TESK2			CCNL1	PCDHB10	AC093106.7
IFFO1	XXyac-YX65C7_A.2	RP11-33A14.1	APP	GNL1	MAPKAPK5-AS1		TTC40			GOSR1	AC008592.3	HCG11
RSL1D1	HAS2	RP11-92C4.6	AC004019.13	TBX6	RAB13		IFFO2			GLIS1	PLEKHA2	MMP15
PRELID2P1	C11orf91	SNCG	MITD1	CA10	FAM178B		NRAP			MRPS9	XXbac-BPGBPG55C20.2	ZNF155
SCNN1A	EFHD2	RHOD	TMTC2	KALRN	CYBA		NDUFB5			ZXDC	RASGRP4	SNORA13
CRISPLD1	IGSF22	NCS1	GOLGA3	SIM2	CLSPN		SNX13			BAZ2A	AP000525.9	LCN8
RERG-IT1	NOM1	RP11-527N22.1	RP11-13E1.5	FMO3	AP001007.1		PRG2			RNF122	AC002310.12	KCNQ1
TPPP3	TBCEL	HSPA6	MEF2C-AS1	GRID2	PLD1		ZNF276			ITGB8	PLVAP	AL512652.1
BAG4	ARHGAP5	LNX1	PICALM	PPP2R2B	CNPY3		AKAP17A			DAPL1	CDH2	ANKRD35
HAGHL	PLA2G12AP1	KCNA1	UNC5C	LTBP3	RP11-983P16.4		AP1S2			CSF1	CEP19	RP11-305F18.1
RBPMS-AS1	PCDHA12	METRNL	STX3	ATP2B2	ZNF600		ACTR6			PCDHA5	SCYL3	CPLX3
TBC1D3F	MAPKAPK2	SYNPO2	ZDHHC9	IARS	GNAI2		TRMT10C			SLCO5A1	RP11-49K24.8	RP1
VAMP1	RP11-479G22.8	P4HB	UBE2A	SMARCE1P5	C15orf52		NOTCH4			UBE2R2	HOOK1	RP11-554D14.7
CMTM3	TMEM68	PHACTR1	FAM65C	CTF1	TPBGL		RP11-709B3.2			TERF2IP	KCND3	DYNC1I1
AKIP1	GRAMD3	ZMYND11	IRX1	KIAA0100	CLN3		PRR5			SNORD10	AC007566.10	RP11-909M7.3
SNCA	SPOPL	AMPH	GPR98	ATXN7L3	RP4-758J18.7		RP11-378J18.3			ERF	TVP23B	AC098826.5
PTK7	MESDC1	EP300	FXYD3	KB-226F1.1	EFR3B		ANKRD35			C2orf15	KBTBD11-OT1	MAP7D2
DCAF15	AC016999.2	MUC6	UGT8	ABHD1	STON1		NECAP2			QDPR	RFK	RPS6
PPARG	FLJ27365	VSTM4	MFAP2	ROBO2	CEACAM1		PLEKHM1P			ABL1	MRPS25	SORCS1
FAM228A	MED21	CADPS2	HBS1L	RP11-227J5.3	ERBB3		C2orf82			CYLD	UBE2S	EML4
RRAGC	TCP1	STAT2	SH3BP2	JAZF1	DLL1		ATP5S			RP11-158M2.4	MLEC	RP11-466G12.2
DPP10	AL590822.2	LIMK2	MIR17HG	PPP1R17	EVA1B		AC010761.9			RP11-494K3.2	DOCK7	TRIM9
KCNH8	KDM1B	TNFRSF4	NUP188	NELL1	FAXC		LPAR3			PHF8	PNPT1	TMCC3
PGM3	RBM12B	RADIL	MRPL45	NDN	ITGB4		RP11-141O15.1			TMEM209	SLC25A20	COX6B1P4
GREB1L	AGAP7	RP1-69D17.4	FAM49B	SPINT1	EFHD1		HPCAL1			RP11-152L20.3	LENG8	KLK8
MATK	STRN	ZNF711	LPPR5	UBN1	AMOTL2		ZMAT3			ALPK2	ADO	GLI2
BEND6	PAPOLG	RAB20	BTG2	MT1H	KIF21B		RP11-452H21.4			SLC4A1AP	GTF2A1	SLCO3A1
KLF14	TMCC3	SERTAD2	HAUS5	BECN1	H2AFJ		UBQLN2			PAWR	PPP1R37	RP3-522D1.1
SIPA1L1	THBS2	TIRAP	KIFAP3	KLHL14	FDXR		AUTS2			GTPBP8	FAM110A	DMRT3
EXTL1	NPLOC4	LGI3	DUSP7	VCX	MKRN7P		RP11-302J23.1			MIPEP	SETMAR	RP11-325P15.1
SPON2	AC000068.9	EIF2B1	RP11-382A20.2	TBL1X	WASF2		PAQR9			AHCYL2	CCNE1	NAIF1
AC069363.1	SERPINB7	CNOT1	RPL15	ARAF	GLMN		C2			RNF11	HSPA12A	BEX5
RP11-558F24.4	EHBP1L1	KDM3B	SEC24D	FGFRL1	GAB1		RYR3			RP3-325F22.5	DHX29	PKHD1
PIGP	PHF6	EGFEM1P	SMCO4	RAB13	MYH7		ARIH1			SLC25A15	SLC25A26	DLL4
SRPX	GATAD1	SP4	GREM1	ATP5B	NINJ2		FAM132A			COL4A2-AS2	HYI	MYO5A
HSD17B4	TSSC4	SMARCE1	RASL12	RPH3A	PRAM1		FAM69A			GAS6	RP13-104F24.3	RP11-445H22.3
RIPK4	RNMTL1	ZNF317	RAB11A	CTC-487M23.5	C6orf57		SCCPDH			PHYHIP	GINS3	INSIG1
PLK3	NUDT16	EDA2R	NARS	MED24	MAEL		BOK			ASH2L	AHCYL1	C1orf222
RRAD	AC135178.7	DNAH11	FER1L4	SERPINB2	HLA-DMA		TTYH3			SRGAP2B	AGTPBP1	ZBTB40
C22orf39	TAS1R1	ZNF829	VWFP1	CEACAM19	NEK9		KLHL9			NDUFAF1	TXNL1	CTD-3148I10.1
ZHX1	AASS	PCAT6	FRMPD2P1	PAXIP1-AS2	TMEM31		NDEL1			CDT1	CYP27A1	DCAF4L2
CRYM	S1PR3	RP11-3B12.4	RP4-569M23.4	CYP4B1	CNST		PPFIA3			LINC00938	TCF4	LRCH2
RRAGD	APOL2	LRPPRC	THBS2	LEPRE1	RBP7		STRN4			MRPL1	LMAN1	TNNI2
TRIM9	SMOC2	PRUNE2	PLA2G1B	PHKG1	AK2		MRPL39			PALM2	WBP1	SOCS2-AS1
TMEM52	TAF5L	TOMM70A	SHISA4	ASAP1	NCF1B		EGF			ACTN1	UGGT1	RP11-804H8.6
CLCNKB	RP5-1112D6.8	RP1-244F24.1	CNTFR-AS1	PPP3CB	ENG		C11orf84			LTBP2	HIST1H2AE	KIAA1211
NIPSNAP3B	EIF4A3	TAF5L	RP4-740C4.7	MRPL37	BMF		IGFBP3			TMEM199	MTCH2	RP11-889L3.1
RP11-359E10.1	BCOR	PRR26	APCDD1L	FUK	PPIP5K1		CHFR			ASXL1	GOLGA5	RGS20
HLA-F-AS1	DIO2	RP11-231P20.2	HHLA3	PRRC2B	TMEM235		BX470102.3			RP11-111J6.2	GBP1	BDNF
DBN1	SFPQ	ARL4C	SERPINA5	LGI4	RP11-1055B8.4		RRP15			GPN1	RP11-304L19.5	MYH1
PCDH17	EFCAB7	RP4-800J21.3	KIF3B	DLD	PJA1		DSE			CHST3	KCTD21	TBC1D20
KIAA0930	EGLN3	AC078883.3	RAB14	C2CD2	TDRD3		SLC4A4			HIST1H2BJ	RP3-510D11.2	KCNIP4
CRYBG3	MT1DP	OSGIN2	AC129492.6	SHC3	AP4S1		DYNC1I2			RBMS3	CDIP1	RP11-451G4.2
EPB41L4B	NKAP	RP11-385J1.2	LDHA	DCTN2	MFNG		RP13-131K19.6			THNSL1	PSMA8	ZNF200
IL17D	PPRC1	DYNC1LI2	PSMC6	LINC00930	AC007092.1		ELMO1			HOXD8	UHRF1BP1L	ZKSCAN8
COL6A1	RP11-61N20.3	NUP214	TPTEP1	CACNA1G-AS1	DNA2		TMEM126B			ICT1	MCUR1	MZT2B
TRAFD1	RP11-196H14.2	MECOM	CRABP2	TGFBR3	EIF5B		TXNL1			RP11-324O2.6	C9orf69	PRSS50
PRAM1	DNAJC5G	RAB11FIP1	EVPL	NETO2	SLC44A1		EIF4EBP1			C9orf89	ARHGEF37	NPPA
FXR1	BLOC1S5	AC017104.6	RP11-334C17.5	GLYR1	CTD-2184D3.6		MRFAP1L1			CHAMP1	SDR39U1	FAM66A
RP11-329A14.1	POC1B	HAPLN3	NINJ2	KLHDC3	S100A11		PPP1R32			NSUN5	C12orf5	IGF2BP1
SLC30A5	HCFC2	P2RX6	SLC24A4	PVRL1	PNMA1		ST13			N4BP2L1	NAA35	RP11-11C20.3
RP1-111C20.4	USP48	ASCC3	DLD	FAM167B	LINC00654		ZNF750			RFC3	COTL1	DHH
RORC	GRPEL1	RMND5A	FAM19A2	FAM20B	ZNF524		SCUBE1			ASPN	HBA2	NETO2
FBXO28	HOXA13	XRCC3	TICAM1	RP11-446H18.6	WNT4		GALNT15			TOX2	FBXW4	MKRNP2
PCSK9	RP11-10C24.3	USP35	AC011737.2	RP11-849F2.8	SEMA4D		PAIP1			FBXO38	DUSP5	DCAF7
RGS17	STARD13-AS	VAPB	TIMM17A	C1orf132	ACRBP		ATP2B4			SLX4	YARS2	OXT
FAM83H	KIAA1033	MGP	C2orf82	AP2M1	ARHGEF10		RP11-1020A11.1			TDRKH	SRRM2	ZNF281
MST1	RBMXL1	DOCK11	PSMC1P1	ALDH1B1	RP11-147I3.1		GOPC			RP11-378J18.8	MMGT1	GALNT13
HIVEP3	TBC1D19	HUWE1	CLSTN2	MT1E	RNF123		LYPLA1			C3orf35	ZNF518B	DNAJC9-AS1
MLX	GRIA1	RP11-212I21.4	SMIM17	MAPT	PDE1C		DDIT4			NOL11	HOXA3	TTC16
KCTD13	EIF3B	ZSCAN32	NGB	TAZ	PKIA		TNFRSF10B			IQSEC1	CCDC25	WDR63
RP4-800G7.2	C1GALT1	ADRA1D	LRRC37A6P	EIF4H	GPR26		DNAH1			KAT6A	CMC2	LBX2-AS1
AGTR1	Y_RNA	SCUBE1	TNFRSF25	PCMT1	LINC00639		SHISA3			AC000123.4	NME9	RP11-3P17.3
C1QTNF5	TGS1	USP7	CYP26B1	TMEM66	MAP2		CXCR1			GSTO2	RFWD2	CHRNA5
FEZ1	VPS37B	CCDC121	UBA6	UBQLN1	LGALS12		UBAP1L			FLRT3	COBLL1	CTD-3037G24.4
TRAK2	PPFIA4	BPTF	MAN1A1	PPP2R4	BMS1P10		UBA3			EREG	RP11-812E19.3	KRTDAP
CENPT	RP11-452J21.2	AC012066.1	FEZF1-AS1	CLTC	TCIRG1		METTL21EP			MTERFD1	N4BP1	EEF1A1P6
COL5A1	RP11-416N2.4	PLA2G7	PGK1	NKAIN2	DLGAP1-AS1		MRPL46			EXT1	LY6G5B	RPS20
PCSK7	RP11-324O2.6	COPZ2	PTCH2	STAU2	IKBKB		PRKAB1			HIST1H2BF	NRIP3	PPP3CB
AC022007.5	RP11-64D24.4	C21orf91	ITGA9	SNCA	UQCRFS1		PPP2CA			ROCK1	RP11-885L14.1	KIF1A
TCEAL2	LMCD1	ITIH2	APLP2	GLT1D1	G3BP2		CXCL14			PLCXD2	CCL5	TTI1
PARP12	GRHL1	ETNK1	RASAL1	WISP2	IFITM1		KIAA1462			CSRP2	RBFA	ALDH1A2
CAMK1	KLHL18	ARHGAP35	AREL1	PCDH10	MAFG		TENC1			TCF4	FAM98C	AP001065.15
ENTHD1	TULP3	PEAK1	MYRF	PURB	RRBP1		XPO4			COQ3	CNN1	RPL36A
FCRL6	MMP25	CEP152	C10orf105	TSPAN8	ZNF629		MTND1P23			BTG1	SUSD2	ECEL1
SC5D	RBFOX3	HIPK4	AMICA1	CTSH	AP005019.4		TMEM45A			MYOC	MFAP4	NEDD4L
MYO15A	GMEB2	GRIK2	MT-ND5	MIEF1	CTA-223H9.9		ERLIN2			ZFYVE28	LINC00930	IGSF3
PRDX6	SOX18	PDZRN3-AS1	RGS17	GTF2H1	AC108488.4		USP47			FUBP1	ARHGEF16	ZNF669
ITPKB	C5orf15	RP11-31I22.3	ADCYAP1R1	ACIN1	MT1H		SETBP1			RBPMS2	CAPN8	RPL4
NAP1L1	PDGFA	HERC2P4	RNF11	FOXJ1	LINC00862		RHBDD3			WHSC1L1	CELSR3	COX7A1
AQP4	H2AFX	RABGAP1L	RNASE1	S100B	NUPR1		SESN2			ERAL1	COL7A1	STAB2
JUN	RP13-131K19.6	NUP133	SRP14-AS1	WFS1	TIPRL		LCLAT1			ZMAT5	MFN1	PLEK2
SLC5A6	GCDH	ZNF354C	RP3-412A9.16	SOWAHB	ACP1		PLCB3			UBLCP1	NKTR	DYSF
AC105053.4	HEATR5A	SRRM3	VDAC3	VTA1	AC008592.8		DGKA			SERTAD2	C6orf47	TUBB8P8
HAPLN3	ARMCX3	RP11-75C9.1	XRN2	BRINP3	AL031663.2		POLR2M			CHRDL1	GAS6	C9orf117
RABEP2	LUM	RP11-1094M14.11	TRIM59	AC006486.1	RP11-521O16.2		C19orf18			CTD-2015H6.3	RP3-334F4.1	ZNF14
CCL22	PPP1R21	PYGB	PDE5A	KCNF1	CEP104		CTC-241F20.3			PVT1	FAM175B	TRIM56
BMP8B	TNS4	ZNF423	COG6	ATP9A	RP3-510D11.2		PDIA5			CTD-3184A7.4	PIGX	KRT7
HSD11B2	CTD-2639E6.9	IGLV2-14	NABP1	ACAP1	KIF18A		CTB-131K11.1			RP11-143J12.3	AKR1C2	SCYL3
EIF4BP6	ZNF148	TMEM219	ZDHHC22	DPY19L1P1	PRR5L		MIR7-3HG			SOCS2	TP53INP1	JAZF1-AS1
ZBP1	RP11-290C10.1	RP11-395G23.3	GATSL3	OXCT1	UNC80		REM2			ZDHHC4	RP11-453M23.1	RP4-657E11.10
NFKBIZ	HERPUD1	KLF7	PRRG1	WBSCR17	CTNNA3		KIAA0895			RBPMS	NME7	DPYS
DKFZP434H0512	ZNFX1	PDLIM2	AMOTL2	TMEM178B	SYDE1		ZNF569			PITPNA-AS1	FBLN7	TDRD9
NDUFS1	NTNG1	CCDC74A	ZDHHC21	NBEA	RNF165		BTF3L4P2			NIPSNAP3B	FBXO6	LAYN
CHDH	SGTB	MAGI1-IT1	DCTN2	CTD-2325P2.4	GGT5		CTA-134P22.2			RP11-248J18.2	VPS33A	HMGB1P10
GNAO1	SNORA20	CTC-327F10.5	KXD1	MIR497HG	PIR		RGS16			RP11-480I12.2	SMNDC1	ANKRD42
ARFGAP1	RP11-66D17.5	HOMER2	EGR2	RP11-238F2.1	TOB2		RP11-549J18.1			MOCS1	CCNL2	ART3
FAM101A	VPS37A	CYCSP40	CKAP4	CEACAM1	MYO16		STRN3			CNOT11	GNPDA2	NPM2
PGD	DPH1	TCIRG1	WDFY1	HDAC1	ZNF675		SMOC1			ZCCHC9	ECM1	CDK1
HSPD1P1	LEPROT	RNASEK	CPA1	LA16c-349E10.1	USP25		NUPR1			PHF13	ALDH1A2	PLA2G2A
FBXO18	ATXN1L	RP11-47L3.1	CYP4F11	ACACB	LRP2		CHD3			KLC1	RP11-219G17.4	INA
TIMP2	PAMR1	UACA	REEP5	LASP1	GSTM3P1		SCN4A			COMMD2	PCDH10	RSPO2
C1QTNF1	RP11-434H6.7	RP11-73M7.6	RGL3	ITPR2	RAB6B		PTHLH			CELF2-AS1	C19orf12	IL17REL
NARG2	RP11-148O21.4	STAG1	IFT52	PTPRA	CTD-2562J17.4		RP11-498E2.8			SPATA13	PRKCZ	SPTA1
PROK1	JAKMIP2	BRD3	TMEM206	GARS	AMER2		NKIRAS1			FLNC	STK25	ERICH2
NKIRAS1	SPRED3	RASGEF1B	ACKR3	FRMPD2P2	RAD51-AS1		LRRC70			CDK1	SUFU	ZNF830
GSPT1	MTUS2	HERC2	TEX101	BMP7	ASPRV1		HOXB6			BRCA1	FBLN5	BAIAP2L1
CDH15	ILF2P1	APOC1	DENR	EFEMP2	TLN1		ABCC2			ZNF831	PSMD12	ATP2A1
ACOX1	GYLTL1B	NTN4	RP11-418J17.1	BST1	HMG20B		CTD-2545M3.8			RHBDF1	NSMAF	FAM184A
PNPLA3	PER2	LINC00662	FAM102B	DCAF11	RP1-63G5.5		SNX33			CTD-2175A23.1	BCAM	DPYSL3
HSPD1	ANK2	USP34	TOM1L1	ZWILCH	PRF1		IL32			ATN1	DICER1	MUC2
DBH-AS1	NACC2	RP11-111E14.1	OPRL1	ZNF230	ZCCHC18		TAF7			MRPS18C	NRN1	TRAK1
CYCSP10	ZNF584	CCDC11	COPS4	YWHAB	CTB-55O6.12		RP11-469M7.1			CLEC2B	SLC25A38	PODNL1
MGAT5B	ATAD3C	LINC00452	RP11-968O1.5	DNAJC7	ALDH16A1		DHRS3			UIMC1	MTRF1	LMNB1
APOBEC3C	LY9	ARHGAP18	PDGFA	ADCY7	SLC25A1		TNFRSF6B			HMGB3P7	AC004463.6	KDM1A
PIAS3	TMEM123	RP11-169K16.4	CCDC24	TMEM163	IRS1		GSPT2			NUDT19	SLAIN2	RP11-679B19.2
LINC00607	PVRL1	FAM47E	TBC1D12	RP11-469M7.1	FTSJ3		PTCD2			KIAA0101	UNC5C	SEC61G
FXYD3	FRRS1	KIF24	WNT7A	RP11-235E17.6	MAN2A1		BTBD11			RP11-343N15.5	RP3-510O8.4	KATNBL1
RP11-273G15.2	MLH3	FCRL5	SKP1	BMPER	C18orf56		RHBDF1			FCHSD2	RARRES2	MTMR9LP
ASS1	KIAA0232	SUCNR1	IFLTD1	BAIAP2-AS1	NXF3		ADC			WDHD1	MCM3	RP3-512B11.3
TSPAN11	FAM168B	ZNF425	XRCC5	UTP3	TRGC1		FASTKD2			WWP2	TP53I11	MARVELD1
COL4A2	TGM4	SCN3A	RHPN1	SH3BP5	GLT8D2		FBXO17			PPM1B	RN7SKP70	ANXA3
DHTKD1	NFKBIB	MARCKS	PROZ	IL12RB2	DLD		BID			CAT	MAPK8IP3	NCKIPSD
GYS1	GALC	RP11-73M18.7	HS3ST5	C19orf12	ZNF324		CLEC1A			CACNA1C	ZNF333	IL8
C1orf101	GAS8	FRZB	LRRC49	SMOX	RP11-442N24__B.1		CLCN3			CD40LG	DHX32	RP11-734J24.1
CPLX1	RP11-439L18.1	MAOB	IARS2	SYTL1	KIF13B		SEZ6L2			RP11-397O8.7	CEP72	SNAP25
ISOC1	FUS	WFDC1	RP11-424C20.2	PDLIM3	AF001548.5		CORT			RP11-372K14.2	PCOLCE	SMPD4P1
RREB1	HIST3H2BB	SLC7A11-AS1	TLCD1	GPR125	NIPSNAP1		EHMT1			RASAL2	CBX5	CMC4
ENO2	AC115522.3	PHYHIPL	LRRC14B	PCDHGC5	CALM3		NPIPP1			NTRK3	CLPB	TDRD5
KTN1	HNRNPU	PRSS23	OR2C3	TOB1	TRPV3		AC139100.2			AGO2	COX6CP2	ZNF107
KLF2	AC114788.2	ABI3BP	DHX58	FXYD3	DTX2		TEKT4P2			NFYC	HTATIP2	PALM2
AP000695.6	RP11-269F20.1	ITGB5	ICOSLG	SELENBP1	CRY2		PLEKHG2			MFAP1	UBE2SP1	HMGB1P24
PLXNB2	MRPS2	SUV420H1	RP11-92G12.3	AC133785.1	TSPAN31		BMP2			LINC00467	AC006042.8	CYP2E1
BEST4	RP11-690D19.3	ZSWIM1	RPL24P2	AL133481.1	BCAS1		EIF4G2			PRKAG1	MFF	SCN2A
MINA	SP6	DDIT4	POU3F2	PPP5C	PCDHGC4		PLEKHO2			GABRD	RBM28	SYNE1
CYB5A	DDX5	C5orf46	LINC00403	FAM181B	RP11-381K20.2		PEX3			SDCBP2	TMEM178A	COL5A1
FMO3	AC019097.7	KCNK3	SOX15	GGT5	PAFAH1B1		KLHL8			TRAF3IP2-AS1	CAND1	ESRRG
SRD5A2	KCND2	KIAA1715	ROBO2	AMIGO1	XPNPEP3		HOPX			FOXD2	IDUA	HHATL
AC017048.3	PTCD1	STMN1	PARP10	CCDC163P	HLF		BBS9			RP11-87F15.2	EGFEM1P	RP11-124N2.1
SORBS1	LRRC37BP1	IRF2BP2	RPL4	PPP1R13L	RASGRF2		FZD4			AC003104.1	RAP1A	CLEC2L
hsa-mir-6080	RCVRN	EMC9	EMILIN2	PRICKLE2	SEMA6A		SH3GL1P3			MED20	SOX17	C14orf105
RP6-99M1.2	ZNF260	RP11-114H24.5	PIK3CD	HSPB7	CPAMD8		RP1-224A6.9			FARP2	STK39	UPB1
DCP1A	AL353898.2	IGKJ5	DAP3	RP11-458D21.6	VWA1		SDR16C5			TMEM66	NR6A1	IGSF10
GFM1	THBD	CYP4B1	KRTAP5-11	NNT	PTHLH		PIGL			KLF9	ZNF226	ANPEP
RP11-225H22.4	CMTM2	KRT8	ACER3	DYNC1LI1	CAMK2N1		CAMK2D			MLF1IP	MST1	EMILIN2
UBAP1L	MAL	RP11-138A9.2	RTF1	ATHL1	TTC7A		MPI			HIST1H1C	SCT	EZH2
RP11-156E6.1	NCL	SOCS7	TMOD3	RP11-73M18.8	PHLPP1		PRNP			ABCB5	GREM2	RPL34
KCNK1	RP11-617B3.2	CATSPER1	ITFG1	GLRA2	AP000696.2		DAP3			TLE4	GSN	KIAA1324
MATR3	RP11-225N10.3	C14orf80	CTA-299D3.8	PARP6	HLA-DQA1		LMF2			OGN	GPATCH8	SMYD1
LARP4	IFFO2	UTS2R	HIGD1B	FCN3	SFT2D1		SLC22A1			Metazoa_SRP	CCSER1	SNAP25-AS1
KIAA1199	RP11-887P2.5	RBBP5	2018-03-04	ADAR	CARNS1		LMX1A			PTPRZ1	C1orf43	RPS27L
SSBP4	RP4-777D9.2	HLA-F	LPCAT2	MAGI1	BAZ1A		MRPS22			SENP8	TADA3	HENMT1
AC004870.5	ZSWIM6	MAN1B1	SLC27A5	C6orf106	GGCT		CTDP1			AC009403.2	AC145110.1	CMIP
APOL6	RP11-20G13.3	BHLHE40	YWHAB	TOR1A	TMEM139		MAPK7			CNN3	CRABP2	RAX2
PDP2	AC007401.2	ISG15	EEF1A1	AHNAK2	HIST1H1C		NBL1			EIF4E2	C6	RAD51
SEC62	DSC3	PDK1	SPCS2P4	ATCAY	TUBBP1		CD274			GDPD1	PSMD7	LIN28A
GAS6	FAP	TNS1	CACNA2D1	NDUFAF5	PLA2G16		ATXN10			SFMBT2	S100A11	MLF1IP
RP11-963H4.3	MAP6D1	DNAJC19P5	NR3C1	RP11-434H6.7	CDC42EP1		GYG1			SLC25A11	ACSL5	OAZ1
ADRBK2	NAF1	ANKS1A	DCN	NRIP3	SEMA3B		ZRANB1			NONOP2	STX2	FADS2
FGF20	NOS3	POLM	AGGF1	COTL1	RP11-38L15.3		SOX18			HIST1H2BM	DCTN5	MFGE8
GZMH	BCAT2	MCOLN2	XXbac-BPG154L12.4	RP1-37N7.3	JUP		MPP5			E2F8	KPNB1	VWDE
MXRA8	TFB2M	TBC1D2	GALNT11	WDR63	CSRP1		TRIM11			XIRP1	FTH1P23	AC113189.5
RFX7	RP11-288H12.4	RP5-1065J22.8	TOMM70A	OSBPL10	PRKCI		BZW2			GNA13	LRRIQ3	COL11A1
EFNB3	RP1-34L19.1	FAM168A	ZNF34	FUT10	MXI1		SIRT7			SAPCD2	HEXIM2	RP11-116D17.3
MFAP4	GMEB1	RP1-131F15.2	GLDN	SLC2A4	DDX39A		MICU2			LPAR6	ATG5	RP11-521J24.1
KPNB1	RP11-290F20.1	SAMD3	NDST3	TEAD2	GS1-72M22.1		USP35			FAM132A	SORCS2	LGALS4
CTD-3018O17.3	TMEM106B	GFRA1	EIF4G2	RP11-131L23.1	CPQ		PASK			ATP5S	CANX	MIR137HG
PRAF2	IDO1	FAM20B	ALPL	COL24A1	MAN2B1		PARP1			CAMK4	FTH1P5	NLK
AC108142.1	UAP1	ZNF350	KHDRBS1	STEAP3	TRA2A		TSPYL5			KCNJ15	EPG5	MYOZ3
EIF3J	C6orf141	LPAR1	GTF2A1L	XPO7	AC018737.1		NUDT15			B3GAT1	RAB11FIP1	NLRP14
TENM3	RASGRP1	ZNF664	BCAT2	RP11-513M16.7	RP11-473O4.3		RNF126			VGLL4	IST1	CDCA5
STRA6	NBR1	TMEM52	RP11-215G15.4	CCNY	FOLH1		CD99P1			POLR2C	TP53TG3D	RHCG
ANKRD39	ZNF536	TRIM26	RP11-667K14.3	RPL13AP25	VEZF1		RP11-438N16.2			MED13	KCTD11	AES
PAK2	FLRT3	CRTAC1	TIMP2	NETO1	FAM102B		HOXB2			RP1-80N2.3	ABCG2	GPHA2
MCCC2	CLEC2L	C14orf132	MAPK8	XKRX	RP11-707P17.2		RTEL1			LINC00926	NSUN5P1	SMAD6
SAP25	TRIM23	TLE1	RP11-551L14.4	AC016716.2	NOV		AC018742.1			STMN3	RP11-94H18.1	AACSP1
RAD23B	COG5	SERF2	KPNA1	SIX3	AC069213.1		NCKAP5L			CTD-2006K23.1	RP11-65J3.1	RP11-424C20.2
AKT2	RASGEF1A	RP5-1160K1.6	MOCS1	CXorf40B	FGF1		MEI1			VGLL3	CHI3L2	RPL13P12
CRKL	DNAJA1	EGLN3	NECAB1	NCALD	TNIP2		SPSB1			TNFSF14	RP11-620J15.2	RPS4X
AF274855.1	WDR74	RP11-93L9.1	LMAN1L	GDA	WDR17		hsa-mir-6723			ATXN1	SCYL2	CTD-3099C6.11
ENDOV	UBE2FP1	ASTE1	STRN	RPS16	CPNE5		DNAJC21			FAM229A	PARP6	PCSK1
LAT	FAM183B	AC007401.2	CDIP1	FRMPD4	RP11-75C9.1		AAK1			ZCCHC24	TEFM	CCDC181
RBM11	ARMC4	PELO	TIE1	DKFZP761J1410	SYNE3		TCTEX1D4			CXCL9	NR2F2-AS1	PLEKHH1
UCN2	KRBOX4	STX18	WDR49	CIDECP	RUNX3		KCNN4			RP4-530I15.9	USP27X	AC034243.1
C20orf203	AC008982.2	AC012462.2	KIF6	IFI27L2	ADRA2B		FSCN1			CDCA8	CCDC154	RP11-723O4.6
UHMK1	RP11-203B9.4	HTR4	AHR	TSPAN10	U91328.20		EMC2			AL109761.5	FMO1	ITGB1BP1
AIM2	NPR1	AZGP1	RRM2	PITPNM3	ARHGAP32		LRP5L			CAMP	MOV10	RGS9
TMEM9	ANO4	LAMC1	OTOS	ID3	HLA-DPB1		CECR1			SLC12A4	R3HCC1L	CRTAP
LPIN1	VAT1L	FAM115A	CYP4B1	TRIM56	TMEM198B		AP001046.5			LAG3	EHD4	PTPRZ1
AC018470.4	RBM41	B2M	ZNF322P1	LINC00672	ITGB1P1		CAPN11			AOC4P	ANKRD28	RP11-37L2.1
CCL4	SBNO2	RP11-206L10.11	ERBB3	CTD-2044J15.2	WIPF1		DNM1			NLRC4	TBKBP1	VCPIP1
TKT	CCNJ	PCDH20	GBX2	C10orf105	NCKAP5		DHX32			CDC45	PYCR1	EPHA10
RERG	OXCT1	PCM1	RP3-326L13.3	MUTYH	PCED1A		FAM120AOS			MT1A	CTD-2130F23.2	LINC00371
RP11-22H5.2	AC016586.1	RP11-231L11.3	EID1	SLC4A1AP	PRKCZ		IL16			HNRNPU-AS1	B4GALNT3	RP11-463O9.1
DNAJC27	TNFRSF1A	RAB24	OSBPL6	AMN1	TP53INP1		RP11-29B2.5			CARD11	USE1	KRT27
PARVA	LYPLA2P1	KLC1	POF1B	ZNF215	FAM53B		RP11-389G6.3			SLA2	RP5-827C21.4	FN1
DACT2	AC116366.6	COL6A6	STIM2	RNF135	SZRD1		RP11-448G15.3			OARD1	PIH1D2	RAD51AP1
STYK1	ZBTB41	SNHG12	TBC1D32	LINC00643	ARHGAP19-SLIT1		EFNA5			TRAF6	PHF8	CETN2
CMPK1	KCTD8	VEZF1	FUCA2	ZNF544	DUSP10		GUSB			TRGV10	PSMB8	RP11-509J21.2
FASTKD2	EIF3A	WDR66	LRRC17	TRAPPC6B	PLXNB1		RANBP6			RP11-397A16.2	CCDC14	LRRC34
PPP1R14C	CYP2J2	ATG12	AACS	PDGFRB	BGN		CRABP2			ZNF816	FAM114A2	GBGT1
CRABP2	ZNHIT2	MECP2	GRM2	EIF4E2	FBXW4		KIAA1211			ZNF609	LIN54	C11orf70
BAX	FCRL2	UBTD1	NOD2	PI16	TMEM63A		PRRT1			CTD-2006C1.2	RP11-452N4.1	CMAHP
GPR1	PDGFD	RP4-530I15.9	PAGE2B	YRDC	CHST3		RP11-161M6.2			TP53INP1	B2M	CYB5B
RP11-384P7.7	RP11-803P9.1	ANKRD1	PTPRF	GPR132	KIF3B		RP11-1055B8.7			FRMD6	C22orf46	RPL6P27
TEKT3	SLC25A40	CTD-2269F5.1	MTMR9	YARS	HTR7P1		AC004447.2			HMMR	TDO2	RP11-424M22.3
ACSS2	SLC1A5	RP11-3B12.1	XRCC6	ASIC2	RHBDL2		ARL8B			ACSM3	DNAJC28	TUBE1
GDF1	DUSP11	SYNCRIP	C1orf168	LPPR4	DDB2		TPD52			AC010095.5	TRPV1	GDF3
LRRC61	H3F3B	AP003774.4	PCDH19	DENR	RP11-2E17.1		PLEKHF2			FXYD1	C9orf116	RP11-35O15.1
PGAP3	RP5-1065J22.8	KIAA0040	DYNC1I2	C1orf52	RND2		EEF1DP3			SMAGP	DZIP1L	ORC1
RYR3	LINC00672	TSC22D3	RP11-139I14.2	FYCO1	FRG1B		RP11-209D14.2			TRMT5	PNN	LRRN3
C5orf34	POLR1C	KLHL11	EIF2A	RREB1	TNNC1		FBRS			SGOL2	PAFAH1B1	ZG16B
TNFRSF19	C8orf4	GUK1	RP1-8B1.4	AC005235.1	NSFP1		SHROOM1			CHTF8	TEX261	PRPF6
ARHGAP39	TLK1	SAMD13	CLNS1A	EFEMP1	RP11-1018N14.2		CDC5L			RP1-161N10.1	CAPRIN2	UBXN2B
YWHAG	RN7SL600P	TMEM234	CXorf67	RND1	RP11-845M18.6		CCDC91			ANKRD10	C2orf27B	FLI1-AS1
AC006547.14	CTNNB1	PCK1	TMEM44	ZNF720	RP11-66B24.4		GSC			RP11-1094M14.5	HLA-DPB1	RP11-91K8.5
MTMR10	C6orf25	NINJ1	RP11-756P10.3	KCNAB1	DLEU2		SEMA6D			EBF4	LPHN2	CDKL2
WNT2B	ZCCHC7	RP11-649A18.12	THRSP	RP11-586D19.1	ITGB2-AS1		RP11-212I21.4			2018-09-06	TMSB10	KRT10
AC009229.5	RSF1	RP11-274H2.2	CAB39	GBGT1	ITGA2		SIK1			CTC-444N24.11	MVB12A	PRSS42
SDCCAG8	NDNF	RBBP4	ACTG1P10	PSD4	GSN		EGFR-AS1			OSBPL8	VAMP7	ITPR3
PTPLAD2	FGF14	GOLGA7B	MIAT	XRCC6	MAPK10		WDR90			WHAMM	SAA2	RPL37P2
RP11-1100L3.8	C12orf71	RNF20	CMPK1	CACUL1	DYNLT1		GRK6			TMEM200B	UFM1	PDE6A
WDR20	EIF4A1P2	DOCK1	VPS45	ZXDC	C1R		LGALS8			TCF19	POP4	AGAP7
EMP3	RPUSD2	SEPHS1	TUBAL3	RPL35P5	PITPNB		LEF1			RP11-613F22.6	ALDH3A1	WIF1
SMO	NEFM	FOXN3	MT-ATP8	CAPN5	C5orf64		PXN-AS1			RP11-773H22.2	ESCO1	RTN2
PTPN4	ORC4	EHHADH	SCHIP1	RP11-96H17.1	FAM225A		LINC00909			PRDM1	TMED1	RP11-53M11.3
FLRT1	COMMD10	SMG6	ABCC9	SLC17A7	CCDC81		APOBEC3A			NBL1	TTLL12	KB-1471A8.1
PA2G4	CDKN2D	IGHA2	GRIK2	RP11-455J20.3	LINC00630		SMOX			PXT1	DDN	SSR3
APOBEC3G	SERTAD1	C1orf115	SLC8B1	MAPK9	MAGI3		PDGFRL			AKT3	PODN	MLIP
PAK3	AP000925.2	MGAT4C	SLC38A3	CACNB3	C9orf129		SLC18A2			PHC3	RP11-171I2.1	CTD-2011F17.2
DCTN4	EID3	RP11-757F18.5	CTD-3025N20.2	RNF165	APBA3		LIMD2			TRABD2B	PIK3R2	POLE4
PLEKHA4	AC005682.5	ST8SIA1	TMEM159	KRT33B	KIAA1644		ST6GALNAC5			HRC	CNTNAP4	BIRC5
RBBP5	REM2	SLAMF9	RP11-45A16.4	MCC	EPHB4		AC093609.1			CCDC125	BNC2	MAMSTR
CTD-2020K17.1	FAM209A	SETD2	TMEM144	TENM4	NIPBL		PREPL			PIGHP1	RRP7B	CCDC78
BANK1	PRR15	SLC22A2	STRN4	APLN	RP11-351I24.3		CXCL1			TMEM141	PURB	DENND2D
RP11-266K4.1	KDELC1	AC026806.2	DHDDS	TBC1D22B	BLOC1S6		BMPR1A			RP11-427H3.3	MID2	SPEF2
SLC25A30-AS1	GLT8D1	SOS2	MRAS	UCK2	PPM1E		C16orf89			CCNF	DRD2	TG
MEI1	GCC2	NEU3	YIPF1	CCNYL1	COL4A5		GLTSCR1			SMG8	RP11-364P22.1	PLP2
BASP1	PCF11	TEX26	AC099552.3	CLMP	OR7E29P		LYRM7			RP11-413E6.7	RPF2	CCM2L
SHOC2	ZNF449	RP11-166P13.4	CCDC160	RAB15	RP11-353N14.4		ERVV-1			RP11-75L1.1	CD226	CDYL2
CD74	TAS2R19	ANKH	AC016700.5	PAK1	CENPB		NCMAP			HYPK	EYA2	EGFL6
RP11-325P15.1	TRA2B	TNPO3	RP11-461M2.2	TMEM216	C1orf216		LINC00694			LPP	SPRYD3	ARHGAP21
AAK1	MOSPD2	MOAP1	CCZ1	ETV2	RP11-521D12.1		RP11-245J9.4			MCM10	EIF3EP1	RNF128
SLC16A4	RBM15B	MEG9	BNIP3L	BCL2L2	RP11-490H24.5		SFRP2			SH2D1A	HLA-DQB2	RP11-190A12.8
SLIT3	RP11-81H14.2	RP13-216E22.4	MLXIPL	HTR7	B2M		MRPS35			PDE6B	GPR126	HCRTR2
LDLRAD3	APLN	AFMID	RP11-137H2.6	MAOA	RP11-95O2.5		LYL1			GTF2H3	HAUS5	NGB
C2orf27A	BRD7P3	SLC38A3	MTMR2	SERPINB6	SUGP2		RP11-157B13.6			TIPIN	MTERF	GINS2
MTMR12	SLAMF1	RP5-1000K24.2	DRD2	AFF2	BFSP1		RPRD1B			MRPL27	HTRA4	RNFT1
PAQR5	RP11-24B19.3	FECH	CAMK2G	ARFIP2	C21orf91		YARS2			FOXO6	RP11-598D12.4	C11orf88
SLC37A1	CHERP	APLN	LMOD1	CPNE4	PPP2R2C		ECHDC1			YPEL4	AC108142.1	SRI
RP11-573D15.1	TMC8	ARHGEF12	AGPS	CPM	KIF27		NAA30			CHAF1A	PON3	C2orf43
RP11-414H17.5	NID2	ITPKB	CTD-2339F6.1	PRMT5	CTD-2196E14.9		TSPYL2			ANTXR1	RBP5	CDC25C
IRF3	CALM2P2	KB-1208A12.3	ETNK2	DDN	PANK2		COG5			SBF2-AS1	ZNF208	RP11-1070N10.3
SSTR5	ACR	CTC-575I10.1	SLC6A9	GALNT14	EFNB1		SGSH			GREM1	AC138969.4	SPECC1
BMX	LETM2	COLEC10	RAPGEF5	PHKA2	ATXN7L3B		NCOA7			2018-09-04	PERP	PAK3
CDR1	AC003080.4	CALR	LSMEM2	RP11-881M11.4	CLK1		AP5M1			PHF21B	PPCS	RBM15
MAP4K1	CYP27B1	PAXIP1	POLE3	KCNJ12	RAB27B		SDC4			MARVELD2	CCBL2	CEACAM5
TNNT2	POLR2D	APOC2	NDN	ATXN7L3B	PHYKPL		SCARF1			EXO1	KIF1C	MEIS1-AS3
FNDC1	RP11-83J21.3	CTD-2541J13.1	GOLGA8A	GRIN2C	C22orf46		GPBAR1			SMC2	DARS2	IRF4
RNF175	SFTA1P	CTA-292E10.6	CHCHD3	MMP24	AC018892.9		MED21			RPL29P14	RP11-68L18.1	TUBB8P11
RAB17	CCDC94	MICAL1	MAPK3	COX19	LYG1		HPD			RP11-855A2.5	HOTAIRM1	RP11-389G6.3
LINC00982	HSPA14	SYT13	PRKRA	PI4KA	L3MBTL1		ICA1			HGF	DCLK1	LEKR1
SORCS1	RP11-148O21.2	KCTD18	NKX6-3	ILK	BRF2		SMIM13			ST6GALNAC6	NPIPA5	SYNE3
RP11-24J23.2	MICU3	CASC3	DAO	TRHDE	RGS6		RP11-62F24.2			AC005358.1	WDR77	LEF1
EIF4B	RFX2	RPRML	RLBP1	TASP1	RGS17		KCNT2			MATN2	DDX52	BCAP29
SLC39A13	WDR48	WNK1	KIAA0195	KLHL18	FAM124A		CDH5			KIF5C	C3	CTD-2560K21.6
RP3-462E2.3	RP11-254F19.2	CTD-2196E14.9	ATP5A1	PPP1R11	RP11-326I11.3		UBR1			VAMP4	PHAX	EIF3H
GDF10	COL11A1	F2RL2	MAN1A2	TULP3	SYPL1		SLC2A6			PCDHGB1	RP5-1109J22.1	AP001048.4
ENTPD2	B4GALT4	TSTD2	WSB2	CBLN1	RARRES2		IGF2			DHFRP1	FAM86A	NR2E1
RP11-25K19.1	E2F6	SNORA8	IARS	CPQ	MAP1A		TGFB1I1			VRK1	ZBTB22	NBEA
MYCBP2	KLHL15	ULBP2	FOXN4	AGAP2	PCSK6		TEFM			USP35	ZFYVE21	AP001172.2
ABHD5	IL13	GPNMB	OXCT1	PRIMPOL	ASB16-AS1		PHLDB3			SNORA59A	TNFSF11	H2AFY2
NEK9	TEX14	TNFRSF10B	LINC00842	FAM49B	ZNRF1		SEMA3F			ZSWIM6	CYB5R4	TPT1
CPE	RP11-390G14.1	RP11-398J10.2	HEATR3	METTL7A	KLK6		CLNS1A			GLE1	KAZN	FTH1P10
SLC35E4	ARMC9	POSTN	KCTD15	IRF3	STYK1		CTD-2015G9.2			PDIK1L	DCDC2	HEBP2
MAN1B1	DAB2IP	PRKAR2B	PPP1R13L	SNAP47	SPIN2A		MCU			MRPS10	RP4-631H13.6	ZNF212
TDRKH	ARNT	NELL2	GIMAP5	DLG3	GABRA6		UNC93B1			ACTR3C	RNF130	SLC12A4
TMEM184A	RP11-181E10.3	KRT81	FAM107A	SMO	CASC3		CDH8			NIF3L1	CFD	RP11-101O21.1
EIF3A	FAM129B	CTD-2334D19.1	CCDC50	CP	RP2		CRYZ			NUFIP2	MFSD4	FASTKD5
RAD21	CD19	UBIAD1	ADAM22	GRM8	PAIP2B		CYCS			SYNJ2	ANKRD9	SLC6A1
MUC5B	RP11-781P6.1	WASF3	ATP6AP2	QPRT	CFL2		ELANE			TOR2A	2018-03-01	ARHGAP11A
SLC25A23	GREB1L	L3MBTL4	CACNA1A	E2F2	FTH1P19		ARHGEF19			FGL2	LINC00473	WDR41
RP11-520H16.4	CACNG8	ZKSCAN5	RP5-875O13.6	TAPT1-AS1	RNASE3		PTPN9			PPP1CA	hsa-mir-6080	CTC-506B8.1
IER2	TOMM40L	RP11-298D21.1	SLC25A12	RP1-34H18.1	GPRC5B		RPAP3			JAZF1	TYRO3	RP11-165H4.3
TRPC5OS	WDR43	RP11-215G15.5	UGT3A2	ZNF688	CT45A5		MYLK2			CEP68	KIF7	NPTXR
EPHA1	ANO9	S1PR5	RANBP17	AVL9	GALK1		RP3-510D11.2			IGKV1-16	RP11-309L24.6	MFSD11
PITPNM3	FDPSP3	KIAA0319L	LYPLA1	RP11-603J24.7	SLC5A11		SRP9			ACY1	RP11-303E16.2	FAAH2
FAM72A	SNRK-AS1	TTC28	RP11-426A6.5	PTGER3	BZW2		ITGB8			PCNP	NR2C1	DUSP13
MEF2BNB	RP11-613D13.8	KB-1980E6.3	VDAC2	CTDSP1	FOXJ1		B4GALT6			KCNT1	STRAP	AF131215.9
IFI6	REN	SETD7	ACADS	EVC2	SPATA9		ZADH2			CDCA5	SLC30A3	ARSJ
ARRB1	GDAP2	TRIM62	MC4R	GYS2	TSPAN15		MYO9B			MSI2	RP11-69E11.4	SMIM5
KRT18	CDC42SE1	WNT5B	CCT4	TBX5	YARS		RCN3			ENAH	GCLM	NPAS3
PLCXD1	GRK6	WDR54	PCDHB4	SRRD	ITGA11		H2AFX			UBXN7	SLC6A17	OR7E24
PPP2R5A	CSPG4	SLC12A8	BNIPL	ACP1	ARHGAP4		DKFZP761J1410			PCDHGA12	EXD3	2018-09-06
LSAMP	SKI	AC007690.1	PTGER1	KANK2	AL021068.1		CMTM3			HES7	GIMAP5	VIPR2
NAT8L	EWSR1	PDGFC	FER1L5	CNIH3	CCL5		ORC3			PIP5K1C	CHCHD4	SLC34A3
AFAP1L2	NOTCH1	RASSF7	ANXA1	FAM19A1	ZSCAN9		KIAA1210			HIST1H2APS3	FER1L6	AP3B2
CEPT1	TTC9C	OPA1	UHRF1BP1L	NUDT5	TMEM140		PEX19			MAP4K5	FMNL2	TTC18
LGI3	RP11-166B2.5	ZEB1	CMC2	EMX2	TMEM38B		CCDC132			MRPL15	CCDC136	TSPEAR-AS1
SAR1A	CDH19	RP11-894P9.1	FXYD1	IRX3	CRYAB		BIN1			ZNF217	EIF2AK4	PTPRK
SPON1	PRSS16	LPL	TP53I13	GPC4	TRIOBP		ENO2			FAM150B	MTMR2	ZNF223
BRD7	MCCC1	RP11-418J17.1	FNDC3A	RP4-671G15.2	HENMT1		KPNA3			IL15RA	RNF19B	PCOLCE2
AMT	ANKRD53	PIGC	SNTA1	SERPINI1	KIAA1549L		LINC00520			UBR5	BNIP1	CLDN4
SPTAN1	LCA5	COLGALT2	KCTD21	SLC39A12	RP11-597D13.7		HUS1			SLC37A4	FAM50B	GTSE1
UBE2L6	HAL	LOXL4	AC123886.2	LRP4	C17orf51		TOR2A			PRKD2	BSCL2	ZNF267
DTX1	ITGB1BP2	RP11-417F21.1	TTL	PGM2L1	JAZF1		ZNF416			COQ5	TUBB4A	SNX24
CCL3	WDPCP	RP11-930P14.2	RP11-792D21.2	LRRC49	ADAR		RAP2B			RP11-359K18.4	GCNT2	SCGB3A2
KCNB2	RP11-51F16.9	CDH15	PHLDA1	SCAMP2	TMEM125		METAP1			KDM5B	LIMD2	TNNC2
CHADL	MARS2	PDIA3P	RFXANK	RP11-552F3.9	SNX22		MAP9			BIRC3	PPP1R21	RP11-348F1.2
RN7SL56P	C2orf47	SPOCK3	RIMS4	BCL2	NUP50		FGL2			STX19	SERAC1	CPNE4
ERBB3	ATP10D	RP11-123B3.2	ZC4H2	CASP14	CD58		SPG11			SMARCA5	EMC3	AC025335.1
RP11-61A14.3	ETV1	IGFBP7	SMIM10	NIPSNAP1	C3orf49		HIST1H2BK			IGKV1D-33	CHTF18	GOLGA4
SLC25A16	RP11-582J16.4	KIAA0408	NSF	RGP1	CERCAM		COPS4			RPP25L	CMTM3	CTD-2081C10.1
TMEM159	MAP3K8	STMN2	SLAIN1	RP11-423G4.7	RP11-10K16.1		TICAM1			NKAPL	YJEFN3	ISL1
MRC2	RP4-541C22.5	ALS2CR11	CERCAM	GTPBP4	EVA1C		OLA1			SPRED3	KCNQ3	NRXN1
LRRC18	TUBB6	RP5-1136G13.2	CCNE1	C4orf50	GPIHBP1		DOCK6			ZEB2-AS1	ECHDC2	RP11-466H18.1
SLC19A3	ERF	RP5-1163L11.2	NFKBIZ	MYL3	RP11-354P17.15		PDZD11			PLCB1	TCEAL3	SLC3A1
PTENP1	DKC1	KLF12	NAP1L1	TMEM52B	CTD-2380F24.1		PPP1R14A			CXCR4	RP11-1070N10.3	KLK13
LRRFIP1	YRDC	TPCN2	SVOP	ZCCHC17	BAI3		DENND3			C4orf27	BZRAP1	BCL11A
FNIP2	MGAT3	INSIG1	FRMD6	DPY19L2P2	CRTAP		OSCAR			TMEM186	LL22NC03-N14H11.1	COG5
RP11-329B9.5	NAP1L6	IGKV3-20	ATP5O	CCDC136	CXCL1		ZNF501			RP11-603J24.5	DIABLO	AL450226.2
MCC	RP11-232D9.2	ASB7	PTP4A1	ASPHD2	CAHM		RP11-1033A18.1			RP11-553L6.2	LTB4R2	TRIL
RP11-214K3.24	RP11-138H8.6	EP400	RAB3B	TOMM7	LINC00987		ING1			HDC	FTH1P8	BRCA2
PPP2R2B	NPAT	DPF3	AF131216.5	CSNK2A1	TIMELESS		ARHGAP4			NLGN2	LYPLA1	RP4-718P11.1
MPP6	SLC35E4	JPH1	LUZP2	PRDX1	RP11-529K1.2		DKKL1			RP11-1090M7.1	KLHDC10	SLC35F1
FOXD3	FZD1	CP	BZW2	MAP2	ZNF812		AIM2			SLC25A28	CELF6	CTD-2611K5.5
PMS2P3	IRG1	DLG1	BCL2L2	EMR1	PGK1		FAM129A			SDR42E1	PIGG	ZBTB11-AS1
CRIP1	SACS	DRD2	RP1-182D15.2	GJA1	KALRN		AC108142.1			MBL1P	DDX1	MTAPP2
RP11-863P13.4	CDC42BPB	MLYCD	BAIAP2L2	ASCL1	UNC5CL		F12			DCN	AGPS	ARMCX3
SLMO1	PSMD12	LARGE	AFF3	RYR1	RP5-855D21.2		SNAP91			CCDC43	RP11-316O14.1	CPT2
PALM3	GTPBP4	AP3S1	MICU1	C1orf162	KLHL4		TMEM243			PROCR	FAM174B	CASP2
TARS	KCNK9	RP4-737E23.2	GRK5	RP11-96D1.10	ARAF		SLC12A9			KIAA0907	COL4A5	NKD2
RP11-579D7.8	NOP2	CA5B	HPCAL4	RP11-283I3.2	CNGA4		HELLS			SERPINB9	MAFB	UGGT2
USPL1	ASB1	AC144652.1	HNRNPA3	RSPO3	NBEA		RP11-214C8.2			HAUS7	CIDECP	AP1M2
EEF2	VHLL	ASB2	RP11-566K19.5	OLA1	MAX		ERN1			CHIC2	AFG3L1P	GSTT2B
TIMP1	AHSA2	GALNTL6	UBE2Q2	ASB9	RHBDD1		EGR2			NDRG1	STOML2	STRIP2
NDC80	HIST1H2BD	CSDE1	CDH20	RAPGEF3	RP11-285F7.2		GPSM3			SNORA8	ARL5A	ABCG4
FAM83G	AARD	C7orf10	ICAM5	RP4-713A8.1	B4GALT1		MTERF			FADS3	PSMB5	CLEC2D
SRP68	EDC3	DHX8	TRIM25	ZNF217	RP11-156L14.1		EBF4			PIK3CA	PRSS53	PLA2G4F
USP9X	CBX1	SHC2	IRX5	RHBDD1	LCAT		AIMP1			RHOC	IL17RE	RPS8
NHLH2	INSIG2	EYA3	RRM1	DNAJC27	MTMR1		S100A13			SORBS1	TRMT10C	MSMO1
2018-03-01	PTX3	DNAJB9	AC002398.5	DNAJC5	AC061961.2		CLPS			AP5S1	THTPA	BTN2A3P
ASPN	RN7SL473P	LGR5	PIGX	KIF3C	CLMN		RAB32			SYNPO2	C16orf72	RPS3AP47
YIPF6	DNAJC14	RGCC	ECHDC1	LAMB2	CLDN7		NDUFAF1			RAE1	KY	BRSK1
ABCD1	RP11-217B1.2	TBP	CRB2	HDAC9	DRAM1		ANP32A			CTB-47B11.3	FAM184B	RP1-152L7.5
GLT8D2	RP11-697E22.1	FST	RP5-1109J22.1	TOX4	RP11-343J18.1		GNPAT			FXYD7	CENPT	CALN1
LRRC38	CTD-2636A23.2	SLC24A2	C2orf15	RNF8	SPCS2		SNHG7			FER1L4	SREK1	MCF2
RNF11	LINC00662	GEMIN4	TCTN2	TUBGCP4	WBP11		MAN1B1			TMEM101	TMEM62	NFIA
PLA1A	GPX2	CPEB3	LINC00617	ANPEP	TMC7		GLO1			ZNF774	2018-09-01	LINC00222
RAB6B	CTC-360G5.9	SMOC1	TOP2A	HS3ST3A1	RPS6KA6		ELP2			GSPT2	SEL1L	SEC11C
RP11-1081L13.4	IFITM4P	ATP1A4	MRPL38	MIR4500HG	RASAL2		NOA1			PIGO	MTMR6	IL10
DUSP15	TWISTNB	RP11-22H5.2	EXOC1	TMEM38A	FRMD5		PCDHA3			CYP8B1	COPS2	EEF1A1P9
RP11-218M22.1	RP11-497H16.6	ZNF43	HLA-A	CTD-3092A11.2	RP11-422J8.1		NEDD9			CLEC2D	SETD9	MYLIP
ISM1	TMEM246	DDB2	LPPR3	POM121	RNF41		DEAF1			PDCD1	COMMD8	MCMDC2
ZDHHC4	KLF10	PTPRQ	SLC4A1AP	SYT6	SLC45A3		RP11-521J24.1			LCK	AC017099.3	MICA
LINC00937	AC007248.6	TRIM24	PRSS3P1	CRYGS	XPC		C17orf75			IGHGP	TAGLN2	MFSD2A
RP11-81H14.2	SLC25A30	TNS3	COPS3	GALM	AC091878.1		KXD1			CTD-2647L4.4	MAP3K10	TMEM132D
ZMYND15	PLEKHH2	FAM210B	TBC1D3C	THOC7	PTPRN2		ID1			SIK3	TMX4	XIRP1
LINC00092	TMEM120A	RP11-888D10.4	GART	DDHD2	FBXO34		GPX1			KPNA6	EEFSEC	TLX3
ARVCF	TRUB1	TAF1	OCIAD1	SBSN	TPRN		EIF3H			ULK1	IL34	AC000089.3
DDX60L	DISP1	PATZ1	BICD1	LGI2	SH3TC2		LAMA5			MRPS17	PDIA5	DPT
LINC00944	YIPF4	TMED9	TINAGL1	CDCA5	MATN1-AS1		ZNF639			ETS1	RAB15	TUBA3E
SSC5D	LOXL3	GREM2	LNP1	HS6ST2	TMEM37		TULP1			TEX14	GUCD1	SPC25
VWA7	AP000692.9	PIK3R4	FGF22	ENOPH1	NISCH		BMX			RP11-254F19.2	RP11-196G18.22	RPL7AP64
ANKRD23	RN7SL566P	CTD-3157E16.1	C9orf72	RP11-332H18.4	THRB		RP11-536C5.7			KRR1P1	LAMC3	IL23R
MRPS27	RP11-311P8.2	AMER1	CATSPERG	AC007193.10	MYRF		CDC23			EGFLAM	AC087393.1	ZNF536
CYP2J2	RP11-723O4.2	TCEANC2	TMEM2	AC084125.4	KIAA0101		RPL29P14			LIMA1	GAPDHP1	ALPL
WDR54	MIR4458HG	KDELR3	RBMX	RPS21	SPN		SLC26A4-AS1			CHRNA2	FYTTD1	SLC25A31
VASN	ZNF469	TENM2	DTL	ARL15	ZNF584		ANXA1			CRNKL1	LRG1	C5orf30
DHRS3	AP000593.7	RP1-83M4.2	KIF5C	UQCRC2	TMEM229A		RP11-368P15.3			SCARNA9	CDC26	CHRNA7
ACTG1P9	RP3-523E19.2	CCDC181	RP11-71G7.1	C16orf70	MEF2D		TBCD			PLA2G4A	KCNH8	REG3G
AASS	GPX8	IKBIP	STRIP2	SARS	DSE		ANKLE1			AC005042.4	RFC2	IL31RA
NAA50	PPAP2B	RP11-632F7.3	AC013394.2	TMEFF1	SDCCAG3		KIAA1279			CTD-2410N18.3	MARCKSL1	MATN1
ACPL2	MTFR2	TGS1	CTD-2561B21.5	MAZ	SCN8A		C9orf142			RPS27L	TMPRSS5	FGFR3
LRRK1	CTD-2184D3.5	EPHA6	COX6B2	FAM131B	RP11-262H14.1		RP11-1055B8.6			LACTB2	EIF2AK1	KIAA0355
PPP1R3G	ENPP5	PLEKHG4	SORBS3	PLXNB1	LACC1		LY6E			RP11-196G18.22	RPS26	TNFRSF4
RP4-728D4.2	FAM8A1	GALNT16	DMC1	INPP5B	RP11-23P13.7		SLC39A5			HOOK3	TSPAN5	RP11-353N14.2
FAM92B	ARL6	CLIP4	PRUNE2	BTF3L4P2	CDK5RAP2		HAPLN3			ACTL6A	TBC1D22B	OAS2
SKIV2L2	GSPT1	RIPK4	RFX1	DOPEY2	RAD1		EMID1			RP11-309L24.2	NLN	TRH
RBM7	GPR158	PDE4D	ADCY2	GPT	AC007246.3		UPRT			TROAP	MDK	TFAP2A
FRMD4B	TAS2R5	PSD	UBE2G1	SLC25A46	B3GALNT1		ZNF598			TRAV8-2	H3F3A	CEBPA-AS1
PGM1	ST7-AS1	CACNA1D	CTB-33G10.1	MAPKAPK5-AS1	PPIH		PPA2			ZBTB20-AS1	LZIC	C9orf131
RTP4	C3orf36	RP11-503E24.2	IGHG1	DBI	RBPJ		RELN			PRRG1	CNIH1	MYF6
IPO7	TXNDC15	CIDEC	2018-09-15	KRTAP5-8	RP11-179A16.1		NRARP			TSSK3	BRD1	EFS
ARHGAP20	TRAF3	ADH6	RGS20	MAP2K4	CD74		FHL3			BRDT	NRGN	IRF8
RP11-420N3.2	NHLRC2	ARHGDIB	TBX2	CTD-2651B20.4	TRPV1		CADM1			NNMT	FTH1	ZNF587B
SERBP1P5	ACER2	PDPK1	EYA2	EFNA4	MYO1D		SIGLEC5			POLE2	LINC00342	EEF1B2
LAD1	B3GAT2	MMP15	RP11-120K24.4	CMSS1	KCNQ2		MOB4			RORA	NPLOC4	KDM3B
FAM219B	ATXN2	RP11-613D13.5	PGAP1	MCFD2	SGIP1		AC046143.3			ACAA2	RP11-2E17.1	CTB-13H5.1
C17orf67	TBL1XR1-AS1	SYNC	LRPPRC	MED30	RAVER1		SKIV2L2			TBC1D1	KLHL18	RNF224
SMOC2	TBC1D12	RP11-428P16.2	CCBE1	PIFO	FMO3		LIMK1			KMT2E	KRIT1	SLC16A12
GNE	LARP4	SNORD3A	PRELP	PRKCZ	TRIM32		SRI			JAG1	RP11-388C12.8	RP11-1060J15.4
RAB34	RP11-6O2.3	DUSP15	DTHD1	IQSEC1	SPRYD3		PPP1R35			DCAF5	C1orf64	MSLN
AC064875.2	GADD45B	AL590762.11	C7orf73	RP11-344B5.2	CLCN2		MTERFD1			CMTR2	GPN2	HOXD1
AZI2	BAP1	PRKAA2	HCG23	COLEC12	ANXA5		MRPL13			SNX11	SLC2A9	STEAP2
KLHL25	NUP98	MIR4435-1HG	ELOVL4	MYL12B	GUCA1A		BRMS1L			ARID2	CNIH4	SFTPA1
SARDH	ABTB2	LPAR6	CBX3	SEC14L6	VTI1A		JDP2			RP11-512M8.3	LMBRD2	MEG8
FAM3C2	MYADM	CRYBG3	CUL2	FGF13	TRIM13		FAM161B			AC092597.3	PCDHGA3	HSD17B1
RP11-121E16.1	RP11-16P6.1	NAP1L2	SLC4A10	RFTN2	MYO9B		LGALS9			RP1-92O14.3	ZNF606	RP11-351J23.1
SLC13A3	RXFP4	KLHL6	TMEM70	ARHGEF5	NKX2-2		NTNG2			AC097461.4	PIGR	RPL23A
NRCAM	RP11-563E2.2	ARID1A	MRVI1	CHRAC1	NPAS2		RP11-399O19.9			GDI1	FAM86DP	AC097500.2
NCF1	IGLV1-40	KRT121P	SLC25A14	HPS5	SLC16A14		PLXND1			UNC5A	ACAD11	FMNL3
COL8A2	DGKD	ROCK2	MRPL30	DYNC1H1	PPP2R2B		MCUR1			CENPM	TSPAN17	NHS
LINC00936	ETNK1	BNC2	ZDHHC17	CLK3	KCNQ1OT1		MICB			RP11-6O2.4	PLA2G16	COLGALT2
CCDC57	HIST1H2BG	NBPF6	PHKA1	HYAL1	DCTPP1		SOCS1			C7	ZNF174	ZNF330
RP11-86H7.7	MAK	DCTN5	ADAMTS3	TMEM204	GCDH		TRAF4			GINS1	TNFRSF10B	AC002398.13
NSUN4	ERVK3-1	DCLRE1A	MAPK6	SMIM17	EEF1D		CEL			OGFRL1	RP11-266E14.1	RP5-912I13.1
RP9P	CTD-2314B22.3	RP4-724E16.2	CLDN5	CALN1	ZNF544		IQSEC2			AC093627.10	CX3CL1	ZFP37
TMEM255A	SRGAP2C	CRYBB2P1	RP11-47I22.1	RP11-439E19.9	CACNA1D		ORC4			RAB11FIP3	CBWD2	SFTPA2
GS1-600G8.5	ZNF367	RBP1	TIPRL	AC004019.13	ID1		STX6			LYL1	CDK7	XXbac-BPG308K3.6
TRAC	USP7	AK1	GJB1	INPP4A	RP11-968O1.5		C22orf39			C12orf4	RNF8	AC027612.3
MANEA	AOC2	FBXL5	MT-TV	PTPN3	KIAA1683		GHDC			APBA2	FAM13A-AS1	EPS8L2
C14orf132	ETF1P2	RP11-274H2.3	FAM188B	ARNTL2	CDK19		KCTD13			FHL5	METTL13	KLKB1
SNN	EXOSC2	ZFP1	OXSR1	AC144521.1	RP11-500G22.2		RP13-104F24.3			CFD	PCDHGA5	NUP214
RP11-344E13.3	SGCE	CNTN4	SERBP1P3	WDR17	CAPS		ADK			CASC7	PCDHGA10	TBC1D24
C3orf80	ARMCX1	EHMT1	BTF3L4	HEPH	RNF114		INPP4B			SCN9A	SLC35C1	AC011737.2
LSM12P1	SLC40A1	RRAD	GMEB2	PPM1L	DCAF12L2		EFNB1			SLC7A10	TMEM167A	NIPSNAP3B
FAM72D	C12orf65	MCHR1	GSTM3P1	KIAA1239	SLC48A1		CDH22			RN7SKP287	LMLN	RP11-215A21.2
PPP2CA	TRIL	SYNDIG1	PDZD2	CUL2	MORF4L1P1		RP11-251G23.5			CENPBD1	PEX5	CRABP1
RP11-356I2.4	GPATCH4	ENG	MTND4P12	OTUB1	AMN1		CUL2			FUNDC1	VSIG10L	OIT3
KIAA0368	AC093616.4	SCAF8	TRPC5	GSG1L	SLAIN1		SOX8			RP11-498D10.5	SPOCK3	SKA3
RP5-1104E15.6	HIST1H2BE	PROS1	DPY19L1	DACT3	LARGE		RP11-426C22.4			B2M	GOLGA8A	CA11
TMEM230	TMEM117	TBC1D14	CPAMD8	FAM134A	TST		C7orf25			NPTX2	GALNS	MAPKAPK3
ZC3H13	KCNE1L	C15orf38	COPG2	SH3D21	RP11-798M19.6		PCSK1N			RAD51AP1	NR1H2	PUM2
CEACAM20	ANKRA2	RP11-488C13.6	ROBO1	ANKMY2	DYRK1A		PLEKHH2			RP1-134E15.3	RALGAPB	HBB
SLC6A7	NUDT12	P4HA1	RP11-390P2.4	PDE2A	ESYT1		H2AFJ			C11orf82	LRP5L	Z82214.3
RP11-3J10.4	PDCD1LG2	TPPP3	DNM1P47	LRRIQ1	ZNF382		RP11-333I13.1			PAPD7	CLK1	CALML5
AC003986.6	RP11-525K10.3	CDH13	UHRF1	WNT4	IFNA11P		TECPR1			SLC39A14	MAML1	RPL26
GLDC	GAPDHP60	DLG5	ATHL1	LARP1	EPB41L4B		ORAI2			AC107021.1	FAAH	TCEAL7
AC138744.2	C9	IL21R	UNG	NELL2	ASUN		OXT			CAB39L	RP11-203L2.3	FAM169A
RP11-1246C19.1	R3HCC1L	USP1	RP11-191L17.1	GSDMD	IRF2		CTD-3247F14.2			POLR3E	VTI1B	HINT1
CDHR4	GOLIM4	RP3-395C13.1	DBX2	VENTX	PARM1		SIPA1			GRAMD3	TRPC2	DPY19L2P4
FBXW4P1	HTR2B	CEP112	LYN	NLK	AC009336.24		TBX15			WNT16	SP110	RAE1
GRAMD4	IGLV2-14	CTD-2292M16.8	SPATA7	RP11-73M18.7	ZHX2		CCT8			IGFALS	GPC3	ZNF582
DBH	RP11-779O18.2	MKLN1-AS1	CDRT1	CARD6	STEAP1B		SKOR1			BUB1	PSMC1	CYP26B1
PTCHD3	TRIB1	LRFN1	RHOA	SIPA1	GIMAP5		C14orf132			SNORA4	PROSER2-AS1	ID4
LINC01048	KCTD16	SIM2	CDKN2C	BCAT1	PAK1		MAB21L2			LRP1	USP11	RPL39
HES7	NABP1	ZSCAN29	CSPG4	ACSL4	RSL24D1		CSNK2A1			NRGN	CPSF6	LINC00662
RGS1	TPSG1	LINC00342	AHI1	ZNF804B	ACTN4		HRAS			MRPL19	EXPH5	DNM1P34
RP1-83M4.2	CTC-462L7.1	AC074391.1	SMIM14	WDR34	ITPR1		LINC00937			C11orf96	RASL10A	ALS2CL
BEX5	EDC4	PGM3	FRMPD2	SIX3-AS1	GAL3ST1		PDGFB			S1PR4	COASY	FNDC5
ABHD14B	PNP	CNPY3	SPTSSB	CYP2J2	ABI3		RP11-274B21.3			FIZ1	BCL7B	RP11-498P14.3
FLJ00418	IER5	TCEA1P4	BCAM	RP5-857K21.11	SAR1B		CNOT7			TOE1	ZNF568	TMEM132E
AK4P1	RP4-758J18.10	LONRF2	CDK19	CASP6	LRCH4		CTRB1			CTD-2339M3.1	FAM228B	ABCB11
RP11-430B1.2	ACTG2	CTSA	TMEM126B	LAG3	PADI1		TMEM86B			TTI2	LUC7L3	ZBED3-AS1
AQPEP	CD28	COL28A1	RPS3A	ATP6AP2	KLHL41		JARID2			AKAP8L	TP53I3	AF131216.5
FRZB	PHLDB2	PCDH18	ADORA2BP	PCDHA5	DNM2		ATP5C1			RN7SL364P	TMED2	RP11-142C4.6
TXLNG	ARHGAP22	CST6	ATP1A1	MGAT4B	ATP9A		SNHG10			RP11-290D2.6	MSTO2P	WSCD1
PHAX	ZNF408	LAPTM4B	GLI1	TSPYL5	DLG3		CDR2L			CACNA2D1	HBA1	CEACAM1
PAPSS1	HNRNPUP1	RN7SL263P	EXTL2	NOV	PCP4L1		ZDHHC8			SSX2IP	IL3RA	FOXK1
ACLY	RPL23AP81	EPC2	AC016773.1	BGN	CPS1		HBS1L			CDC37L1	GCSHP5	SKA1
PCDH10	CDV3	OLFM2	IMPDH1	APOL3	POLR3A		PIEZO1			MARK4	AMFR	RNF14
EXOC3L4	RP11-662B19.2	H2AFV	ATP10A	PLSCR4	LINC01007		RP11-134E15.2			PLEKHA8	CNOT11	LUM
KPNA4	RP11-245J9.6	RP11-460I13.6	CCDC25	UBE2N	RP11-809C18.4		PPP2R5E			TRIM21	BAD	SOCS1
RP11-279O9.4	MCCC2	CUL1	MFAP1P1	RP11-529H20.6	INPP4A		TLN2			GTSE1	FCF1	RPL7
METTL2B	RP11-384C4.2	AC139100.2	MDGA1	CASK	HECW1		RP11-529E10.6			TNRC18P1	FXYD5	FAM19A4
RP11-253M7.1	FMR1	FAM189A1	LARP6	ACTL6A	HOXB7		MRPL15			TRIM24	PCDHB9	RP11-664D7.4
TOP1	SH3RF3-AS1	GJC1	FAM71F2	CEP72	C7orf49		CPVL			NMI	KB-431C1.3	LINC01002
ACO1	CTD-2530H12.8	CEBPZ	SLCO4A1	SMPD2	MYO15B		AASDHPPT			FEN1	AC012314.8	CADM2
ERBB2	MT1CP	C1orf101	SUPT16H	PTPRR	TOM1L1		CHIC1			MRPS16	UNC13D	RP11-381O7.3
CEP63	GPR126	KCNQ4	PRSS3P2	AC008592.8	HRCT1		DRAM1			AFF4	AC069363.1	FANCC
HOXA10	RP11-3J10.4	SLC26A4-AS1	DDX46	RHCG	FNBP1		PLS1			GLS2	RP9P	DTX1
POR	RP4-530I15.9	ZFYVE9	RNF207	EMP3	HPN		AC005481.5			PLEKHG4	HUS1	RP11-395G23.3
GDF6	PDE12	SLC39A13	ABHD1	ARMC12	FMO4		SCARNA12			SKA3	TMEM176B	NAALAD2
ADAMTSL1	LAYN	CELF2	YBX2	ATG7	CLCA2		LASP1			C1orf172	RP11-122K13.12	NRK
DKK3	ADAMTS9-AS1	ASIC3	RP11-644F5.11	TMEM242	RNF166		MAST3			WAC	OCA2	APLN
KIRREL3	POT1	PBX1	KCNV1	TLN1	PHACTR4		FPGT			C9orf64	GORASP2	GABBR2
SCN4A	EIF1AD	SLC26A4	EFS	GPR158	AP1S1		DYNC1LI1			PDE8A	RP11-329J18.4	NAPG
FGD1	NUFIP1	IGKV1-33	ZMYND8	RP3-330M21.5	PRKCQ		DYNC1I2P1			MAP3K3	TARBP1	HMGCS1
RP11-290F5.2	AAR2	STRA6	MT-RNR1	SNRNP35	PDE8A		EIF3M			TIGD2	FAM127A	HR
RPL29P19	RP11-775C24.3	ARHGEF39	HTATIP2	CTD-2196E14.4	RP13-93L13.1		SLC22A20			CNTFR	RP11-459I19.1	RP13-46H24.1
NCOR1	TRIM6	HSPA1B	PLEKHB1	MYH10	RP11-46C24.7		THAP10			MIR637	SLC25A36	CA1
MSL3	PARD6B	PPP2R5C	HTR7	HSPB6	PCDHA9		RP11-80H8.4			CSDC2	RP11-295G20.2	MYOT
ZFP36	CMTR2	BTBD19	IGHA2	NPTXR	DOCK1		KCTD9			RP11-151D14.1	ZNF354A	CCDC71L
CD2	CBLN2	GRM5	AC109826.1	HENMT1	CTD-2292M16.8		CDK11A			PPA2	CALU	CHEK2
NET1	CMC1	SDF2L1	SCN2A	HSPA12A	PLEKHF1		ATP5F1			NAIF1	MCAM	ZBTB3
KCNN4	DDB2	RP1-111C20.4	DNAJC12	CRYL1	GPRASP1		ANKMY1			CTD-3105H18.4	C11orf74	SOX2
CNTFR	PXK	RP11-114F10.3	LLGL2	PLTP	VWF		FBLN2			SRGAP2C	PLEKHG1	DAND5
SUZ12	RP11-390B4.3	LGALS3BP	MEF2A	AC144835.1	NLRP4		CCNI			PRPSAP2	IREB2	ZNF543
G0S2	ADAMTS18	CTC-296K1.4	AF064858.11	RASGRF1	RPS11P6		GPR150			ZNF646	PRSS12	AC093162.5
ANGPTL7	AFAP1-AS1	FFAR3	C1orf64	STARD4-AS1	BCL7C		GGH			CTD-2020K17.3	C1orf122	UBXN7-AS1
ST6GALNAC5	PRSS8	TRPC3	MLLT11	RP1-93H18.7	ZNF329		PI15			TTC1	KCNH1-IT1	SLC1A3
CDHR3	RP1L1	PLAG1	ADAMTS15	AC011995.1	SEC11A		LZTS2			TMEM14E	SLC38A1	CCDC37
DLC1	AC067959.1	RPL29P14	DNAJC3	HPCAL4	ADAM22		OVCH1			MTERF	TRMT1L	PTPRU
PPIF	CTD-2555K7.4	LBR	GRSF1	CYP3A4	C17orf62		FZD10			LCMT2	C5orf42	RP11-443N24.1
C19orf71	IGLV1-51	NAA30	C2CD5	MSRB3	AGMAT		MCF2L			UBL7	MFSD1	RP5-956O18.2
AK4	SH2D1A	HILPDA	VCAN	CDCA4	ATMIN		EIF3J			STK4	RHEB	KRT71
WEE1	PAWR	RP11-475O6.1	WDR41	SLC25A34	CTD-2015H6.3		GNPTG			HIST2H2BC	PLAC9	ST7
GALNT12	HUWE1	DOCK3	KIAA0930	PEX11A	RP11-758N13.1		S1PR5			BCL2	DMBT1	UNC5D
SLN	FGF9	TMEM186	ZNF319	TRIP6	RP11-15L13.4		WASF4P			ZNF620	ATG3	RP11-134P9.3
GLRB	ZMAT2	CTC-296K1.3	S100A7	RBM4B	LHPP		CBWD2			ZCCHC2	PARD3	SMAD1
SLC29A1	ZBTB24	RHOA-IT1	DHRS9	RCN2	KIAA0100		PCDHA2			PTGS2	FADS1	RP1-290I10.5
RPS6KB1	CISH	FAM151B	OSBPL10	WHSC1	MDH2		THAP2			APOD	TMEM240	CFB
CTXN1	C11orf96	NPIPB11	TJP2	FKBP7	RDX		MIER2			CTD-2547L16.1	DAPK1	SERTM1
PDE8B	SDHAF2	FAAH2	ANKS1B	CCBL2	RP11-303E16.3		CTSK			PIGM	AC114730.3	ZNF469
PSMB9	SNHG15	APLP1	RPS3AP5	TICRR	PLXNB3		METTL21A			COIL	HOXB2	RP5-1142A6.9
PLA2G12A	FAM120AOS	ZFAND4	EMP1	ARMCX3	MOG		RABL3			KLHDC10	PPDPF	TMEM150B
RASGEF1C	RP11-466L17.1	RN7SL269P	BCAN	ASPRV1	RP11-285F16.1		NRG3			TIGIT	TRMT2B	PRSS16
CNOT1	RP5-956O18.2	ATMIN	KIT	HCRTR1	CARD16		HIF1AN			RP11-531A24.5	PMS2P3	RP4-665J23.1
C13orf45	TBL1XR1	TMEM35	PROCR	CALM2	RP1-193H18.3		MAX			SCRN3	MYH14	HCN3
RP11-524F11.1	ARG2	RP11-388P9.2	CELA3A	PDZRN3-AS1	CNN2		CTB-175P5.4			DEPDC4	GALR3	PPA2
TMEM119	RP11-39K24.7	PCED1A	RP11-379F4.7	LPP	C10orf105		MMP19			PPTC7	SEC62	SPOCK1
WDR3	WIPF1	TMEM204	PFN2	MRPL1	PIP5K1B		SLC5A9			RP11-59D5__B.2	C18orf8	ZC3H4
PTEN	PUF60	NUPR1	PGD	CDH12	CYB5R2		ACKR3			SNORA50	HTATSF1P2	ADRA1D
ZNF41	SLC19A2	TINAGL1	ZCCHC17	C6orf120	SORBS3		NNMT			TWIST1	UNK	ENPP2
ANKZF1	MPHOSPH10	PTGES3P1	CASQ1	TUSC3	RP11-1C8.4		ZNF385A			RAB27B	RP11-490K7.4	SLC14A1
CHRD	CCSER1	DUSP10	LCN6	RP11-531A24.5	MMP24		TBC1D16			CAMTA1	ADAMTSL4	RP11-434H6.6
FOXD1	CYP2D6	RP11-617B3.2	TMTC4	TMEM71	AC018647.3		PIK3IP1			BRWD3	LCP2	GRIA3
PLEC	SPAG17	PNMAL2	CTD-2020K17.4	DYDC2	DLAT		CAP2			BPNT1	LYRM2	ACTL7B
RP11-336N8.2	ARMC10	ZSWIM5	AC006116.20	HS6ST3	TTC3		RALA			TMEM254	FCRL6	COPRS
CHTF18	RP3-322G13.7	OPRK1	RRAS	HERC2P2	CASP2		COPS7A			RP5-882C2.2	PACSIN2	MCTS1
MID1IP1-AS1	PXMP2	GCDH	2018-09-07	ELL3	NUDT5		MOK			TXNDC17	CABYR	DSC3
HUWE1	VMO1	AC023271.1	ITIH2	MT1M	CHEK2		TATDN1			KLRK1	RRAGD	GRAMD2
AC074289.1	XXYLT1-AS2	SELENBP1	OR10AB1P	RP11-773H22.2	RP11-723D22.3		EIF2A			HIST1H2BO	USP14	FREM1
KIAA0100	CTD-2537I9.13	RASEF	PRPS1	APOBEC3C	RP11-4O1.2		CACNB3			MSRB3	RP11-464C19.3	BST2
ACAP3	CEP97	KRR1P1	TMEM158	PIR	RP11-353N14.5		ANKDD1A			RP11-27I1.4	KCNQ1OT1	CDC20
ART3	PABPC4L	CHD8	AC079354.3	MTM1	SMARCC1		CYTH1			MAFK	GRPEL2	DCDC2C
NDUFB5	PRMT10	GDPD5	PPIAP19	NXPH4	DNAJC1		GNA11			ETS2	CCS	AADAC
HPX	RP11-79H23.3	UBE3C	WDR59	AC006115.3	GSK3B		OGFR			ALDH5A1	SCOC	RN7SL529P
CORT	RP11-562A8.4	ADTRP	RP11-284F21.7	AC079922.2	CRYBG3		HMG20B			NF1	FOXC1	OVCH1
OR52K3P	RP1-41C23.1	CHIC2	REG1A	CPS1	COPZ2		AC007318.5			COPS7A	RGP1	AC109333.10
FITM2	IFNLR1	MED1	SERPINA3	FRAS1	ARAP1		FAM20C			RP11-701P16.1	TMSB4X	MROH8
C19orf66	LRRC41	CTD-2555K7.4	WI2-1959D15.1	GFM2	DNAH17		PRKRIP1			CHD1	PRMT7	BRS3
APOBEC3F	NLRP3	FILIP1L	TMC4	SCXA	HIST1H2AG		ARHGAP5			YEATS4	PGM5P2	CDCA8
GPR4	AVIL	SIL1	SUMO1	ZNF675	RIMS3		KIAA1211L			ARL5B	ASB13	LMOD2
TMEM173	IFNA22P	IGKV1-12	RASGRP3	CAMKK2	ARHGAP11B		MRPL9			TAOK1	SCCPDH	NT5M
RP3-475N16.1	EID2	SFRP1	MFAP4	FTOP1	SREBF1		AC117395.1			RP11-358B23.5	MAN2C1	NR5A2
TJP2	ZNF410	ZNF259P1	CTB-13H5.1	2018-03-01	hsa-mir-125a		TACC3			TCEAL3	FCGRT	KCNB1
MEX3B	AC019181.3	PKD2L2	PSIP1	TAF8	ANKRD36BP2		E2F8			NR4A3	CYP2E1	UBA5
ZMIZ1-AS1	RP11-342D11.2	PTPRT	GSDMD	IQUB	RP11-723O4.9		RP11-120K24.5			SSBP3-AS1	RPL23P2	KLHL41
FBXO45	NUCB2	GRTP1	NFU1	DHRS4L2	LGALS9		CDK10			RP11-10C24.1	CLDN15	RPL21P75
BNC2	AADACL4	DNAJC6	TMEM165	TBC1D25	STXBP5		ZNF561			COPS4	LA16c-60H5.7	RPL9P7
HLA-DPB1	POLK	SQLE	ELMO1	TCP11L1	CDKN2B		TMEM198B			GFPT2	C9orf91	LCE1C
C1orf115	C3orf20	HIF1AN	CTD-2213F21.2	CDK16	CNP		ANKMY2			MIOS	PRKAG1	KIF20A
KLF4	CCNL1	SNORD109A	RP5-884C9.2	NBPF10	TP53TG1		ATXN7L2			SLC16A7	TMEM99	PCDH9
TNNT3	RP11-369K16.1	IGLV2-18	PLEKHA6	CRHBP	RP11-418J17.1		GSN			C12orf42	GDE1	CENPF
RASSF8-AS1	KB-431C1.5	ASB8	FAM184A	ANKRD20A10P	ZNF519		TMEM110			ZBP1	RORB	COMMD10
BRI3BP	RP1-102E24.8	ZBTB40	NKAIN2	INHBB	LDLRAD3		HEYL			RP11-181K3.4	MCTS1	ESRP1
CRK	CTD-2302E22.3	GLYATL2	TFR2	RPP40	FGF14-AS2		ERGIC2			MAML2	IFI27L2	RP3-395P12.2
MIA	IGHA2	TTI1	TBX6	SPATS2	OLIG2		VPS35			RP11-1006G14.1	GDF15	CMTM8
LINC00176	RP11-15F12.1	DHRS4-AS1	KANK2	NRSN1	ANXA4		FAM81B			BEAN1	RP11-371I1.2	RPSAP58
SFT2D1	CTC-232P5.1	C12orf60	ASCL1	AEBP1	U73166.2		NAP1L1			TACO1	GTDC1	RP11-445H22.4
TUSC5	U2AF1	BST1	C10orf25	MAL2	DTHD1		MNAT1			PLK1	RP11-464O2.2	RP11-496H1.1
MAP7	CNOT6L	RP11-483I13.5	GP2	CTD-3116E22.7	ANK2		DHFRP1			MATN1-AS1	PLXNB2	COX7C
ST13P5	PCDHB17	POPDC3	AC053503.11	PSMD2	FAXDC2		SYDE1			HMBOX1	RP11-332H14.2	PNLDC1
TMC4	UTP14A	BRI3	NTN1	FTO	KCND2		TREM1			ZNF259P1	PHGDH	FAM90A11P
C2orf81	CIRH1A	LY6E	AC006277.2	AC016831.7	SGK3		SH2D3C			SOX5	YIPF1	C9orf85
P4HA3	RP6-201G10.2	AP000442.1	CPED1	HSBP1	S1PR3		UNC45B			TMEM116	ARL2BP	CKAP2L
RP11-59H7.3	TULP2	XPO4	FRMD4B	PLIN5	TMBIM4		VEZT			TMEM176A	MBD2	HHLA1
TMEM44	C12orf44	SDK2	RAB26	SSTR2	AP2B1		OXGR1			HSF1	LRRC56	CRYAB
SYNGR1	RRS1	SMAD4	CAMK4	CREG2	AKT3		C17orf82			YPEL5	CD8A	ZNF710
KPNA3	POR	ARFGAP1	SDHDP6	LA16c-380H5.5	SLC2A9		ABHD17A			AC106801.1	CTR9	AGT
PLEKHG6	AL590560.1	SULT1E1	UNC80	RPLP1	SLC27A1		DPF1			VWCE	ANKRD36	CNNM2
MMP2	EEA1	TSR1	SEMA3G	SLC35C1	SERHL2		RAB10			POLR3B	DNAJC13	SYT4
EIF2S1	SPNS2	TNFRSF11B	GPR133	NELFA	ERMP1		UNC5A			GLB1L3	ZNF483	FRMD1
WNT6	C1QTNF3	DGAT2	CALN1	FKBP5	HNRNPH1P1		ERF			2018-03-05	ZNF276	GPRIN1
C2orf82	LLNLR-246C6.1	SLC26A5	TNS3	PHF21B	CDH18		ARMCX3			PABPC1P3	ZNF765	MEIS1-AS2
SLC25A48	GALNT12	C1orf226	ATP2B1	MXI1	STRIP1		CTB-31O20.2			C20orf112	RP4-777D9.2	ZBTB6
DLD	BAHD1	APPL1	PRDM11	PTPN4	CD164		POM121L9P			CREM	SAPCD1	RPL12
NRBF2	RP11-739N20.2	TAS2R20	PAPSS1	ERI1	HIGD1B		LY6H			RPP30	RP11-697E2.7	MAP7D3
RP11-496I9.1	RP11-274H2.5	RP11-673E1.1	ARHGAP36	RP11-822E23.6	ANXA9		GPR4			C7orf63	ELOVL1	CTD-2339F6.1
PLEKHM1P	HEBP1	KRT80	ELF2	MKNK2	SSFA2		PERP			SLC6A8	PSMC1P1	RTKN2
IFITM4P	RP1-111C20.4	STX5	RHOBTB2	CHRNB2	DIP2B		GSTO2			ZNF213	RAP1GDS1	POU4F1
GCDH	RP13-93L13.1	NUDT16	CASP3	LCN12	PCDH7		TIE1			DSE	BTG4	KCTD8
ST13	TRAT1	CCNO	RCN1	MT-TI	FXYD4		GFM2			INTS9	RPRML	BARHL2
CCDC8	SPATS2	SUOX	PTPN18	CALB1	SEPHS2		EPHB4			VWA9	EXTL3	CCDC53
SIDT2	CREBZF	RIPK1	RP11-384L8.1	ZNF511	TTYH2		TIMM8A			RFC5	PRRT3-AS1	ABHD17B
SLC26A10	SMAD5	2018-03-05	S1PR3	TOLLIP	VAMP3		FTH1P3			SPEN	ARHGEF28	RP13-726E6.2
USP10	GLIPR2	CBLL1	RALGAPB	SLC1A6	MYL12A		SEPT7P3			CDC23	RP1-261D10.2	TPTE2P1
RNLS	RP11-1006G14.4	TSC22D1	MICAL3	NHSL1	KLK5		TTC39A			OMD	RP11-349N19.2
C15orf52	SLC2A10	ZNF658	PAN3	OBFC1	CNPPD1		RP1-167F1.2			AL136115.1	FMNL1
IGF2	SH3GL3	ZNRF1	PLA2G4D	VWA3A	TMEM144		WSB2			VMO1	MGP
RP11-235E17.6	LPIN1	ATP2B4	NXPH2	PLXNB2	SLC35A4		RBM18			USP1	AC025171.1
BCL2	ATRNL1	C10orf137	VN1R20P	EEF1D	SGK1		ABI3BP			FAM206A	CYTH2
PRRT2	CSF2RB	SP140	FHL1	LINC00488	MED24		RP11-339B21.11			ATG2A	SPAG16
BCKDHB	AL136115.1	BRAP	ALOX15B	UST	DNAJC7		NSG2			RUSC2	CSMD3
APMAP	PNMA1	KIAA1522	SLC7A2	BRI3	ERMN		RPS19			RP11-382A20.1	ALOX12
HCAR1	KB-1732A1.1	XXyac-YX65C7_A.2	RAVER1	BBS2	IKZF2		BTF3L4			FAM86JP	RP11-44N21.1
APCDD1	ICAM3	JAG1	SEPSECS	MID1IP1	ARAP2		UBE2E1			ITIH3	PRSS50
CD8A	BYSL	CACNB4	STOX2	SCN2B	RN7SL651P		PNLIP			MPP2	EMP3
BSG	GVQW1	CTD-2114J12.1	MTND6P4	DOCK3	NCAPD2		ZNF668			TST	GBE1
RP11-217H19.1	STX17	ROR1	TMEM176A	PDGFRL	LINC00926		ABHD17AP6			MASP1	RFX3
PATL2	DTWD1	ENO1-IT1	GARS	DLEU7	ELOVL1		DUS1L			CARNS1	SAR1A
PARP1	WNT10A	RP5-1107A17.3	MAB21L2	CAPS	XIRP2		ZSWIM4			IGFBP2	ABCA3
RP13-104F24.3	RAD54L2	TOR1AIP1	STARD4-AS1	RNASE3	UBQLN1		PRR24			C6orf203	CEBPA
IGFBP6	FAM114A1	RP11-269F20.1	ATP6V1C1	FAM131A	SULT1B1		SLC35C2			RP11-48O20.4	LRSAM1
BMPR1B	CCDC41	KIAA1598	FOXN3	RP11-459I19.1	RP11-22B23.1		WRB			SNORD3B-2	MBL1P
AF131215.2	DLL4	RFPL3S	SIKE1	TOMM70A	IL3RA		SMPDL3A			MLK7-AS1	ITLN1
MYH14	PRRC2A	FBXW4P1	CNRIP1	AC140542.2	IL12RB2		NUMBL			RPIA	VAX2
IMMT	TMEM241	SLC38A10	PPP2R5E	RIN2	HSPBAP1		QRSL1			SNORA63	RP11-396F22.1
TTPA	LRRN2	ZIK1	RP11-42O15.3	ZYG11B	CLDN11		TMEM39B			TXNRD3	SYS1
AF064858.8	C15orf26	HMGCL	PPP2R3A	RGS4	GRIK2		RP11-171I2.1			UTP3	PTPRD
SPATA20	ARID4B-IT1	CMKLR1	CARD9	ADH1B	RTN1		STK32B			MIER1	EIF2S2
PCDHB14	FRMD6	EDEM1	RP11-326C3.12	RP11-159K7.2	ANKRD30B		SLC35F2			GATA6-AS1	JAK1
C11orf89	ELK4	CCDC125	CYSLTR2	CD274	CKM		GPR56			HHIP	LGALS3BP
MYO9B	ACHE	GEMIN5	LRRC48	PELI2	RP11-140A10.3		UBE2G1			SAFB2	MFI2
RP11-551L14.1	AP000442.1	LEMD2	ATG4A	PPARA	CTB-25B13.12		KCNQ2			YY1AP1	MYCL
CLDN1	hsa-mir-335	ABHD4	SFRP5	GSK3B	RFTN2		GPR108			FTSJ2	C15orf65
PDGFRL	PHOSPHO1	MRC2	DOK6	CYP4F59P	GIPR		RAPGEF5			AP1M2	ASNA1
CCDC91	PCGF1	CELSR2	ECM1	PRKD3	CD48		LAMB1			C16orf80	DENND5A
GTF2I	RP11-134L10.1	KIF21A	NMNAT3	MT-TD	AC018755.1		DUSP6			RP11-29B2.5	SNORA31
KLHL8	C16orf3	NLRP9	NRG1	RP1-182D15.2	NKAP		LINC00640			FBXO43	GREB1L
PXMP2	DGCR9	MZB1	RPS3AP26	NPM3	UHRF1BP1L		RNF135			RPA3	C6orf106
PSMD5	NCK1	RP11-800A3.3	TTC40	C1orf143	EPB41L1		LA16c-60H5.7			MPI	RP11-6J24.6
PHYH	FBXL16	TBX19	FEZ1	RP11-651P23.4	BAZ1B		KAZN			BICD1	SETP14
FAM66C	CCDC28A	LANCL1	SLC7A10	TADA2A	C12orf43		COL9A2			PCDHB6	RP1-90J20.12
METTL17	ZNF800	DAO	MT-ATP6	STAT5B	CPOX		SLC16A1			IPMK	SPECC1
RNU12	RP11-1114A5.5	UPF2	DNAJC10	SLC25A43	TTC19		ACSL3			AC105020.1	FBXL19-AS1
GOLM1	SLC25A33	TLE3	MUC6	BRAT1	ARPP21		TOMM70A			CTNS	CLSTN3
B3GAT1	BDH1	NUP205	CNP	RP11-298E9.6	TRAPPC6B		RAD17			DDX1	AC139100.3
HLCS	ELAVL2	TMEM131	PSMA2	RNF26	ABR		MED20			OCIAD2	RP11-446E9.1
RIC8B	RGAG4	CTD-2536I1.1	CYP11B1	LTBR	NT5DC2		MRPS10			LZTS1	SLC25A14
EEF1A1P12	RP1-134E15.3	SHMT1	ALDH2	CBR3	SEMA4F		PTK7			SPRYD7	RP11-779O18.1
MYO1E	FOXC1	PPAP2B	CHST1	ARMCX1	EXTL3		AGPAT4			ITGA2	ZNF789
TRAF5	IL1RL2	YIF1B	ARMC12	TINAGL1	ZNF22		ZMIZ2			POLR2M	FARP1
NT5DC3	LINC00691	C12orf55	ALDH4A1	RP5-855F14.1	C7orf41		SLC43A3			SNRPC	CHMP1A
RP3-323P13.2	VTRNA1-3	ZNF134	ATP5B	AUP1	CLDN15		RAB21			WIPF3	RGMB
SPATA21	SNORA2B	NR0B1	BMP8A	TNFSF4	AF186192.1		TP53BP1			ZW10	HYDIN
MMGT1	TMEM136	CCDC104	MYL12B	ECD	PTPRO		PIGQ			PRSS53	PRRG2
EVC2	COL4A6	TYW3	HAR1B	COMMD9	SAE1		CTD-3195I5.5			MCAM	EXOC1
BOK	TMEM132B	HRASLS	RFTN1	RP11-680G24.5	RP11-16F15.1		STMN3			LA16c-358B7.3	AK9
FBXL5	RP11-388M20.1	ESR1	AC007318.5	PCNXL2	ITGAL		TMEM164			ZNF720	PM20D2
CHEK2	DEPTOR	CGNL1	ZBTB16	AC007966.1	OR7A5		HTR4			GABARAPL2	ZNF259
LARP1	PAK1IP1	CD80	RAB3C	UBE3C	MYT1L		GMIP			BRD4	COL8A1
CXXC1	ANKLE2	SCLT1	RUNDC3B	TPCN1	HTT		C4orf48			LUC7L3	CTIF
FOXF2	ERO1L	SIN3A	CLN3	SUCLA2	CARD6		PTGES3L			HHIP-AS1	TAB3
TMEM200C	FLOT2	IGHG3	ATCAY	GPRC5B	OR13E1P		FAM107A			MRPL46	FBXO45
VWCE	SPRY1	RP11-865I6.2	ERAS	ORAI3	TWSG1		LIMK2			UAP1	DNAJC11
EFNB1	ETV4	TRHDE	OPRK1	ENO3	IST1		PXDN			CTD-2047H16.4	IRF3
CDS1	TVP23C	ZNF180	RBFOX2	CELF4	UBE2V1		SFRP1			TFB2M	GRK6
RP11-554A11.6	FURIN	CCDC102B	FAM198B	LPHN1	AC074289.1		MAP3K11			VEPH1	RP11-567E21.3
SFXN3	NCOR2	PFKFB1	CTCF	NPY	KCNQ3		LRRC10			AURKB	SNORD3A
RNVU1-14	MORC3	VEGFA	EIF4E3	RPL23A	IL7R		CDK3			FAT4	TNIP1
AC007318.5	RP11-20J15.3	ZNF879	SLC16A10	ARHGEF9	SLC9A9		SRC			RASA2	GPX8
RP11-399O19.9	CUL3	KRT8P3	UBE2E2	RAMP1	C1orf95		TSG101			HOXD3	DHX37
RAB36	CEP57L1	FDPS	RP11-333A23.4	LPL	AKIRIN2		RP4-668G5.1			ANKS1B	ROBO2
CDC42EP4	NTNG2	PCDHGC3	RP11-674N23.2	CYP1A1	FBXL4		NHSL1			snoU13	ANKRD10-IT1
PRKRIP1	SNORD14B	SNORA56	FAM98A	ANXA3	HEY2		SRGN			RAB21	MED18
ATIC	RP11-523H24.3	CUL5	TTR	RABL5	MEMO1P1		IFITM10			COMMD4	RP3-460G2.2
SLC35E1	CTD-2583A14.11	ZNF778	HCG4P3	C1orf74	RP1-224A6.9		RP11-680A11.5			SNORD12B	CD47
AP000266.7	TBC1D8B	XKR6	RTL1	MROH6	CXCR2		VPS29			CREB3L2	QTRT1
FGFR4	CTC-297N7.8	ZNF268	GAP43	TTC28	SIMC1		AC007390.5			RP11-385F5.4	RIN1
HCFC1R1	KIF9	TBC1D19	PALM2	MLTK	KCNJ2-AS1		TMSB10			PLA2G12A	ALX4
ABCA5	FGFR1OP2	CD109	BCL2L14	LINC00963	DRP2		GFM1			PDHX	AP000695.6
VASH2	SCNN1G	AC105020.1	LGR5	RP11-17L5.4	LIPE		TPTEP1			WDR18	SLC1A7
ACER3	ICAM1	C7orf41	BTBD3	HK3	MYBL1		SNTG2			ZNF784	CD96
MCOLN2	LONRF1	ST7	MT-TG	RP5-1142A6.2	SPTLC2		PHF2			DCLK2	HFM1
AC027612.6	AP001189.4	TCF7L1	AP3S1	RP11-686D22.7	CDC7		CCNL2			U91328.20	CUL2
CYP21A1P	OSBP2	RP11-316O14.1	GUSB	WEE2-AS1	NAALADL1		ACN9			RP11-247A12.2	C17orf67
GXYLT2	RFC1	RP11-325F22.2	ANXA2P2	INPPL1	RP11-849F2.9		INHA			ELAC1	ADAMTS16
HEBP2	BICC1	STAG2	KLK6	ANKRD34C	FCGRT		NDRG1			ENTPD3	IKZF2
PRPH	INTS2	IDUA	ZNF25	TOM1L1	GAB2		TMEM246			RP11-122K13.12	C1orf158
RP11-535A19.2	MIR214	BAD	CTD-2020K17.3	ID4	SLITRK5		RP11-46D6.1			DSTNP2	RP11-63M22.2
COQ5	GAB1	TFDP2	NRM	GOLGA2	BAIAP2-AS1		SPRY4			RP3-512E2.2	NCKAP1
FFAR4	RPS6KL1	CHAMP1	RP11-430H10.3	PPP6R1	PIDD		COQ2			GALNT16	SFMBT2
XRCC3	LXN	RP11-16P6.1	SRP72	SNX14	PHLDB1		RP11-384K6.2			PNRC1	CYP4X1
TCIRG1	RAMP2	LSR	METTL7A	POLR3A	FKBP7		PRL			HSDL1	CTD-2194D22.3
HNRNPU	PHACTR2	TTC3P1	PTBP2	LRRN4	SLAMF6		PPP2R2A			RP11-597M17.3	GABRB2
SULF1	RP11-680A11.5	LMBR1	C8orf59	UROS	LINC00643		RP11-169D4.2			CHCHD7	KATNAL1
RPSAP52	CP	PI15	SWAP70	RP11-13A1.1	ORAI3		VDAC2			MEX3C	EXD2
IKBKB	SSH1	CA2	LUM	CSMD2	RP11-849F2.8		PAMR1			CDK2	CTD-2020K17.3
CSE1L	RABGEF1	AKAP1	CCDC101	RP11-545A16.3	RNF11		ERP27			AC023271.1	SCARF2
RP11-983P16.2	ERMP1	TUBGCP5	MYOM1	PAK7	RP11-81A22.5		RBBP9			COLGALT2	ANKIB1
PRSS27	RERG	EVA1B	IQCJ-SCHIP1	RP11-274B21.10	IL16		SIN3B			RP11-254B13.3	PHF21B
DCLK2	CEP57	TMEM255B	CELA3B	RP11-356J5.12	MTA3		LIPH			TULP3	HOXC-AS1
RP11-531A24.3	AMD1	ADM2	AMPD3	KCTD18	C4orf47		UQCRFS1			CLP1	CLINT1
INSC	RP4-758J18.13	PVRL1	CCNB1IP1	MAD2L1BP	DCTN3		LAMA1			PARS2	RP11-111E14.1
ATL2	DGCR6	RFTN2	STAU1	SSH3	SPIN3		GPNMB			CDK7	HERC3
ANXA6	RP11-20B24.7	ARSE	FAM162B	RP11-214O1.2	C17orf96		SPATS2			MIR4668	SMPD4P1
RASSF5	ABAT	FASTKD2	RXRB	SYTL5	CDK11A		FCGBP			AC006978.6	COPS3
ACSS3	TP53INP2	AHSP	AHSG	MT-TK	LARP7		PSD3			RP11-1114A5.4	PPP1R13L
PTPRF	GCH1	KREMEN1	TUB	KCNH7	SCIN		ANGPTL5			CTC-465D4.1	CTA-276O3.4
RP11-326C3.7	SON	NOL11	PRSS1	DTYMK	CCDC11		ANK3			ZKSCAN2	TMEM186
AMZ2P1	CENPN	PEX5	APOPT1	PHF8	STK24		ADNP			SHISA3	CUL3
FUK	RP11-169K16.7	HTR7P1	MTMR9LP	DCTN1	MITF		SNORD83B			COMP	CCDC126
HADHB	LEPR	IL34	HSP90B1	RP11-213G2.3	SFTPC		RP11-274B21.9			GK5	C12orf44
PLD2	HOXD8	PPP2R3B	SLIT2	LARP4B	IFNA2		PPIP5K1			GLTSCR1	FAM104A
RAP1GDS1	RP11-758N13.3	EGFR-AS1	SDC3	SCN3B	PQLC3		ZNF837			DDIT4	MTF2
FOS	DBX2	IER5L	EIF3L	PAK4	PRMT5		ROR2			CLEC1A	PSTK
FAM179A	SPATA5	AC016745.3	ZFP28	CXXC1	RP11-13K12.1		NDFIP2			COX6CP2	JAGN1
DENND6B	XXbac-BPG308K3.5	PKD2L1	ATAD1	SLC26A4-AS1	TREM2		RP11-1277A3.1			COQ9	MACROD2
ART4	DHTKD1	PTCD1	EPRS	NDUFAF1	SPIN1		PFKFB4			LCAT	SLC35E1
NLRP3	MYBPC3	LY9	NT5E	RP1-111D6.3	RP11-54F2.1		ROPN1L			NDUFV3	DAGLA
TSSK3	AP001437.1	IREB2	C3orf17	MTL5	DCTN5		PSD			MYO9B	NTAN1
LA16c-321D4.2	LINC00443	RP4-555D20.4	GYG2	DVL2	RP11-863P13.6		NME6			CHCHD1	RP11-85F14.5
PTGFR	RP11-798M19.6	CACNA2D3	OTOF	RP13-20L14.1	ACSM1		ANAPC13			PIK3IP1	PXN
CGN	AGPAT6	AAR2	PPP1R42	MRPS23	MEF2C		RP11-629O1.2			LINC00152	LGALS1
SPSB4	SLC38A4	COL18A1	PHLPP1	RP11-168O16.1	CMSS1		KHDRBS1			RP11-81H14.2	ANKLE1
GNB3	RP1-15D23.2	ZNF213	GP6	SUB1	ZFPL1		COL8A2			FAM198A	DCAF16
FAP	ESM1	DISP1	CTC-444N24.13	CDH8	VSIG4		APOBEC3H			TRAIP	DUSP3
PCDHB7	LRRC8B	DCLK1	ASTN2	RFPL1S	CD200		CEP70			C11orf1	RAMP1
RHOBTB3	ZNF550	ZXDC	GABRA6	RP11-147N17.1	KIAA1598		TBC1D19			VPS25	EBPL
DERL1	AC110619.1	CTC-203F4.2	GPN1	SUSD1	RP1-118J21.25		DPH7			B3GALNT2	PPP2CB
HMG20B	MAP3K11	TJP2	HLA-DRA	EPHX3	ITGB1		SAA1			DUSP4	RP11-958N24.1
MYOZ1	KCNJ8	GDNF	ZNF277	SLIT3	ATM		HSPA6			ING1	SEMA3F
PC	HCFC1	LMO7	HDGFRP3	TMEM44	RAI14		CBX1			RP11-327F22.4	EME1
OLR1	CTC-205M6.5	HAPLN4	IFT172	EGFL8	AMPD2		TENM1			MSH2	CAMK1
PUM2	RP11-527B17.2	ACACB	GORASP1	RP11-467K18.2	DOCK3		MICU1			GSTZ1	AC074286.1
P2RX1	RP5-1101C3.1	IGSF10	PXK	CCDC113	RMND1		HSP90AB1			RP11-694I15.7	TTI2
AC083873.4	TRMT61A	RP1-193H18.3	SPAST	AHNAK	ROM1		MYL5			RP11-322E11.5	SHOC2
TRAPPC2	HMGB1P20	TGFBRAP1	AC114877.3	CFH	TMEM165		PODN			ZEB1-AS1	LGI4
ADAM8	OGN	TMEM196	TECR	LLGL1	TBX19		HINT3			CHMP4C	AC005754.8
RAB24	KLC3	AIF1L	VDAC1	GRB2	SLC4A9		YAP1			RP11-37B2.1	GOLGA8B
WNK1	AP1S3	SIRT1	CASKIN2	PCK1	RP11-108M9.4		SCN2B			ZBTB42	FZD10-AS1
NDUFS2	MIEF1	LEPREL2	NDUFAF5	NF1	ZNF876P		ABCB7			KLF7	AC004985.12
ATP9A	SLC35A5	PTPN11	CCDC114	CSNK2A2	COPS4		POLR3B			SYT11	GAL
GGCT	Y_RNA	COL7A1	NAA50	CRYGN	BTF3L4P2		CD55			BTBD11	RP11-340M11.1
CAPS	OIP5-AS1	CCSER1	CD200	CTC-241F20.3	RP5-1157M23.2		PPFIA1			SLC10A6	RHBDL1
CCDC102A	KDM4B	BAZ1B	DDI2	TNFRSF25	FRY		C1QTNF6			MEIS3	GDF5
RP11-802E16.3	LETM1	FATE1	TPMT	RP3-428L16.2	RP3-449O17.1		GLIS1			RELA	MSL3
LINGO2	NACC1	KCNK6	AGT	GNRH1	RNF38		C2orf88			RP11-110I1.12	EDC3
ZNF189	RP3-455J7.4	SNORD14E	DMXL2	VPS26B	LSP1		PCGF5			LA16c-361A3.3	FRMD4A
FBN1	AAMP	IGHV4-59	CXXC4	LINC00086	SLC12A2		HNRNPA3P9			SPATS2	RP11-442N24__B.1
CTD-2047H16.4	PYGB	IGLV1-40	RP3-512B11.3	PLCD1	LRRC37B		RP11-567M16.1			IGFBP7-AS1	PTCHD4
TRPM1	TOP1	RP3-508I15.22	KCNH8	PVRL3-AS1	FCHO1		LINC00665			PAG1	RP11-830F9.5
AC003986.7	H19	EFEMP2	RAP1A	B3GNT9	ARL9		2018-03-07			RP1-5O6.4	RP11-480A16.1
BAZ1B	AP002954.3	RP1-197B17.3	RP11-265D17.2	HLA-A	GNAL		HSPA9			SLIT3	NPSR1-AS1
ABCA1	ZNF574	RFX5	IGHG2	BICD1	LIPA		MTRF1L			RP5-998N21.4	CTD-2545M3.8
ATL1	SLC39A8	DDRGK1	FAM222A-AS1	KLF13	ARNTL2		HBA2			SFXN4	SATL1
RP11-333I13.1	MICA	STC2	WNT9B	CHST14	2018-03-04		FAM109B			ELK4	PSMA3
SLC5A12	P2RY2	ZNF561	SLC2A3	ST6GAL2	RP11-644F5.11		RABAC1			IGKJ4	HOPX
RNF10	LINC00926	NRXN1	AC131971.1	TRIM37	ART3		GUF1			KIAA1429	PCDHGA8
NFYB	EMR2	MTFP1	CTD-2514K5.2	DTNA	SGPL1		CTD-2201E18.3			MRPS23	LCN8
LRRTM1	PTN	PHF21B	BMP7	RBCK1	CD3E		OSR2			TMEM259	CES1
DIS3L	MPZL2	MICAL3	TEP1	ISCA1	C3AR1		MAGI3			AGR2	GAMT
AC093620.5	PHLDB1	DDX18	HRSP12	CARD9	ABCD4		B4GALT7			PPP1R3F	TMEM175
CIITA	PLP1	HCFC1	TMEFF1	TAX1BP3	NETO2		OMD			CCNB2	CCDC104
MRPL45	OR2B11	HMGN4	CTD-3051D23.1	PROCA1	SPTAN1		ARL1			PARP8	KIAA0513
RP11-334A14.8	DIRAS2	TIMM21	KPNA4	CSF1	FAT2		PCGF2			PRKCH	CTD-3096M3.2
RP11-666A8.9	FTH1P23	AC093818.1	NR3C2	YWHAZP5	PCDHA5		THEMIS2			RP11-439A17.9	RRAGB
RALGPS2	PLEK2	RP11-708J19.2	NAP1L5	PLA2G7	RNF2		C11orf87			PROX1	CTB-54D4.1
PTGIR	AC008592.8	RP11-288H12.4	SPARC	ARHGEF19	RAD51C		CLEC14A			INPP4B	IL18BP
PBRM1	RP1-140C12.2	MCPH1	U73166.2	AC067969.2	SLC9A7		ADAMTS10			TENM3	INTS12
CABLES1	PUS7L	KBTBD4	GALNT6	GLT8D2	SNAP23		MRPS31			RNF152	EPHA3
RP11-247A12.2	ZNF702P	CRNDE	HNRNPK	DPH2	WDR37		WDR91			RP11-86H7.7	ECSCR
PPP1R13L	FBXL2	EDN2	TM9SF2	CLIP3	CTC-444N24.6		GLRX			RASGEF1B	RACGAP1
CDH6	RN7SL56P	RP13-514E23.2	JAK3	FBXL2	MTAP		PPIL1			RP11-134L10.1	FOXO4
SLC22A7	PTPN1	FBXL22	GS1-358P8.4	ABCC9	GPR37		NODAL			TGFB3	VEGFC
EMC3	YEATS2-AS1	MIR210HG	TTC14	CACNG2	CDH8		HS3ST2			BCAT2	TCEB1P19
GLUL	RP11-440G5.2	HS6ST3	ANPEP	CTD-2636A23.2	CHAF1B		AP001055.1			FDXACB1	CDH11
EIF4G2	ARHGAP23	KANSL2	SNRNP70	AC006129.1	CRTC3		PRSS3			RP5-1085F17.3	CYP2B7P1
PCNXL2	RP11-286H14.8	SPATA5	TRO	RP11-140K17.3	LDB1		IL15RA			CCDC77	PDGFRL
NAT14	PLEC	LPP-AS2	RP11-660L16.2	CYP26A1	CNTN2		IL8			RP11-63M22.1	MED21
FGF16	LRRN1	CSRP2BP	SUB1P1	EML3	C3orf80		TIGD2			RNASEH2A	TMEM119
NKAIN4	RP11-249C24.10	NPAS4	UNC93B1	UNG	RP11-359E10.1		LEP			GPATCH2L	ITGB3
RP11-309L24.9	KLHL7	TLE1P1	DOCK10	CTC-478M6.1	LRRC7		ARL14EP			MCAT	GPNMB
FAM210B	NAPEPLD	SNRK-AS1	STK32A	PTCH1	KLRB1		FRMD8			CTA-363E19.2	FTSJ1
SON	ZBTB25	CTD-2044J15.2	LINC00689	AZIN1	LLGL1		ZFP1			SKA1	NHEJ1
SLC4A4	BCL3	CTD-2175A23.1	CCDC147	TMEM132B	RP11-240L7.4		AMD1			CASP1P2	PRKG2
RP3-402G11.25	TOP3B	AC004870.5	PPIP5K1	APOBEC3F	NDUFAF5		SDCCAG3			AC092641.2	JMJD7
PRR7	PNCK	CD79A	APOBEC3D	METTL13	SERPINB6		TRPV4			ABI2	ACOT13
TC2N	NT5E	FANCM	AC137932.1	RGS20	BHLHB9		DOCK9-AS2			FBXL7	LIG4
ARHGAP33	POLE3	C1orf86	SNTB1	C11orf24	MTUS1		GPD2			IFI16	PSMA5
BBS2	STAM2	TRIM58	SLC39A12	LINC00475	PPP1R36		MRPL3			PGM2L1	UEVLD
AQP7	ZCCHC9	IGLV2-11	PHKG1	APOL1	CARD14		PREP			ATPAF1	RP5-1119A7.14
LL0XNC01-116E7.2	GOLGA7B	CLEC2B	RP11-238K6.1	TMEM200A	LINC00940		NUDT1			AP3M1	RP11-527N22.1
RP11-353B9.1	CKB	NUAK1	BTBD10	PPP4R4	SNX6		RBAKDN			TOM1L1	SNORA70
RP11-613M10.6	RP11-152F13.3	CACNB2	NCBP2	KCNG4	CD9		TOM1L1			MEF2C	PCGF3
GPSM1	CIRBP-AS1	RP11-313F23.5	CTC-360G5.1	HIF3A	TYK2		CTD-2031P19.3			ZC3HC1	INF2
RP11-66B24.4	OMG	EPPK1	AC139099.4	RAB11FIP5	C1QTNF6		CENPO			ZFP36	RP13-392I16.1
RN7SKP23	CYP39A1	LINC00654	RMST	RAD51D	CLOCK		C2CD4C			L3MBTL3	ETV7
CYB561	FCRL3	NUDT10	RP11-800A3.4	C3orf62	MAP2K5		HDAC7			RBM33	FBXO25
MRS2	RP11-350N15.6	JAK1	NEGR1	AP3S1	CCDC102A		SLCO4A1			DNAH14	PTPRO
GAREM	PLA2R1	PLCL2	PCP4L1	USP7	TPX2		CHTOP			RP11-120C12.3	OTUD6B
SLCO5A1	ZNF346	FAM13B	CSPG5	PYCARD	PTGIS		BOLA3-AS1			PHF10	IL7R
OLFM2	ARMCX6	CCDC69	SLC25A3	FRG1B	KCNJ2		RP11-723O4.2			RP11-108M9.4	ARMC12
IL11RA	CTC-507E2.2	UBQLN2	GOLGA7	TP53TG1	ARSA		GDF10			GLUD1	DARC
FA2H	BMP4	ENPP1	XKR4	SELL	LRRC57		KIAA1024			LL22NC03-N14H11.1	FZD7
SLC2A10	TEX9	PDZD8	MT-RNR2	ATP6AP1L	PLP1		NPIPA1			ENC1	ERGIC2
PLAC9	KBTBD3	SIX2	TCP1	RASGEF1C	CCDC85A		TMEM222			RP13-143G15.3	PDIA2
SLC6A8	PGM2L1	CDKN2D	FAM72D	HSD17B14	ARG2		TAGLN2			GOLGA7B	IRX3
SLC22A17	PGBD3	RP11-863K10.4	PIGK	EXD1	JAM3		NUBP2			AC007401.2	SLFN12L
AC124890.1	RYK	AC016738.4	HHATL	LPPR5	CSN1S1		NPEPPS			EEF1E1	CTSK
COL3A1	CTSK	SP1	MAP6D1	HMBOX1	MCM5		TMEM17			CEP85L	ST7-AS1
ARHGEF26	ARID5B	ATP1B2	F2	MAP1A	TUBG2		LOX			SERPINF1	PCDHB5
METRNL	KDM3A	MALT1	MOB3A	SSPN	KCTD18		CAMKK1			LINC01021	AC021860.1
FOXS1	TIPARP	TMEM184C	GAS5	CSRP1	CCNY		YWHAE			GOT1	RABEPK
CLTC	SIRT1	PAG1	SESN1	ACSS1	RP11-259K15.2		PIP5K1C			MRPS28	WDR11
MSH3	C7orf26	RP11-398C13.6	NBR2	TUSC5	MGAT5B		MMGT1			DCAF11	HS2ST1
TTC3	PRIM2	TACC2	RP1-179N16.6	XPNPEP3	CNDP1		AKAP8L			RP11-326C3.7	TPRN
RAB11FIP1	KCNMB2	FKBP2	AC093838.4	CXorf30	METAP1		RILPL2			LATS2	MAFG-AS1
SHH	ZNF483	IGHV4-4	GDE1	SORCS3	ANAPC1		ICAM3			UHRF2P1	ACTG1
IL7	LMAN1	GOPC	HEXDC	FEN1	MYO1A		SLC4A1AP			RPH3AL	PCGF6
ERGIC2	UTP11L	TBCEL	CACNG3	AC091878.1	CYFIP2		CPSF4			NUF2	CALCA
CTD-2341M24.1	RP11-521J24.1	SLC20A1	MYL3	NAPSA	RPUSD4		LTBP3			ATP10D	KLHL11
SLC2A4	STAT5B	PDLIM4	SLC15A2	CCDC61	SLC35F5		USP15			CYTH3	CMPK1
AC019172.2	LINC00313	ABL1	AXIN2	SSTR1	TMEM178B		IRF3			RAD17	EIF2S2P4
GRIN3B	GPR18	PPP1R8	LEPR	AP1S1	HDAC11		BACE2			PALLD	CYP20A1
AC009237.11	GBP1P1	ZNF142	RP11-223I10.1	PLCB1	N4BP3		AC107081.5			ARHGAP10	RP11-383J24.6
ANKS3	HIVEP1	PLEKHA8	KIAA1244	FAM193A	GABRA3		UBE2D2			CYTH1	SLAMF1
DDR1	SDR42E1	GTF3C4	DCTN5	HPCA	PPP3CB		PLCL2			LTBP1	GIGYF1
PLOD2	ZNF669	KCNQ5	SLC17A7	IGSF9	CTD-3184A7.4		CRTC2			DPF1	APAF1
EFCAB14	SPAG5	GPBAR1	RP11-434I12.2	MYCBP2	THSD7B		THOC7			GP1BA	C16orf58
GSK3B	CDO1	SPSB4	ALDH18A1	SDR42E2	RP11-262H14.7		RMND1			FSTL1	GKAP1
PLCH2	P2RY11	TCFL5	TST	MFNG	C1orf115		HOXA5			POU5F1	SNAPC5
KIAA1875	MFN2	AC010761.9	TFCP2L1	NRXN3	RP3-400N23.6		BCL6B			MAX	NDUFAF2
RHOT1	GRAMD1C	KCNN4	NUDT11	MAP3K14-AS1	NES		CHRNB1			ABCC6P2	FDXR
PCDHB2	RP11-303E16.2	C10orf10	ZIC5	PKN3	CCP110		APOC1			TBRG1	S1PR1
ARMC9	ETNK2	ZNF77	ZC3H4	KIAA1755	IGF1		BMP7			TTI1	ADPRHL2
AC018804.7	EPGN	BTBD7	RP11-830F9.5	C20orf26	ITM2A		EIF2B3			SAMM50	PILRB
STX18-AS1	CTD-2526A2.2	AC009948.5	RP11-231P20.2	RGL3	C2orf68		WLS			CFHR1	CASP16
TIGD2	RP11-486B10.4	ANKRD46	HSPA5	PLP2	LINC00689		WDR41			CUL2	AFAP1
PDE1C	ADCY3	MSI1	CHUK	FITM1	SH3D21		CTGF			KCTD9	HSPA4
TREH	ITGB5	SEZ6L	OLA1	BHMT	NAA30		UBE2R2			PHLPP2	CTTNBP2NL
CNTD2	ABCF2	HRK	CLPS	UNC93B1	TCFL5		TUBGCP6			ITM2A	NUP210
PNMAL2	GPN2	XYLT1	IKBKB	HOMEZ	TP53TG5		INPP5D			UBA6	MED20
ASH2L	USP16	NLRX1	MKNK2	STK38	PAK6		MRPL44			HIST2H2AC	GBA2
RMDN3	IGHV3-74	UTP23	CLIC2	BZW2	PRRG1		SLC40A1			AC067945.4	TRA2A
SCO1	EDEM3	LINC00592	ANXA2	TMEM203	GPLD1		MT1X			HDDC3	CA11
TMEM196	RP11-1334A24.6	RP11-680A11.5	KLHDC10	RPUSD4	GPR141		TWIST2			KIAA0355	TRIM7
AICDA	TRPA1	RP4-635E18.7	EEF2	C6orf141	SMARCA2		NAIP			COL25A1	RP11-333E1.2
TTYH1	BAK1P2	ABCA8	SLC30A5	SASH1	HIRIP3		RP11-347C12.2			FYN	RP11-359I18.5
ADAM33	CSF1	USP8	TENC1	C17orf96	NMNAT2		MGAT1			HDAC7	C1orf52
SYPL1	CHI3L2	KRT9	KIAA1468	FSTL5	PLCL1		RHOQ			LHFP	STX18
PABPC3	ILF2	MEI1	RPH3A	MFSD4	SOX2-OT		UHRF1BP1			CTC-510F12.2	ARFGEF1
STRCP1	SMARCAD1	SDAD1	NR2C1	MIEF2	C7orf61		LONP2			AC022532.1	ARPC4
RP11-215G15.4	ISPD	TOX	C17orf66	C20orf112	MTFR1		CCDC88C			ORC6	PRRT2
RNF215	CORO1C	AFAP1-AS1	ST6GALNAC4	CCSAP	LGR5		FGF7			STK32B	GXYLT2
NMT2	RP11-231L11.3	FAM174B	SPR	BSN	TTC7B		C17orf107			MID1	ZNF48
UBASH3B	PANX1	EPB41L5	VPS29	RP11-664D7.4	IDH3A		C6orf226			JSRP1	CANT1
AIDA	MTF1	FUT8	MIS18BP1	CCL27	FOXF1		NCOR2			PDLIM1	AC010504.2
CCDC157	RP11-484O2.1	MRPS35	TFAP4	MAPK8IP1	MORF4L2-AS1		SH3BGRL2			MAPK8IP3	TGFB1
CCNB3	SLC27A6	ETV7	XXcos-LUCA11.4	A2ML1	ATF1		TAF7L			ELMO1	MRPS5
RUNX3	AP4E1	ANKRD36C	AC025335.1	EXOC4	AC017099.3		RTCA			ORM1	LINC00886
PAQR6	LAMP5	ARNT2	PPP2CA	TACC2	FGFR2		PCDHGA5			TK1	LSM12P1
LINC01021	ZNF284	SNORD116-20	TMEM64	TXNDC16	MBP		GALNT18			XG	RP11-894P9.1
CSPG4	SCARB2	GTPBP10	ARL5B-AS1	SLC2A10	TCF12		SNX6			RP11-419C5.2	AKAP12
AHCYL1	FDX1P1	ABCD2	VLDLR	CLCN4	RP11-477N3.1		EDEM1			HMGCS2	ADAM8
RN7SL130P	HSPD1P1	ARAP1-AS2	POU3F1	CLASP2	RNPS1P1		SEC16A			RP11-15B17.1	ZNF551
THRB	RP11-1166P10.1	MIR137HG	TAGAP	CDC42EP5	TAF3		CXorf24			ZAP70	MIEN1
FOLR1	NOP16	LANCL2	CTD-2302E22.3	IDH3A	AFMID		CUL3			TXNDC9	PGBD4
OR7E47P	ACAT2	BAMBI	RPL15P3	DDX10	CHD7		SETD7			ACTR10	SLC45A1
SAMM50	NXF2B	KCNMA1	ZNF775	USP51	CAMTA1		C12orf4			ABHD11	DPP6
MIEF1	LAMTOR3	ZNF460	DPP7	SORCS1	ZDHHC9		MAML1			DTYMK	ELP3
F11R	RP11-375N15.2	CCBE1	RP11-635N19.2	C3orf14	SYN3		RP11-49C24.1			RP11-211G3.3	LACTB
FAM180A	CNTN6	FGF17	RP11-1096D5.1	FAM212B	HLA-C		RP11-45M22.3			RP11-415F23.2	ANKFY1
RP11-840I19.5	DLGAP2	METAP2	CEP170	UBR3	GLT1D1		CDC73			FH	FAM66C
SPNS1	GSTCD	HMBOX1	CTD-3065J16.6	TMEM151B	AC011899.9		RAB3GAP1			TSN	PCDHB16
MICAL1	DOK3	ZNF549	SCO1	FAM168A	RP5-1024G6.5		CLEC2B			ESYT2	POLR1D
NR4A3	KLHL9	IGLV3-19	UPF3B	RP11-578F21.9	RP11-10L12.4		UBE2J2			CLDN5	GZMH
RFX8	PARD3	YLPM1	DDX21	MMP9	RP11-557H15.3		IL10RB			USP3-AS1	RN7SKP87
ANKRD40	RP11-646I6.5	VMO1	ING5	SLC15A3	DYNC1LI2		C9orf89			RP4-569D19.8	FLOT2
CDC25B	TADA2B	GNE	PPP2R5D	TECTA	ATRN		NR5A2			FCF1P2	EMID1
RP11-248J23.6	CLDN5	RP11-122A3.2	PIGR	NSL1	ARHGEF9		TRABD2A			C5orf56	CLDN25
ASPHD2	LINC01088	ZNF181	LZTS1	RPP21	KNCN		GGT1			NAE1	SLC44A5
2018-03-02	HNRNPAB	AC005550.3	SNHG5	C16orf96	EIF4E2		MGLL			AC144831.1	C11orf52
MOXD1	LSMD1	PPFIBP2	TTC25	ZIC4	CNDP2		PLXDC2			NLRP3	ZFR
MLEC	PI3	DGCR14	WWC1	DGKI	ACTR3B		HAT1			RP5-1029F21.2	TAF11
CNNM4	HIST1H4E	SBK1	GNA12	ACSM5	RP11-54C4.1		RIN1			CCDC141	SRXN1
RP11-713P17.3	POLR2A	THUMPD2	RP11-296I10.6	TACO1	AC005220.3		AQP3			SCAMP3	PHKA2
KIAA1211	F2R	UNKL	COL6A1	LLGL2	ATP10B		NDN			SNRNP25	LANCL3
TMBIM6	UBOX5-AS1	C1orf111	GRIN2B	AP000662.4	HNRNPH3		PSMB8			BMP3	CTD-2031P19.3
SGSM2	MOXD1	CTC-428H11.2	GTPBP4	RP11-112J3.16	C18orf54		SUMF2			XRCC4	SIPA1L1
RP5-1028K7.2	RHOQP3	IL17D	SOX9	GNB5	BEND6		WDR86			DUS4L	CMTM1
TRABD2B	DAB2	ADIPOQ	FAM159A	C14orf64	NASP		CALHM2			RP11-404P21.9	IARS
MRAS	RP11-542B15.1	OSR1	TFPI2	LEPROT	TTLL7		TPBGL			GINS3	H1F0
ARHGEF10L	OXCT2	WNT3	PRKCA	CLSTN2	RP11-141M1.3		PTBP1			MOCS3	BHMT2
KIAA0040	ANKRD20A8P	VPS33A	TRMT1	HYAL2	C1orf198		FAM20B			IGKV4-1	TMEM53
ALS2CR12	SLC33A1	C11orf49	PLXND1	GPAM	KIF3C		MGAT4A			ZNF34	RP13-516M14.4
AMOTL1	CTNND1	COG8	PHLDB1	KB-431C1.4	VN1R20P		SCN8A			PHLDB3	TRIM5
PDHA1	RP3-449M8.6	ESM1	WNT4	AC007318.5	PSMB8		FBXO21			ASTE1	SULF1
ANP32A	PNISR	FANK1	RP1-193H18.3	MTOR	TNFRSF11B		ANKRD17			ILDR1	ANKRD49
WDR91	IVNS1ABP	C10orf71	ICAM3	ZNF263	C12orf4		PLSCR4			HIST2H3DP1	PPM1B
MTDH	CDON	TFIP11	LYPD6B	NAGS	ARF3		ID3			PCDHA2	PXDC1
MALL	SLC38A8	SLC26A11	GFM1	ZNF600	RP11-271M24.2		FAM169A			FOXD2-AS1	DFNB31
RAPSN	MICE	C22orf15	BEND6	HEATR5A	MVP		SCAMP1			LRRC4C	CCDC132
BBS10	GCGR	STX4	TBC1D19	PSTPIP1	WDR81		RP11-712B9.4			PDIA2	LINC00894
CTC-297N7.7	RCN3	ZBTB39	FAM20B	ERLEC1	SPPL2C		DLL4			PODN	BTC
METTL2A	CASP8AP2	RFNG	EEF1G	IMMT	KLF2		SETD1A			COX15	KIAA1984
PSTPIP2	TMEM30A	ADH4	SDK1	CNTLN	PLK1S1		CDH11			MEG8	AMIGO1
AGAP7	MT-TL1	GALNT14	AF064858.8	U91319.1	LA16c-349E10.1		ASNSD1			RP11-1081L13.4	ZNF708
UTP14A	ZNF35	MLK7-AS1	FBXL17	TSTD1	CTD-3116E22.7		GUK1			DOLPP1	CDK2AP1
ATP1A1OS	RP5-837M10.4	ZNF197	PLCD1	RIN3	BAZ2B		SUMO1			NUDT15	PSMD8
TCEA1P2	C5orf42	IGKV1-5	MFSD1	FBXO41	LYZ		GCOM2			TMEM47	PAPLN
HSD17B3	MRPS17	ANKRD18A	TBL1X	TSC22D4	TMEM109		SGK1			SPDL1	IRAK1
RP11-528N21.1	TMEM61	LRRC19	MFGE8	SCN8A	RP6-105D16.1		MTMR9			RNF20	PELI3
XKR4	GPATCH3	DLD	WNT6	MLC1	AC103563.8		COL22A1			FAM103A1	LA16c-380H5.5
TRAPPC8	CPSF7	ZFP37	RBM22P2	RFK	TRMT10B		MMRN2			LDLRAD4	CD40LG
LINC00941	TRMT11	RP11-54A9.1	CCBL2	CALML5	HSD17B4		IFITM3			RASSF1	ALG3
RP11-981P6.1	TOP3A	CTD-2515A14.1	STARD8	UCP3	MAPK9		TELO2			GTPBP10	CTD-2020K17.1
CD27-AS1	IGKV3-20	AC005517.3	LRRTM1	FHAD1	KRT222		MAP2K4			MARVELD3	STXBP3
KIAA1024	IGHV1-69	OXCT1	EPT1	ALDH1L1-AS2	GRB2		TMSB4XP4			COX10	TDH
PCDHGC3	VLDLR	U91328.20	POLB	AC034228.3	ZNF24		CLASP2			RP5-1184F4.5	ABCD4
FMNL1	HSPA9	ZNF696	RNF41	MOCS1	RP11-102M11.2		ZNF783			AIMP2	SERBP1
PTCD2	ALDH7A1	RP11-473M20.7	CBLN1	PTPRN2	RP11-563J2.2		AGER			MRPS7	HYLS1
FFAR2	TLR3	RP11-143J12.3	PTDSS1	TOR4A	RP5-1086K13.1		NPHP4			SCAF4	AP001042.1
TJP3	RP3-449M8.9	RAB6B	LA16c-306A4.2	STK32C	LRRC16B		ASPHD1			ADCY3	CTD-2035E11.5
DZIP1L	HSPA8	RPL29P19	RASGRF2	SERTM1	WWTR1		EPOR			PXN	TCEA1
ANTXR2	RP3-508I15.14	RP11-603J24.5	HLA-F	RPS25	DST		STK10			DYNLT3	RP11-395P17.3
KCNJ12	FJX1	CUL7	RPL7L1	B3GAT1	AC073343.13		REXO1			POP4	ABTB2
CTTN	CTC-459M5.1	XIRP1	CTD-3064M3.3	MCHR1	FMNL2		FAM47E-STBD1			SIPA1L1	ZFP91
RNF166	PIANP	QRFP	DUSP22	ARL16	ATRNL1		ADAMTS4			HIST2H3D	RRP15
PIP	PNO1	ZNF765	CSTB	SLC44A5	DENND5A		SMG7			RPA1	COPB2
GZMM	ARHGAP31	KMT2C	ACOT2	KCNH5	PEX19		MGP			MARK1	C12orf66
SFI1	IRF2BPL	CTNND1	MSANTD3	HHATL	RP11-638I8.1		TPGS1			CFLAR-AS1	TRAF3IP3
MYOC	AL049840.1	MYH11	PLK4	COL10A1	CLIP3		RP3-400N23.6			PET112	UBE2SP2
SGSM3	RP1-28H20.3	AC137932.1	SRGAP1	CYP4F11	TOPBP1		OTUD5			APOLD1	SSC5D
NECAB2	EXD2	FMO3	CLDND1	ANK2	RP11-887P2.3		MAGEE1			CTD-3128G10.6	IPO11
MEG3	OGDH	IKZF4	RUFY1	TAC1	BRCA1		MME			CLSPN	PTGDS
LTK	DHX40	IGHV1-8	FAM3C	FGFR3	INSR		RP11-120K24.4			IMPA2	CDKN2B-AS1
DUSP5	POU3F1	AP000330.8	SLC9B2	GLUL	ROBO2		OXR1			MRPS11	TBC1D10C
PLXDC1	FASTKD2	PHKA1	GHITM	NICN1	NAIP		FAM24B			GNAI2	L3MBTL4
RTKN	LUCAT1	CTTNBP2	WDYHV1	BAI2	SLC35D2		PCDHB3			HSDL2	AP001816.1
ACACB	PP2D1	BAHD1	RAPGEF3	OXR1	LINC00936		TNFRSF14			AC007285.7	RP11-689P11.2
CCDC80	SNX27	WDR78	DENND1C	RDH14	ZNF774		ZNF703			C2orf40	IFNG-AS1
AC012360.6	EIF1	FZD5	MCTP1	TBX15	CDH19		ZNF132			RP13-143G15.4	MCAT
RASGRF2	TCEA1P4	ARIH2	DYNC1LI1	NTSR1	KRI1		LANCL1			PRRC2B	XKR8
HNRNPMP1	SNHG9	IGKJ3	DOCK3	ORAI1	VMAC		AZI1			UROS	OBSL1
RP11-456K23.1	RP11-373D23.3	AMPD2	CSNK1A1	MMADHC	ENPP2		FAP			AC006042.8	CTD-2010I16.1
ARHGEF39	RP11-358B23.1	DST	NPM2	FAM53C	TMEM39A		PHLDA1			RP11-709B3.2	NDUFAF1
ITPR2	GCLM	RP11-632F7.1	FAM168A	KRT19	PDE2A		ADAM15			INTS7	FLNC
AC005062.2	TFAM	DNAJC10	ICA1	TPI1	HN1L		HSP90AB3P			WT1	KIF16B
HUNK	RP11-890B15.2	AP000593.7	GCA	AP001469.9	LRRN3		GSG1			PAK6	RP11-483P21.3
PIK3CB	AC005355.2	ZNF619	CCL4	LINC00391	RNF187		EMP1			BCL2L12	RP11-473M20.7
RP11-876N24.4	ISM2	SNORA53	CD14	CRB2	CDH10		DOCK9			SUPT16H	SAA1
C5orf63	RP11-800A3.4	IGLV3-25	ARL5A	MFSD6	CFB		DLST			VPS35	USP33
RP3-465N24.5	LINC00565	FAF2	VWA3B	SOX9	DUOX1		LCN15			SFXN2	HMGN4
RCN3	TCEB1	LDHA	SLC30A9	LINC00567	ZFP57		SLC38A1			DDX5	RP11-235E17.6
RP11-499P20.2	MYO5B	TNFAIP6	AC091814.2	ANAPC1	AP000688.29		PKN3			COX20	SENP3
FOXC1	TSNAX	SSTR5-AS1	RP1-149A16.12	MOAP1	WNT9B		RAD9B			PCBD2	LSM10
UQCRC2	ZNF263	POLR3H	CCNI	UCHL5	NTS		RP11-10L12.4			UBE2T	RP4-680D5.9
RAI2	KIAA1328	SNHG18	RP6-206I17.1	RP11-157P1.4	PTP4A2		NRG4			MCCC2	PAQR6
HYDIN	U47924.30	SDC1	FGF14	GDPD3	ANKRD20A5P		TNFAIP3			ZSWIM3	FAM45A
SH3GLB1	UBE2SP2	CTD-2301A4.5	PDCD6IP	HSD3B7	ADAM15		KLHL13			RP11-522I20.3	ATXN7L3
PMAIP1	GAR1	TECPR2	EIF3LP3	LRRC1	KIAA0355		RP11-22P4.1			GNAS	SRSF6
RP11-612B6.2	VPS51	HENMT1	TXN	MIR940	ARID2		E2F7			ZNF876P	ARHGAP35
RP11-752G15.3	DLST	RN7SKP16	RPL3	C1QTNF5	ITGB8		MRPL42			RP11-73M7.6	COL24A1
RP5-933K21.3	SLC25A5-AS1	NEAT1	PLXNB1	HOMER1	NECAP2		IFT140			AC092580.4	THEMIS
SAMD3	SNORD3A	C16orf87	KIF17	AC024560.3	RBM4B		PDHX			RICTOR	DNAL1
VSIG8	LTV1	RBBP7	RP11-373E16.3	RP11-127B20.3	MTUS2		DLL1			CAMK2D	TPT1-AS1
SNX24	EFCAB2	HOPX	RP11-394O4.3	PSMC1	CTC-459I6.1		ESRRG			TFB1M	DSCR3
ANG	FBXO8	FGF14-AS2	COLCA2	EMILIN1	PARK2		ADAM23			RP5-1163L11.2	IQCG
MAP1LC3C	FNIP2	SGSM3	NUP85	EID2	KCNMA1		CLPX			RLF	SH3BGRL3
FAM213A	ACTBP8	CEBPB	SGK1	SOX21-AS1	NEK3		MEMO1			AK3	RGS12
FAM115A	NUP153	PPAPDC2	HTR5A	NELFCD	TUFT1		BCAP29			ACAT1	MALL
RP1-16A9.1	ZFYVE1	C17orf85	PHACTR2	AF064858.7	TRGC2		LMBRD1			RP11-444D3.1	COPB1
FAM120AOS	ZNF322	KIRREL	CARS	PMM2	BTBD11		AGPS			OXSM	RP11-536I6.1
ADIPOR2	FAM227B	PIP5K1C	PDIA3P	CTD-2514K5.2	HERPUD1		MAPK13			DYNC1LI1	TRAPPC8
EMID1	DGCR8	RP11-381K20.5	COL24A1	MAFG	CCDC61		ZNF697			GTF3C6	SEC22C
HOXD1	ZFP90	TDRD15	SH3D19	DDR2	RPGR		RP11-251M1.1			YAE1D1	TJP3
GPX8	MGAT4C	HERC2P5	TTPA	ADD2	KTN1		ALDH3A2			RP11-24B13.2	AP4E1
GNMT	SPINT1	GRIA3	RP11-48B3.4	SLC9B2	DIAPH1		GNAI2			YAF2	SCARF1
PTPN14	WDR41	NAT8L	C12orf79	FAXC	AC005306.3		HSD17B3			BMX	AC016629.8
PRKAR2A	TBX19	PRKCB	TOB2	DAGLA	PPAP2A		SYCE1L			CINP	TMEM164
PDE1B	CLDN11	RP3-523C21.2	ASXL2	PIEZO1	ARPC2		TMEM256-PLSCR3			LY6H	CRYBB2P1
DNASE2B	PSD3	ERC1	RABEP1	TEKT3	C17orf102		RAD54L			SKI	SMIM13
PARD3	MOCS3	SLC38A6	CSE1L	SH2D4B	CFTR		EIF4E			RIOK2	DPT
SUCLA2	RP11-363E7.4	KIR3DX1	KCMF1	THUMPD3	ELF4		GS1-251I9.4			DTD2	ASNSD1
HBS1L	NEK4	HAMP	CEACAM19	PTBP1	MED30		CCSER2			RP1-99E18.2	ASAH2B
KCNT1	HSPA4	LDLRAD2	TOMM20	LAMA5	GDAP1		NBAS			FCHSD1	HBB
CLDN4	INPP5B	AC093620.5	GSR	CTB-167B5.2	KCTD5		CTHRC1			FRK	VPS26B
RNU5F-1	RP11-1020A11.2	RP11-148K1.12	GAD2	ATP6V1C1	PCNXL2		AP001048.4			CYB5RL	DUSP13
MYCBP	EPHA6	RP11-332H18.3	LARP1B	C10orf11	DNAJC5		GPR153			TEFM	USP32
ACSL4	RP11-513O17.2	RP4-813F11.4	CTD-3193K9.3	WWC3	PLCL2		MUC13			TIMM21	SLC6A15
TALDO1	SCARB1	GNPDA2	RP11-489D6.2	GPR78	TBX3		ZNF34			PCDHA3	TPM4
TENM1	RP1-90L6.2	AC005160.3	SKIV2L2	SLC5A1	AB019441.29		ADAM8			GJA4	RP11-196G11.4
POLH	DDX21	CXCL9	DCK	GLMN	CD79B		MKNK2			RP11-508N22.12	C1orf105
UNC119B	UCP3	AC093690.1	GCK	SCAMP5	NUP62CL		USP9X			RP11-840I19.3	MLLT4
AC000068.9	GATAD2B	MGA		SMPD3	ATP11C		TIPRL			SNORD35A	PSMA2
NEFH	SUPV3L1	MIEF1		CD34	PCDHAC1		PHLDB2			BOC	POT1
CALML4	ARMCX5	AC007256.5		RPS11	EXOC7		BHMT			C5orf22	HIST1H2AG
PHLPP1	DUSP4	RBMS3-AS1		AC013268.5	CEP170B		ST6GALNAC6			C1orf54	GPC6
RDH10	RP5-902P8.12	PABPC1P4		LGALS3	REST		DUS4L			PCDHB16	AC092641.2
TYRO3	FMO3	TBL1XR1		RP11-497E19.1	CCNC		TLE1			LACE1	LIMCH1
SEMA4D	PRPS1P2	TUBA4A		CYP2U1	SCRIB		PNPLA8			KB-1208A12.3	HMGCR
TEAD1	RBM12	KRTDAP		RBFOX2	RP1-92O14.3		RAB18			FOXK1	CTGF
STARD3	RPL36P2	FAM193B		RP11-66B24.4	CCDC144CP		RASSF7			MPHOSPH10	PIGL
CTB-119C2.1	AP000487.5	ATP6V0B		CTB-113D17.1	WDR12		RPRML			SLC38A2	CTBP2P7
DLX5	RP11-46H11.12	HEATR6		GIMAP1	CRYGS		AJAP1			DCUN1D4	RP11-349A22.5
AIFM2	ZNF19	UNC119		RP11-761I4.3	CDKAL1		MRFAP1			MUL1	RNF165
GDI2	ZNF790	STOML1		KCTD11	CTD-3162L10.5		GPAT2			RP11-773D16.1	ZDHHC5
TBC1D10C	SCN8A	ZNF567		AC142528.1	PTBP1P		FAM149B1			LAMTOR1	RPL23AP1
ZYX	ZNF615	ZNF322		MTPN	CHI3L2		PCM1			MXRA7	IRX6
MRAP2	ELFN1	PGM5		NRN1	ASPHD2		RP11-363E7.4			VPS13D	ANXA8L1
GNPAT	KCNA4	PRIM1		SYT12	LCN10		NINJ1			ACHE	DCAF10
SUCLG2	AKAP10	CTD-2281M20.1		SV2B	RP11-398K22.12		TPT1			CCDC87	AC015849.19
GPT2	SLC6A17	LATS1		RP5-1142A6.8	MT-CO1		TMED5			NDC1	BMS1P5
IQSEC3	RPL21P23	GHDC		AP4S1	PCDHGC5		KIAA1715			MTX2	PLAA
GZMK	SSX2IP	SLC38A2		TMA7	RP11-1191J2.5		MATR3			PHF12	ETV3
GRAMD2	NAV2-IT1	DCUN1D2-AS		EZR	ASTN1		GPRIN1			IGHV4-59	WWP1
RP11-158M2.5	HBA2	RP11-525G13.2		PON1	LL22NC03-80A10.6		RRAGD			CDK8	WNT5B
DNAJA3	IL6R	NPTX1		FCN2	CERS6		SMAD7			MGARP	C4A
MINK1	FCRLA	SWI5		CTD-2555A7.2	PMS2		EVA1C			ZNF165	RP3-400N23.6
CLEC11A	BBS7	RP11-181E10.3		CDKL5	TBC1D15		JAZF1			PCNX	EEF1A1P6
PDE3B	CROT	LIPE		LY86-AS1	TRIM65		DDX1			HDGFRP3	PCSK7
ZNF544	RP11-53I6.4	RP11-91K9.1		HRASLS2	AP001055.6		TSN			GTPBP1	PET117
LMNA	HNRNPA0	ACAD11		GABARAPL1	TMEM185A		RP11-312J18.5			RP11-192P3.5	HCG27
SOD3	LY6G5B	CBS		MEIOB	NRGN		VDAC1			Y_RNA	MALT1
RP11-563J2.2	SEPP1	TMEM132C		LRRC48	TMEM204		LOXL2			SRGAP2	MAPK1
TOX4	MRGBP	IGLV1-51		SLC52A3	TRIM5		EXOC5			MTCH1	CHAC2
RABEP1	UBE2J2	ADIRF-AS1		AHCY	BRWD1		FHL1			RP11-613F22.8	SLC22A17
C7	ZBTB7B	NPC2		LIX1L	RP4-537K23.4		DZIP3			SLC23A2	ATG16L2
KIF2A	NANP	RP11-517B11.7		KIAA0430	SEPSECS		CHSY3			ITGA7	CDC42EP5
PROSC	CYP26A1	ZBTB24		RP11-424M24.5	HIP1R		ELF4			SOCS4	RP11-690D19.3
CCBL2	KLHL24	ZNF71		TSPAN5	KIF12		MDH1			SNORA27	SLC25A22
ADIPOQ	ABT1	ARID4B-IT1		CKAP5	DPEP2		DUSP3			LINC00319	CTA-221G9.11
TIMM10B	CANT1	RP5-855D21.3		RP11-160O5.1	ANKRD65		AC007278.3			TONSL	PLCE1-AS1
CD276	MMS22L	CEP192		TM6SF1	NOTCH4		THAP7			RNASEH2B	NOP14-AS1
FABP3	MGAM	ZNF212		DLGAP1-AS5	HLA-DPA1		CDC42			JAM3	AC005076.5
MTATP6P1	FTH1P8	AP001429.1		FAM136A	PAXBP1		ZCWPW2			PRRC2C	LIG1
WNT3	PRKAG2	HS3ST3A1		POLR3C	AKAP3		B3GNT5			NHLRC1	RP11-620J15.3
WSCD2	S100P	PPP1R2		TM2D2	SLC25A13		FAM175A			MAGI1-IT1	ECHDC1
TSTD1	RP11-390F4.8	MTF1		GPHN	OTUD7B		MROH6			DARS2	CASP4
CTD-2545H1.2	TRPM6	ADCY10P1		NFATC1	RP11-262H14.3		CTD-3088G3.8			KLHL25	CYP1B1-AS1
ZNF549	HIC2	HHEX		RNF123	2018-09-08		BHLHB9			RP11-670E13.2	SLC34A3
SDHD	RP11-343L5.2	TMEM41B		RTN4	INTS6-AS1		RP11-218F10.3			APOBEC3H	ZNF84
PHF23	APOBEC3A	RP11-710E1.2		APOD	CTD-3193K9.3		ARHGAP27			SLC25A24	RRN3P3
PABPC4	CD300E	SSBP3-AS1		RP11-5C23.1	RP11-1060G2.2		RAB5C			TMEM39B	CYP1B1
PPARGC1B	LPAR4	RP11-73M18.6		REEP4	RAB6A		NARS			ADK	HACE1
RMND1	AC010492.2	AC000068.9		RP11-243A14.1	RP4-569M23.2		MOB3C			OSGEPL1	KCNC3
AZIN1	HPCA	TMED7		FLRT1	ASCC2		CC2D1A			PHKG1	SELP
BICD1	RP11-443B7.1	LINC00222		GRIA1	NHSL2		MIR503HG			CDC25C	B3GALNT1
RNASE4	RP11-389G6.3	ZNF850		MORN3	FNDC5		CYB5B			PROB1	CDC37L1
CCDC149	GRASP	PPP1R3D		MYEOV2	ZYG11B		SYPL1			AL590762.10	PRDM5
FAM9C	RPL31P52	LPP		RTN2	TIMM17A		LMF1			STON1	SAP25
ASIP	VPS4A	AC004466.1		SPAG6	BPHL		ALDH9A1			CCDC132	UGT3A1
ANKRD35	MAP3K14	ZNF225		SLC35E3	TBC1D9		PKD1P6			MLST8	FNTA
TNXB	ZNF812	BIRC6		DRG1	PPEF1		USP51			SBDSP1	PSMA6
RP11-1002K11.1	LYPD5	PGBD3		NYAP2	DENR		ARL5A			NFIA	ANXA2R
ZSCAN2	FOSL2	2018-09-09		IRF2	RPL23AP79		TRIM38			RP11-739N20.2	BTNL3
PORCN	HMGCS1	TSSK4		DHRS2	IRF2BP2		ZNF790			SPEG	KLF14
PTP4A2	MLLT11	FBXO28		RP11-1275H24.2	STMND1		ZNF329			PHF21A	FASTKD2
COL14A1	MYD88	ZYG11B		RP1-197B17.3	AC004987.9		TMEM242			CLASRP	VPS37A
CAPN5	MTHFD2P1	DCHS1		PPP1R14BP3	ADAT3		SFI1			RP5-1042K10.12	PPP1R32
ARPP19	C16orf11	ACOT2		LMTK2	ABL1		RP11-693N9.2			CCR4	NIN
RP11-492E3.51	CD3EAP	MBNL1-AS1		UNC13A	RP11-206L10.11		ATXN7L3B			TFAM	MYO19
FAM153A	RND3	PCNX		COX6B2	CTD-2196E14.4		NAT14			RP1-29C18.8	C22orf23
AC016700.5	TNC	RP11-68I3.11		SCUBE1	IGSF3		RASL10A			PIGU	IMPAD1
RP11-443P15.2	SF1	GLYR1		ZNF91	PTH1R		SETD9			GTF3C3	EPS8L2
LPHN2	PCK2	RP11-932O9.9		ZNF438	GJB1		SIVA1			ORC3	KLF13
FAS	BACE1	MOCS1		FAM189A1	ABHD15		RP11-791G15.2			FBXW4P1	MYL4
RP11-66N11.8	STAR	RPP30		MTMR9LP	GLRA2		CYP27A1			PAFAH2	C3orf17
DHODH	BCKDHB	PLEKHG6		FAH	RP1-156L9.1		LACTB2			RMND1	CPXM1
RASEF	OSTN	WDPCP		UBE2SP1	KIAA1045		DFNB31			NAA16	AC131025.8
CLMP	HNRNPA3P9	ZNF614		DISP1	FOLH1B		ARPC1B			TM4SF4	NME6
RAB10	HHIP-AS1	GTF2H3		PPP2R5E	C11orf87		GFOD2			RMND5B	MFAP2
HOXD9	CTC-471J1.2	ALOX12P2		DIRAS1	EBI3		LEPREL2			DMD	DLL1
ITIH3	DPY19L4	CTC-444N24.11		B4GALT2	ST6GALNAC3		MRPL35			STAM2	MYO5B
ACACA	RABGAP1L	RNF152		ZNF697	STXBP3		CCNO			SCARNA17	CTA-390C10.10
SYNDIG1	RP11-120K24.5	KIAA0355		FARSB	NELL1		LY6G6C			HIVEP2	BFSP1
ITGB2-AS1	ABHD4	NCKAP5L		RP11-798M19.6	GRIP1		MIOS			ARL15	SLC39A9
CYCS	ODC1	KCNJ2-AS1		MSANTD3	CTD-2058B24.3		PLGRKT			RP4-800J21.3	RTN4R
RP11-398K22.12	GTPBP6	IGHV3-73		PPP1R1B	2018-09-03		RP11-73M18.8			HIST1H1E	EMX2
RP11-462D18.2	ZNF622	MEOX2		HECTD4	CTD-2170G1.2		IKBKG			AKAP17A	LINC00158
TNS3	RP11-343H5.6	ADAM19		MAGEH1	GZMH		PCDHGA6			LZTS2	SMPD2
APOL4	QTRTD1	VAMP4		EARS2	PITPNA		RGCC			NTRK1	PAK6
ABCA10	PNMA2	ANKS6		GIMAP5	S100A4		RP4-647C14.3			RP11-312O7.2	AIFM2
NR0B1	NRBF2	IFI27L2		FOXO6	MGME1		AC093620.5			CHCHD5	PKMP3
PPP4R2	RNF175	RP11-428J1.4		ZFP69B	FCRLA		RDH14			VPS4B	RP11-658F2.8
FASN	CAND1	WDR3		RAPSN	RAB9B		HOXD8			LIF	TTF1
MKNK2	SERBP1P6	C9orf64		RHBDL3	RP11-210M15.1		KIAA2018			CPLX1	ISCA1P1
AFAP1-AS1	ZNRF2P2	RPRD1B		STARD8	RP11-1275H24.2		POU5F1B			RGS1	SLC39A6
OPA3	RPL5P34	JUP		RP3-510D11.2	UNC79		CTB-25B13.12			LCN6	MEMO1
RP5-884C9.2	MRRF	SETBP1		TTC9	MAGT1		ZNF14			SEMA3D	RP11-477H21.2
AC009133.12	AC004837.5	DAAM2		CARHSP1	ID3		TCF15			RPL21P44	TMEM238
CCDC3	RIMKLB	CCDC148		ACSS3	NUAK2		MAP7D3			EPS15	AC069547.2
RP11-863P13.5	KANK1	OGFR		SYT1	C1orf145		NCKAP1			DAPK3	ACER2
SORT1	CHAMP1	POLR2A		ANKRD13C	COMT		PTPRF			JARID2	CIITA
MMD	ZNF629	TMEM192		TDRD5	NUMA1		STK39			RRM1	SEC23A
RP11-1376P16.2	RP11-873E20.1	TTLL11		ALDH1L1	UACA		FRZB			SRR	BMP8A
GOLGA7	MED23	CNTRL		CAMK2D	DNHD1		MBLAC2			ELL	VWA5A
PTGES3P2	SLC30A3	WNT2B		RP11-264F23.3	SETBP1		BAG2			HMCN1	RBP7
DNM1	IGHV3-30	RP11-1399P15.1		OCIAD1	PIK3R5		ASF1A			CYB561D2	RAB4B
TTC36	ZADH2	ST5		CARD8	RP4-561L24.3		BATF			MEDAG	PRRT3
CSNK2A3	CFP	PHTF2		NKX2-2	MDM4		SPATA2L			CAMSAP2	OARD1
B4GALNT3	KIAA1211	MME		EVC	SLC30A9		ZNF544			MSI1	DKFZP761J1410
TAGAP	RP11-206L10.11	MRPL17		SLC22A5	TPI1		AC000068.9			PEBP1P3	SAA4
PASK	METTL21A	RP3-449M8.6		KATNA1	RAB35		NSMF			JAGN1	CD247
CCNO	RPL29P14	AL590762.10		NT5C3A	NEK7		AP000476.1			ZNF879	CDC7
SH3GL1P1	UBE2E2	OAZ1		TPTE2P1	HLA-DRA		AP000695.6			GSDMB	RTCA
CXorf65	TTYH1	MYZAP		SAP30	AATF		TOMM40L			ZBTB20	TNFRSF6B
ESR1	CD101	AES		FAM89A	TSEN54		CDC25B			ZNF77	C6orf120
FMO1	C14orf79	IGKV1-9		PARD3	RP11-798K23.5		ARMC5			IRX5	SGSH
CNTN2	EIF2S1	TAF2		RP11-147L13.2	RIT2		CHML			RP11-434H6.7	C7orf73
NKX6-1	APLF	CACUL1		RP11-57H12.3	AFF2		FGF1			DLL1	RP4-668G5.1
P2RX7	PIP5K1B	RAB5B		SALL3	RP11-800A3.4		RP11-536O18.1			GDPGP1	MR1
SELT	HNRNPF	NR1H4		CCDC8	MB		LACE1			DDX52	RC3H2
RP11-91K9.1	AC010536.1	SCUBE3		DYRK4	LMTK2		DUSP5			DENND1A	IFITM3
RP11-448G15.3	PPFIBP2	ISG20L2		TUB	ZCWPW1		APOO			FAM110C	ALKBH3
PALM2	C1QTNF1	DNAJB1		HSPA8	BBX		AC005789.11			DCDC2	NRP2
DEAF1	FKRP	RP11-697H9.4		MEF2D	SOWAHB		SLC25A51			RP11-382D12.2	AOC2
EXOC5	RPL39P5	PALM3		NFRKB	MAG		AC002511.2			RP11-290L1.4	RGS7BP
CD6	C18orf54	UBE2F		ATP6V0A1	OR7E66P		IER5L			CEP72	ZNF318
SPRYD4	AC016582.2	MYOM1		GGCT	GALNTL6		PAPOLA			AC096579.7	RP11-476D10.1
CITF22-1A6.3	TBXA2R	GCOM1		METRN	COBL		RNASEH2B			LIX1L	MZT2A
PRR18	RLTPR	FAM208A		ECT2L	TGFB1		TCF7L1			ZBTB11-AS1	FZD9
DXO	POLE	CUL3		MECR	NBEAL1		HDAC9			RP11-378J18.3	YIF1B
RP3-439F8.1	ZBTB10	NCOA4		CNPPD1	PNMA2		CDC42EP1			C2ORF15	TMEM173
C6orf1	ARL1	DHX36		MGST2	GNG3		LARGE			MYOZ1	NARS
APC2	GLS	CNTFR		RP11-378I6.1	RP11-95P2.1		CCDC178			PPP1R14A	UBE2MP1
CXXC11	ZRANB2-AS1	RP4-564M11.2		LINGO2	ZFHX4		TNFRSF10A			MKLN1	N4BP2
FZD2	ZNF259	HMG20A		PRR26	CTBS		MN1			KISS1R	MAN1C1
AFF2	FGFRL1	RPUSD2		C10orf82	TAPSAR1		USF1			PAXIP1	POLR3D
CCDC150	HNRNPA2B1	AC091633.2		BEST1	LITAF		MMP17			ARID4B-IT1	NPDC1
CLDN11	SMG9	PRICKLE1		CD163L1	AP000695.4		C16orf72			TBC1D27	GRID1
RANBP2	PITPNA	POM121L2		GRIN2B	AC073343.1		PPP1R9B			SARS2	PPP6R1
RP11-589P10.5	BRD2	EIF2B2		SCFD1	CARD8		TACC1			DNAJB6	HMGN2P19
SPATA20P1	BAK1	PGM5P1		SEMA6B	FGF12		KCNG2			TMEM251	POPDC2
KLHL15	CYP2W1	IGHJ3		LINC00662	MOCS2		LAPTM4B			ACKR2	REXO1L1
CCT4	PRKRIRP7	CSNK2A1		CACNA1I	CTC-471C19.1		ZNF542			APOA2	CDC20P1
ARL4A	ANAPC15	IGLV2-23		C4orf47	ADD2		UBXN2B			CDC42SE2	LRIG3
FGF12	UQCRFS1	ASPG		KIAA0947	CNTNAP2		MXD4			DAB2	DKK2
SYNE2	CNR2	EPHA2		RP11-70F11.8	ANKK1		ANO2			F2RL2	METTL2B
RBMXP4	RP11-504A18.1	VEGFB		OTUB2	SLC38A2		AC018804.7			MPDU1	GSDMC
ATP6V1D	USP31	B3GNT1		SPRYD3	MAGI1		ZNF883			LINC00312	RP11-168P13.1
ARSI	LINC00920	IPO7		SLC9A7	SMEK1		CLIC3			CTC-338M12.4	PSMB6
URI1	ARRDC4	RP11-545A16.4		RP1-137D17.2	AC079807.2		ZNF300			PLN	CXCL16
SFTPB	ZNF678	PLIN2		PRCC	RP11-548P2.2		PCMT1			TGS1	C4B
JRK	RP11-92C4.6	UBE3A		HFE	MYL1		AGAP3			RP11-20B24.6	MT-TK
WISP2	EMP1	RPL7P3		SLC25A39	XXbac-BPG181B23.7		ZMYND19			MRPL45	RP4-800G7.2
RP11-424M22.3	YWHAZP3	BRINP1		CTD-2085J24.4	KLRC4		CHST15			RP11-266L9.2	RAB27A
PSD	CEACAM4	UBTF		AC069363.1	H3F3C		BIRC2			RP11-820L6.1	MECOM
BBC3	C10orf118	CCDC151		OR2W3	LAMP1		SLC25A3			MLYCD	MXD3
RPA1	TRIM68	RYR2		LRIG1	FAM81A		SLC35G3			HAS3	EXOG
SPNS3	RAB3GAP2	PROB1		RP11-91J19.3	SLC35E1		RAPGEFL1			MMP17	CTD-2196P11.2
POLR1E	FAM196B	C2CD2		RP11-680C21.1	STEAP3-AS1		CDC37			AP006216.12	H3F3B
LA16c-361A3.3	TSC2	NDP		NXNL1	SSR1		ZNF580			SP100	FBXO2
OR52N4	CTD-3088G3.8	HSD17B7P2		ATG16L1	OLA1		TLDC2			FAS	RP13-104F24.1
SPG7	LPP-AS2	NSMCE4A		DNAJC4	ZC3H12B		LINC00313			TYMS	RBM39
PDE1A	RP11-353N14.4	GAPDHP66		GPR108	TTC3P1		ATP2B3			IGKJ5	HRH3
FGF10	DES	PTCH1		AGBL4	CDC6		LIN37			SNORA33	NGFR
MFAP5	RP11-387H17.6	AE000661.37		PHF19	NCR3LG1		RP11-258F1.1			POLR2G	KAT8
GZMA	ASL	MTMR12		DYRK1A	ACAP1		ZNF83			PRR24	CRYL1
CBL	CLSTN3	CHP1		PARVB	ASNA1		CELF2			ZBED6CL	LINC00629
ACE	SASS6	BRPF1		KRT10	UNC13A		NCOA4			FABP5P7	CD69
POFUT2	RP3-428L16.2	PCF11		SULT4A1	NEURL4		AHSA2			GAR1	BBS12
DZIP1	CXorf38	RERGL		KPNA1	UNC5D		ATP2C1			GLYCTK	GUSBP4
C5orf22	IQCA1	FAM120B		ATP5C1	IL32		NAA15			ABCD3	PPP1R3D
SNX5	KMT2B	C22orf39		TMCO6	RP11-315O6.1		VIM			SLITRK4	MYLK4
ANAPC1	CCAR1	TRAPPC11		TIMELESS	VPS54		TBC1D30			ENDOU	PAIP2
CROT	TSC22D2	TMED3		PART1	FAM163B		PRR14			PITPNC1	ACTB
C1QTNF4	CD81	CUL2		RP11-806K15.1	MPC2		SYT5			AC012065.7	APOL1
RFESD	TREML4	OSBPL10		BRD2	RTF1		KIAA0368			C5	MTOR
PNPLA2	ACAD11	CLPX		LPO	CDH22		ACHE			CFTR	PCGF1
SH2D1A	AAED1	RP11-354P11.4		UPP1	SLCO4C1		C19orf10			CCDC22	CLDN20
RNU6ATAC35P	AC011891.5	TNRC18		HMGN3	BTBD1		PAM			HMGN1P3	RAD23B
BEND5	TSSK5P1	LINC00475		RP11-215P8.3	GNAS-AS1		MSX1			RNF214	SOCS4
LRRC37A3	RP11-232D9.3	GLIS3-AS1		CTD-2616J11.4	SLC15A4		MALSU1			ZNF791	SORCS1
GCHFR	RAB6C	FAM227A		ITGB8	RP11-551L14.1		KRBA1			RP11-466A19.1	DLEU2
GBP1P1	STRIP2	LEPRE1		RP11-48B3.3	FRRS1L		ANKRD46			TMEM203	ABCC5
ACO2	ABR	SERPINE3		NDUFAF6	CACNG2		LRP12			CD8A	NOVA1
PDCD1	DCUN1D3	BMPR1APS2		BTBD1	SLC26A10		TMEM233			PLA2R1	LONRF1
FOXO6	AC008746.5	GRB2		ENKD1	DPH2		WBP4			CNRIP1	CHAD
OSBPL5	SLC26A8	CD247		CSRP2BP	CCSAP		MORF4L1			RP11-296I10.6	AC005519.4
MT-CYB	C18orf21	ACACA		ARPC4	TARBP1		BAIAP2			TIMM8B	CHST1
DYRK2	DNAJC2	SETD1B		CYP4V2	PLCXD2		TRIB3			LINC00968	SLMO2
LINC00341	KIAA0753	BAI1		UCN	MSX1		BBC3			RP11-380G5.3	PPIEL
TRGJP2	RP11-500C11.3	SMC3		LMO3	DUSP13		SYNPO2			AC073410.1	ARL5B-AS1
NAA30	SOS1-IT1	FOXRED2		RBM22P2	NFKBIB		ABTB1			AC093838.4	PCDHGA6
RNF144A	RBM4	SP100		ARHGAP17	LILRB2		MOCS2			DMPK	TRABD2A
HGFAC	ZYG11B	PIK3CA		CTB-134H23.2	AC005003.1		ZNF160			PLSCR4	U2AF1L4
OIP5-AS1	RP11-98L4.1	UTRN		RP11-416I2.1	PHLPP2		COL6A2			RMDN1	RP11-431K24.1
IRS2	OTUD3	OR7E12P		RPL35A	CTD-2666L21.1		BMP1			STK32A	POU5F1P3
RP11-181C21.4	PNOC	ZFP3		CTD-2308L22.1	ZBED6		MAPK1IP1L			MALAT1	CDC123
GFRA3	RP11-342M3.5	RP3-523E19.2		2018-09-05	LINC00284		ITGB4			WISP2	SOX4
HAO2	FAM229B	ARHGAP31		RP11-192H23.8	RP6-206I17.1		EFEMP1			RLN2	ELOVL7
SLC22A20	ZNF519	ZXDB		AC027763.2	SGMS1		SC5D			FOXP1	GLUD2
SDC1	DNMBP	LDHAL6FP		SNAP91	NAP1L6		BPGM			TMEM222	TMEM117
FAH	GLT1D1	MYO16		CTD-2260A17.2	PTGER3		SSBP4			NDUFB5	CADM2
NFU1	RHAG	RP11-415F23.2		MYOZ3	AKAP12		GPSM1			NPY6R	MRPS18B
TRABD2A	TSPYL2	AC108142.1		MADD	LRRC4		ICAM2			CSGALNACT1	NDUFA4L2
PLXNC1	HAS2-AS1	CXorf56		NT5DC2	KIAA0930		FBXO28			RCHY1	RCN3
C12orf57	RNF19B	AC092835.2		SPRR1B	KCNH4		TMCC3			RGMA	HKR1
PCK1	RNF146	RTF1		DGAT2	RP1-265C24.8		ZFYVE16			HELZ	MROH6
HLA-DMA	AC226119.4	ZNF14		FAM219B	FAM104A		CPPED1			CLDND1	PRELID2
EFCAB7	HIST1H2BJ	MST4		CDK11A	ZNF697		RP11-262H14.7			HPS6	PRF1
HECTD1	PFKM	B3GAT2		EIF4EBP3	RP11-267N12.3		FEZ1			DCUN1D3	ASXL3
OLFML1	ORC5	SMU1		OPCML	MRPL35		ACOT13			SNRNP40	GEM
CACNA1D	SLC25A3	GRK5		LIME1	TMEM169		RP11-360F5.3			AC007405.6	RAI1
ZNF273	INTS8	RP3-449M8.9		CDK8	CP		DGKZ			CTD-2017C7.1	ANGEL1
RP11-250B2.6	LINC00341	KIAA0125		TRMT12	PTPN6		KIAA1377			CLIP4	EEF1A1P5
AL133458.1	RP11-697H9.4	ANKFY1		ABR	TLN2		ARID5A			TTK	NNMT
MXD3	SEMA5A	ZNF304		KANK3	DAPK2		EFCAB4B			PYCR2	CTC-297N7.8
MUSTN1	FGR	TMEM134		ACOT13	TRAP1		C7orf43			SAC3D1	PXN-AS1
SUOX	IGLC2	RP11-1020A11.1		LRRC16B	NAGS		LRPPRC			ITSN1	METTL9
VAPB	RP11-153M3.1	TMOD1		TAF6L	DERL2		COL4A3BP			AC090587.2	REEP5
STPG1	SEH1L	CNOT11		NPAS2	DZIP1		C12orf68			MRPS27	NPEPPS
C2	MFSD4	C5orf24		LINC00877	RP11-446H18.6		TEX26-AS1			AC084117.3	UNC5CL
PPP3R1	GLIS1	RP11-349N19.2		TNS3	CFH		AC079135.1			RP11-11N9.4	RP11-347C18.3
RP5-1160K1.6	NAMPTL	HDAC4		CTNNAL1	RP11-134G8.7		ARHGEF39			SHCBP1	DMD
GID4	PRPF6	FAM175A		DNASE1L1	PMP22		TFCP2			TRBC2	NCAM2
AC017104.6	KCNJ4	C7orf55		MT-ND6	ELTD1		RAB9B			NPAS3	AGO4
RP11-20J15.3	GRWD1	RUFY3		RIMS4	NEDD9		FDX1			HOMEZ	C1orf123
LINC00839	YBX1P10	STRC		N4BP3	C11orf80		MRPS28			NPC2	RP11-274B21.3
TMEM243	FAM89B	BHLHE40-AS1		NXPH1	MTMR10		LNX2			TSG101	COX20P1
VPS54	RN7SL381P	WDTC1		STRIP1	MEGF8		NUP43			JKAMP	C12orf49
FAM72B	SCARNA12	ECM1		PCDH1	CREB5		INS			MIB1	SGSM2
ETFA	SLC7A5P1	RP11-315I20.3		MAGI2-AS3	CDK11B		ATP11A			NBEAL1	VAPB
FHL3	SBF1	DBN1		C9orf129	LPPR4		ECI2			PRSS16	GDI1
KDR	NEURL2	AC124789.1		CCDC132	TBC1D12		TMEM65			C2orf16	BMPR1B
RCOR1	AC023271.1	RP11-549J18.1		TRPC5	PDIA4		NAA50			IGF2-AS	AGAP6
SRBD1	RP11-273G15.2	RERE		KCTD17	SARS		ZFAND6			MRS2P2	PFDN4
ASXL3	CTD-3092A11.2	TRAPPC8		JAKMIP1	UQCRC2		PHKB			IGHV3-23	DCAF12L2
RP11-1220K2.2	ZNF841	IGKV3-15		PIGCP1	C1orf87		LXN			NR2C2AP	AC083799.1
PANK3	LAMC3	NCOR1		TRMT112	CMIP		TPT1-AS1			FNDC4	SLC4A5
ROBO3	CHMP1B	ADCY2		SLC8A3	RNF13		PDCD2L			RSF1	SCAMP3
IFNGR2	ADAM23	ITGA11		RP11-521C20.2	BOLA3-AS1		EIF4BP6			RP11-376P6.3	WDR31
GPR21	RP11-398K22.12	CLASP1		TMEM176A	SEPT7P3		FBXL8			NDUFS3	BAZ2B
SHF	RP11-438L7.3	AC114788.2		HMGA1	NCOA1		C21orf90			PDE3A	BBS5
CXCL10	CDPF1	RP11-132M7.3		PROSER2	HTR2A		FMNL1			PABPN1	SETDB2
EIF4E3	AC073052.1	AQP7P2		HSPB8	NAT1		PTPRN			PDZRN4	CMIP
TBX19	UBOX5	CLEC2D		TRIOBP	ORC4		SERINC1			FASTKD2	BLOC1S3
AP001062.7	IL17REL	AC083884.8		PSENEN	KIAA0087		SKI			UBE3D	SH3TC1
RP3-402G11.27	RAMP2-AS1	NFX1		SZRD1	CRCP		SYN2			HABP2	PSMD2
ELF3	LOXL1	DDX23		EPHA3	RPS6		VWA5B2			PDE4A	PYCRL
GATC	LRRC8D	PTPRG-AS1		SYT4	KLHL34		SLC8B1			AADAT	CCDC8
RP11-329J18.4	C19orf26	IL1RN		TAB3	LINC00961		LCAT			DNAJC30	LPCAT4
ECT2L	BCL9L	RP11-99J16__A.2		KIAA0195	HLA-DRB6		DNAJC13			PPP1R18	LARP4P
OPLAH	LANCL2	MAP3K4		CADPS	RCOR2		APOBEC2			RP11-456P18.2	C20orf194
RP11-15H20.6	RP11-169D4.2	SMAD1		RNASE2	ZNF157		FAM175B			TBX5	VIT
RRP1B	SORBS1	NARG2		RP11-96H19.1	MRPS35		CHGA			SNX14	RP11-45K10.2
KIAA0226	MS4A14	TBX2		KRT1	CCDC169		USP14			PDSS2	GSKIP
DMTN	HMG20A	BCO2		KDELC2	UNC93B1		CMTM1			ROBO3	PCDHB11
CERS1	RP11-53B2.6	STAT5B		COPZ2	BCDIN3D-AS1		PPP1R12A			TMEM18	ZNF814
CLLU1OS	MIR637	SYNJ2BP		G3BP2	PGAM4		RPUSD1			NEIL3	PKD1P1
RNF150	IGLV1-47	RBPMS2		BCAM	SLC25A12		P2RY11			AC137932.1	USP39
GS1-124K5.11	SREBF2	KLRC3		DNAJC14	FAM53A		RDH5			RP11-66B24.4	CCDC162P
NR2F2-AS1	CDH11	URB2		YME1L1	SLC26A4		SF3A2			UBE2C	ZBTB6
RP11-709B3.2	ZNF248	TSPAN18		CDKN2C	FAM168A		ATAD3B			RP5-1102E8.3	TMEM136
SFMBT2	DDX24	CD7		TRPS1	TMOD1		LZTS1			SLC30A6	ZNF26
PRKG2	ST6GALNAC6	YBX1P1		HDLBP	GJC3		ARFIP2			KCND1	PLEKHM1P
LINC00271	RP11-263K19.6	RP11-103C16.2		PKN1	C16orf54		PPM1A			ZNF185	PTK2B
RP13-766D20.2	DHX33	ZNF813		FAM201B	PROCA1		CCDC102A			PRPF6	NRD1
ERLIN2	AC073850.6	RGMA		CTD-2315E11.1	ZDHHC11		CCDC162P			GDPD5	GPR156
CTD-2201E18.5	UBAC2-AS1	ZBTB25		VAC14-AS1	PNMAL1		MERTK			PCDHAC2	CDV3
TRMT5	CTD-2515A14.1	RP11-116B13.1		IGFBP7	KLHL24		PARP14			PACS1	CPPED1
PFKFB3	PHLPP1	RDH5		CD109	SLC39A11		OCIAD1			BIRC5	AF011889.2
C12orf56	PCMTD2	FAM186B		MRPS10	AC144835.1		CLDN15			OIP5	PSMD11
PXDN	hsa-mir-6723	LINC00641		RP11-89K21.1	TP73		RP1-29C18.8			RP11-85G21.3	AC017074.2
AHNAK2	A3GALT2	PTPLB		ACOT6	MFSD2A		TMEM249			ARFGAP2	PWWP2B
RP11-222K16.1	COL28A1	ZNF841		RP11-339B21.13	ARL3		GSK3B			IKZF3	NEGR1
TMEM169	WRAP73	RP11-145M9.4		TNFRSF6B	AVL9		GMEB2			POU2F1	HMBOX1
RP3-388M5.9	RP11-326I11.3	RP1-85F18.6		TGFB2	PROX1-AS1		TMEM30B			CREBZF	CLIC2
PIGM	MYC	MCCC1		RHOC	ECE1		MAP3K6			KIF4A	PDE1A
ANKLE1	AC006547.14	TF		CFLAR-AS1	RP3-330M21.5		XIRP1			RP11-564C24.1	HSPBAP1
RP11-167N5.5	COX10-AS1	ITGA7		SSC5D	CALN1		NDST2			NUP35	HLA-DMB
CDC42EP5	RRAGC	TFAM		CD99	OR7E38P		WDR77			MND1	TRIM3
CTD-2587H19.2	GATA2	DAAM1		PGK1	RP11-213G2.3		PHLDB1			CILP2	RP11-700H6.4
LINC00323	RECK	FGD4		IZUMO4	C9orf139		DHFR			CLSTN2	RP11-173P15.7
CELSR1	CCNT1	SH3RF2		CDH20	CCDC88B		RP5-1121E10.2			IGSF21	BUD31
DHDH	CCDC14	INPP5F		NEK10	AAGAB		MED15			GALE	LINC01001
MSL3P1	2018-09-01	USP22		PCDHB17	CNRIP1		KIAA1199			RP11-395B7.7	TMEM176A
RRP7B	IL27	GPAM		NEK2	ACKR2		TFAP2E			STAT5B	HPN-AS1
BDNF	FZD7	LDLRAP1		C9orf91	EGFL8		RGPD6			RP11-697H9.4	RP11-64B16.2
TMEM209	DPY19L1	ABLIM1		FAM229A	NDUFA5		IMPA1			Z73979.1	MYCBPAP
RP3-508I15.14	SHANK1	AOX1		RARG	CLEC14A		FAM49B			HYLS1	ATOX1
RP11-141O15.1	CDC40	MLK4		DYNC1I1	KRT8P23		CCDC90B			LOC440461	COL1A1
MT-ND4L	NONOP2	ITGB5-AS1		NUDT4	NLRP6		STRAP			CCL16	RP11-30P6.1
COPS3	RP11-537I16.2	TENM3		DQX1	LAMA2		PWAR6			BRMS1	DHX35
CLIP3	IGIP	DCBLD1		SDAD1	CWF19L2		SYNM			GPR183	DIO3
ANXA2R	CTD-2530N21.4	ARHGEF26-AS1		ANKS6	GRN		ZNF91			GP6	TPPP3
CYB5B	THRAP3	IVNS1ABP		PIK3CB	C3orf58		ATF7IP			PDZD4	ADRBK2
SCMH1	C9orf117	SVILP1		TRIM74	ZSWIM6		SLC5A10			IGHG2	GRAMD1A
AC017048.4	SIX4	NALCN-AS1		MYOF	LIFR		SKA2			COG2	HNRNPA3
ADH1B	SETD1A	EFHC2		IFITM3	PACSIN1		FIG4			RP11-804H8.6	OR2A1-AS1
SEC24B-AS1	CASP9	PALLD		METTL7B	OLIG1		ZNF562			AC092964.2	PITPNM1
IFITM1	CDS1	AP000654.5		RFX4	EYS		Z73979.1			TARBP2	MANEAL
CCL4L1	SYNM	LINC00607		AMOT	CITED2		MT-ATP8			TRBV5-1	DOCK3
FAM133A	FOXE3	LSAMP		CKAP4	BST1		YME1L1			ITGA5	ITGAL
WFDC13	RP11-129B22.1	RP11-798M19.6		INPP5J	2018-09-10		LIAS			DIRAS1	CYP3A5
ZNF519	LINC00578	PIDD		TTC31	SLC8A3		CYP2J2			PLXDC2	GBP1P1
RP11-111M22.2	TAF9	LRRC32		DYNLT1	CTD-2201E18.5		ARID3A			VCAM1	DCTD
TSPYL1	SLC25A25	ZNF677		RHOJ	KLRK1		PSMF1			GP5	RP11-96C23.11
RP11-552F3.10	TMEM52	QRICH1		NRSN2	CD300LF		EYA1			SUCLG1	KDM4E
NAP1L2	HCAR3	RP11-466A19.8		STON1	SCIMP		ALMS1-IT1			FNBP4	RP11-87H9.3
SLC35E3	AC004840.8	IRAK2		SLC6A11	AC103564.9		HSD17B13			CD81	TBK1
FAM229A	FAM167A	SLC33A1		MSX1	NPIPB6		RTN3P1			SNORA1	PTMA
TNFRSF21	2018-09-07	LMTK2		MAPK10	AC062028.1		AGAP6			ETNK1	TTBK2
ZBED6CL	FOXN3-AS1	RP11-467D6.1		LINC00574	CCNG1		TMEM160			FER	HIST1H2BE
FAM180B	RPTOR	NRP2		ALKBH3	CDK6		PAFAH1B1			TBX15	LRRC1
RP11-382A20.1	ALAS1	PITX1		NME4	RP11-375N15.2		ZNF564			KIF20A	AQP7P1
E2F6	ZNF681	HTRA3		THEM5	RP11-876N24.4		CAPZA2			RARA	APOBEC3H
C11orf80	KMT2D	STARD4		ARHGAP31	BTBD10		MTX2			ZNF830	RAB11FIP2
SOGA2	AGO2	NUDT18		GCNT4	CDK20		LSP1			RP11-47I22.3	RP11-582E3.4
MT-ND4	ITPKC	E2F6		MRPL52	PPM1B		SLC16A7			SEMA3A	VPS29
EN1	NIPAL4	HTATSF1		RAB36	ELF1		RP11-421N8.1			ASH1L	OPHN1
CPEB1	RP11-67K19.3	RP11-380G5.3		LRRC8B	FTL		RP11-308N19.1			ST14	PSMC6
NOX4	SLC38A5	RP11-89B16.1		TNPO3	ARHGAP22		TMEM45B			LCMT1	AC016757.3
CACNA1C-AS2	HTRA1	LINC01003		VEGFB	LSS		CTD-3092A11.2			LOXL2	ATP8A2
C4orf32	DCAF13	DCN		ST6GALNAC2	SCN2B		HIBADH			TSR3	CDHR5
SCAND3	MDGA2	CLPTM1		PPP1R21	DPP8		DPP7			RPS2P4	GS1-259H13.2
POLA1	ZBTB42	RHOQP2		CPNE5	GINS4		PRDX3			TPM4	LARP1B
ALK	LMO4	SENP3		AC025335.1	PXK		ST13P5			IGKV1-33	ADAM22
TBC1D16	DCHS2	ELAC1		CTC-297N7.5	GAP43		UNKL			RP1L1	XPNPEP1
MCL1	RP11-102L12.2	CTC-365E16.1		ACP6	UBE2V2		HES7			TMEM133	C14orf80
EPRS	PIEZO2	MPV17L		AIFM2	LZTS2		SURF2			LEF1	DENND1A
MLIP	CSF3R	TUBGCP4		LPIN3	RBM38		ATP10D			C17orf75	LUM
SYNCRIP	ZFP14	GPD1L		LIFR	RP11-1293J14.1		TNFRSF10D			MCM5	UBE3B
PRRT4	IER2	KIAA2018		CALCRL	CTC-512J14.5		SERPINE2			WNT11	G6PC3
MTPN	TDRD9	RP11-656G20.1		IFITM1	GSTA4		IL13RA2			CSTF1	ZFYVE9
RP11-1081M5.2	MOB3A	MON1B		PSMA6	KCNQ1		CASP8			RP6-206I17.1	RP11-397E7.4
CBLN4	SYT9	TRABD		ANKRD18EP	NECAP1		SNRNP48			DTX1	ODC1
TMEM51	USP10	WDR82P1		DDIT4	LSM14A		SIDT2			KLHL5	TAB2
CCDC17	SLC22A3	WNT9A		RASL11B	SIRT2		SLC35F5			STIL	FERMT3
SLAIN2	IL1B	RP11-266L9.2		MID1IP1-AS1	ODF3B		RP11-723O4.9			INTS5	ZDHHC8
APOPT1	RP11-632F7.3	NR2F2		PTGDR2	TEX261		PLN			AFAP1	CXCL14
AC004448.2	FOXJ2	AC132872.2		TPBGL	TCEB1		HTATSF1			JMJD1C	PCDH20
FAM19A5	RP11-20I20.4	SLC7A10		ARHGEF6	PID1		EID1			CTIF	LIME1
NDST4	ST6GALNAC2	RP3-329E20.2		FGF12	EIF4E3		C19orf59			TFIP11	SYT3
LAG3	PYHIN1	LAMA2		CYP4F12	PXDC1		MICA			AASDH	BTAF1
TOX	IGHG2	RP11-723D22.3		EXTL1	PITRM1		THOC6			BLK	A4GALT
AVPR1A	MPND	UPP1		RP11-787I22.3	OTUB1		GMFG			BRF2	CTSG
IL17B	SEC22A	MAGED1		RPS6KL1	PAN2		GALNT12			TSFM	ABR
MYH2	VPS9D1	SLC44A5		ZNF324	ZCCHC8		MMP23B			MRPS36	MPV17
LPGAT1	GNPDA1	VOPP1		RP3-329A5.8	TMEM256-PLSCR3		C6orf211			SPSB1	KRCC1
DNAH10	HSP90AB1	RP11-575A19.2		RP11-848P1.2	SOCS7		LUC7L			HMGB3P4	UBTD2
GJC1	PLAU	SPRY4		VAMP7	RAB3B		FAM186A			TRAF5	ZCRB1
RP11-439E19.3	TLE3	FBN2		RP11-81A22.5	CERS2		USP10			KIF2C	RGS6
C3orf35	POLR1E	FAM122A		AD000092.3	PLEKHB2		FXYD5			TM4SF1	AP3D1
GK5	PSPC1P1	SLC52A1		MTMR4	CROCC		DYRK1A			NCAPG	NUDT15
RP11-292E2.1	NPHP3	ARPC1B		S100A8	MYO6		OSBP2			DDR2	GSDMB
GDNF	MED29	BCAR1		DAW1	DDC8		CTD-3074O7.12			GPT2	MGAT5B
GPR116	PNMAL1	IGHG2		ACADVL	ARHGEF19		THNSL1			RP5-1101C3.1	EFCAB7
BCO2	CADPS	DYNLL2		RP11-82L18.4	MSANTD1		SEC61A2			BRWD1	WNT8B
RP11-273B20.1	PTRH2	AF186192.1		EPS8	SLC35B2		RIMKLA			KCNE4	STX16
ITGA5	PIK3R3	GFAP		ZDHHC23	SMTNL1		GPBP1			HIST1H2BI	CTD-3193K9.3
ACOT2	VTN	RNFT2		KLC1	KATNB1		PPM1F			CCDC94	GTPBP10
CTD-2331H12.5	OSGIN2	RP11-132M7.2		CCSER1	MIA		WISP1			COA3	PRKRA
DLGAP4	C9orf24	ITIH4		TMEM198	NOL3		ZNF480			POLR2D	RP11-56B16.2
KLHL31	MAK16	TC2N		BYSL	LTF		ESAM			HIATL2	LRP2BP
WDR90	TMEM88	RP11-624J12.1		PLAC8	RP11-715J22.3		PRICKLE3			AC104134.2	RNF139
ARHGEF4	KDM4A-AS1	CCBL2		FBXO45	PGBD2		ZNF618			GFM2	CSNK2A1
BCL6	SIK3	LNPEP		LINC00961	ARHGEF33		FYTTD1			ADAM28	APOBEC3C
GMEB1	CLK1	IFI6		SARNP	C17orf85		LDHB			BTAF1	CTC-338M12.6
SHC1	BHLHB9	STX6		CAND2	DES		EPS15			PCDHB17	PLTP
FUCA1P1	CHST3	AC005042.4		ZNF516	ABHD14B		PKIB			TIMP3	TNFRSF18
IPO11	RP11-30L15.4	DCUN1D3		ATP5A1	GEMIN4		CTD-2196E14.6			HAUS1	STYX
TNFAIP8L3	ZZZ3	LINC00617		SH3TC1	ZNF93		FKBP10			LRRC47	RP11-797H7.1
SLC25A14	FUT7	YPEL1		RP11-362K14.6	TTLL9		hsa-mir-6080			SASS6	LL0XNC01-7P3.1
AC012456.4	RP11-428P16.2	NFKBIA		BTRC	GPR35		SCAND1			RBM23	RAD23A
C17orf76-AS1	CEP170B	BOD1L1		RPS19	OTUD5		ARHGAP8			TFCP2	ZNF519
FBXO27	MFSD2A	LYRM4		SST	DEPDC7		CTD-2186M15.3			LOXHD1	C7orf25
LINC00670	TNKS1BP1	DNAJC30		RP11-214C8.2	SH2D6		FZD10-AS1			C18orf21	ALKBH3-AS1
ARNTL	FLRT2	RP11-815J21.4		CTB-61M7.2	HMGN3-AS1		EIF4E3			EFEMP1	RP11-443B7.1
PWWP2A	CMAHP	EMX2		CDH18	HMGCLL1		CLDN9			LY6G6E	RP4-756G23.5
KAZALD1	LRRC1	FAT3		NDRG4	NPC1		ITGAX			CEP164P1	EPS15
PDK3	SNCA	RAET1E		HIAT1	MRPL37		IMMT			PARP1	TGOLN2
RP11-157G21.2	HSPE1	RP11-701H16.4		RP5-1180C10.2	SYNM		ELF3			EPB41L4A-AS1	NR2F2
TSPAN32	SLAMF9	SUV39H1		TMEM217	RALY		WNT2			TMEM223	EBAG9
NEPNP	NDUFS2	ANGPTL4		GUSB	WRAP73		HMGN3-AS1			CPEB4	TRIP6
SLC25A51	SCG2	RGL3		2018-09-03	PAQR6		SNRNP27			ZNF141	CCDC149
CTR9	MT-ND5	EXOSC2		WDFY3-AS2	SPATS2		TMEM56			CRISPLD2	SMIM15
JAGN1	CD2AP	TCTN1		PTK7	PARP4		AGL			IFT43	AKR1E2
SPEG	DHCR24	RGS16		LRRC8A	DEGS2		OPA1			TRUB2	NUDT11
RP11-531A24.5	COPS3	GDAP1		FAM83F	SUMO3		COPS3			HSPB7	TMEM11
MYL6B	TMEM164	ACTRT3		MRPL43	SPTBN2		RCC2			FAM193B	ACSL6
RP11-574O7.1	RP11-701P16.4	TMEM242		TTC4	GLYR1		NPFF			HSPA1B	RAMP3
RP11-472N13.3	RAB35	LINC00032		SPG21	ABCA2		RP11-968A15.2			USP19	C9orf64
ATF3	RP11-723P16.3	LINC00954		SRPK2	RP11-110I1.12		STX5			HSPA1A	SRPK3
SNX29P1	DIDO1	RP11-2E11.9		FHL2	RUSC1		XPO7			MAP4	MAP7D1
AP001476.2	RGL1	STAC		DOCK1	UBTFL6		HPS5			S100A13	FBXO17
TRIML2	BRD8	CXCR6		OCA2	PCDH1		RNF31			C5orf63	AC083862.6
RN7SL512P	KCNJ6	RP3-467L1.4		RP11-977G19.5	IL18		SRRT			AC003973.6	GFRA2
TSHZ3	RDH14	AC063976.7		HIVEP3	SNAPC5		MARVELD1			SCIN	FAN1
ITIH1	AC024937.6	BTG2		NEO1	SMIM10		PPP3CB			AHCYP1	ATP1A4
AC096574.4	AXL	SH3GL1P2		PRSS21	RP11-375I20.6		EPS8L2			PCK2	SLC15A2
SND1	NLE1	AC005029.1		LHX6	RNF150		ADCK5			ZNF516	SUDS3
IL1R2	RP11-774O3.1	RP11-496I9.1		ARHGAP5-AS1	FSTL5		GIGYF1			RP11-97N19.2	RAP2A
STRAP	CREG2	RP11-731K22.1		CCDC43	RP11-3L8.3		MINA			SRD5A3	STRCP1
ANKRD1	RAB3IL1	ZNF3		OSBPL7	CTD-2611K5.5		RP11-380M21.2			XRCC3	SNF8
CNIH1	MT1A	UGCG		RP3-322G13.5	UNK		CENPT			ORC5	RP11-1151B14.4
SEMA4A	AC007276.5	SDC4		NEXN	STK4-AS1		KIAA1755			HTR1F	LOC100421166
RP11-395P17.3	PRDM2	APPBP2		FTL	VPS26B		CACNA2D3			MRPL37	ISCA1
BCRP3	HMGN2P19	PROSER2-AS1		UTP18	TOMM20		CSE1L			RP11-840I19.5	PRKD2
WASH2P	PPARD	WDR53		PLBD2	GALNT11		CHAF1B			LSM11	ISG20
GLCCI1	RP11-727F15.9	TBC1D16		PLIN1	C10orf62		MT-CO3			RP11-699L21.1	TATDN3
C6orf226	ASTL	RFX1		AP001469.7	CSTB		PLD2			XRN1	PQLC2
HNRNPA2B1	RP11-434H6.6	ADSSL1		LARP7	RP11-203B9.4		TOP2B			KIAA1279	CSDE1
QTRT1	INTS5	FRG1B		ANKRD18B	CRYL1		RP11-296A18.5			NLRX1	WIPI1
LSM12	DDA1	RAD54L		HTT	LEPRE1		GBP2			MITF	MAP3K8
TNK2-AS1	PCDHA10	CTA-14H9.5		ATP6V0E1	PRKAR2B		CCT6P1			SSNA1	DZIP1
C4orf19	RDH10	C11orf70		BEND6	CTD-2530H12.4		PEX2			TBKBP1	PIGP
ABCD2	SVILP1	PRKAR1B		RP11-5C23.2	MYLPF		PLAA			PALM	GPR161
CNTROB	AP000525.9	TRAV38-2DV8		RASGEF1A	CTNS		COX15			TRAPPC1	GTF3C4
VEGFA	TMTC3	TMEM155		VWA8	DPF1		METTL15			KDM4A	AP001058.3
LA16c-349E10.1	CCDC90B	SULF2		DPF3	NOVA2		BDKRB2			BRIP1	RP11-106M7.1
ADRA2B	THOC2	HMGCS1		RP11-521B24.3	LRRC8C		PRKAA2			MRPL47	AP001055.6
ADRA1A	ARHGAP23P1	MAVS		ALDH1A2	FAM168B		MFF			KLHL36	VKORC1L1
CCDC89	ZNF568	ZNF629		RP11-210M15.1	REEP5		TRMT1L			RP11-148O21.2	PARS2
C1orf159	RP6-218J18.2	ALDH4A1		TMC5	NSL1		LRBA			NDUFA9	DCAKD
DRD4	DDX50P1	RAB17		MYO5B	ARL14EP		CYP3A4			LA16c-60H5.7	VPS35
MAST2	IQUB	AP000692.9		KIF16B	QKI		COPS5			IGKJ3	RAPGEF6
MVP	HENMT1	USP33		POU3F4	FAM63A		UNC5B			KNSTRN	RP11-533E19.5
CNTFR-AS1	KLHL32	SOCS6		BRINP1	RP13-516M14.1		PCNXL3			RP4-758J18.2	ACTR1A
SETD2	FAM96A	RP11-354P17.15		RP11-968O1.5	PCDH19		DLEU1			RP11-384C4.2	PTGFR
[truncated: 6,789 more rows]
