# Supplementary material for: Comparison of multi-tissue aging between human and mouse
Source: Sci Rep. 2019 Apr 17;9:6220. doi: 10.1038/s41598-019-42485-3 (PMC6470208; doi:10.1038/s41598-019-42485-3)
Supplement: Supplementary file 3 — Dataset 2 [file 41598_2019_42485_MOESM3_ESM.xlsx]

## Sheet: Table S5.xlsx
Summary of DEGs for all tissues obtained from GEO database
The fourth line indicates the name of the tissues.
Columns 1 to 18 represent aging-related genes in 18 mouse tissues from the GEO database.
Columns 19 to 21 represent aging-related genes in 3 human tissues from the GEO database.
peripheral_adipocyte	bone_marrow_adipocyte	thoracicaorta	cerebellum	neocortex	hippocampus	heart	cardiac_ventricle	kidney	liver	lung	skeletal_muscle	ovary	small_intestine	spleen	brain	retinal_periphery	hematopoietic_stem_cells	brain	retinal_periphery	hematopoietic_stem_cells
LUM	ENTPD1	PEX19	CASP8AP2	PLEKHA6	UNC13A	1810058I24RIK	CDK18	RPL21	WSB1	IGKV6-23	GM3150	ACVR1	IGHV1-72	B3GALNT1	RBFOX1	PPA1	SMARCA1	CHGB	SLC12A5	LOC101928767
IGHV1-72	ZFP831	RGD1565355	LUM	FRS3	STARD8	ENTPD5	CAR4	HSPE1	KRT4	GM3150	ACTN3	SND1	GBP2B	CASP8AP2	AP1S1	NISCH	ZFP719	ENDOG	RPL21	C9ORF135
STARD8	ZFP719	TRAP1	FNBP4	SLC50A1	HOMER1	ACSL1	MREG	HIST1H4C	FBXO3	RPL22	COL1A2	LUM	4632428N05RIK	CADM4	HOMER1	PSMC6	BC005685	WSB2	DEK	ZNF165
STARD9	GDAP10	ECH1	SERPIND1	CCK	SYTL1	RPL24	AW112010	LACTB2	ACSL1	RPL21	MYL6	ECH1	OLFR714	LUM	CACNA2D3	RRAGA	TEX38	GLCE	PPA1	UNC13B
AHNAK2	CD2	ACSL1	3110001I22RIK	MYL6	DCLK3	CNBP	1110034G24RIK	CTH	ACSL4	RPL24	COL1A1	CNBP	DES	EML1	CCK	HNRNPL	GDAP2	HOMER1	SEPP1	HEXIM1
H2-AA	CRISPLD2	ACSL5	ZFYVE16	ASPHD1	PRKAB2	RPL23	KLHL24	ACOT2	MAPK14	SEPP1	MYL1	SMARCA2	COL1A2	MEX3D	BTBD10	NEURL4	9430016H08RIK	HPCAL1	EID1	IMP4
CD2	IL23A	CIDEA	ZSCAN21	CIRH1A	DLX6OS1	PPP2R1A	TEC	RPL28	ASS1	H2-AA	ASB8	CHFR	SLC5A8	D5ERTD798E	HPCAL4	HSPA1A	NEIL3	EML1	WDR82	CCZ1B
RBP1	LPAR6	HSPE1	METTL7A3	FEZ1	MAPK11	HSPE1	SLC25A38	RPL22L1	CYP3A23/3A1	SPINT2	SUCLG1	SRRM2	OLFR955	ZFYVE16	DCLK1	RPL28	POLR3C	HTR5A	RPL26	EPR1
TEK	RFX5	COL1A2	LOC100505087	IFI27	MYL1	DYNC1LI1	DOK4	HSPA1B	AZGP1	MYL2	MYL9	SFRP4	SDPR	MEX3B	SST	CALM1	MTHFD2	FNDC9	HSPA1A	C12ORF75
SPARCL1	SPATA13	COL1A1	SNORD89	SPARCL1	ASPHD1	CCT6A	SERPINB6B	LRP2	MYL1	METTL7A3	HRASLS	HNRNPM	VIM	SDPR	CALM2	WBP1	RBP1	MALL	LOC728825	LOC100287689
MYL9	SLPI	PC	ASB5	RPL22L1	9130004J05RIK	PPA2	MSH6	RPL13	CYP2C7	VIM	SYNPO2	CCT6A	TEK	PCDHB3	NGEF	POMP	HIST1H4H	ASS1	SPARCL1	OSTM1
EAR12	GLA	RBP4	ZSCAN29	SUCLG1	RBP4	MYL2	YPEL2	UQCR10	PPP1R3C	RPL26	UQCR10	NISCH	SPARCL1	HSPA1A	ASTN1	KDELR1	TNFSF9	RRAGB	RPL27	LOC100506856
EAR10	RIN2	TMEM79	ENPEP	CALM2	XLR3B	MYL3	HSPA1A	GHITM	RBP4	GM13826	GHITM	HNRNPK	MYL9	EAR12	A930011O12RIK	WBP2	CLNK	SST	EIF1B	USP27X-AS1
VIT	TECPR1	UQCRC2	MAP10	STX1A	MYL4	UQCRC2	APLNR	SLC5A2	FDX1	RPL28	UQCR11	HNRNPL	ASB2	HSPA1B	STX1A	EI24	SNORA20	SCO2	SIK1	LOC100506606
C3AR1	LOC100038947	HSPA1A	PGAP1	APP	HSPA1A	CALM2	SLC25A33	SLC5A3	MYL3	RPL22L1	AQP1	IFI27	HSPA1B	LEF1	CDK17	RPL13	SF3B5	LOC653602	HSPA1B	NCAPG
CLEC10A	LEF1	SUCLG1	CRABP2	SMARCAL1	LOC624295	RPL13	OTUD1	ACNAT2	SLPI	RPL27	UBE2L3	ZC3H11A	ADAMDEC1	ATF3	CALM1	PLEKHB2	SMARCB1	RBP4	RPL11	LOC100287572
ADCY7	ATF3	CDO1	TESK2	SF3B4	CCDC87	GHITM	SLC28A2	CLDN2	CTH	EAR12	EXOSC7	SOAT1	MAP10	GM11772	HSPA1B	UQCR10	FTHL17	DLX6-AS1	CCNI	WDR63
MILR1	IFITM5	HSPA1B	SLC5A1	RPL11	NGEF	AQP1	SLC25A34	AQP1	ETHE1	ENPEP	BSG	LRRN1	SYNPO2	GM20249	APP	ADCY2	SATB1	TTTY15	PRCD	IGFBP7-AS1
DDX26B	IFITM1	AQP7	ABRACL	CPNE6	VIP	ACTB	IVNS1ABP	AQP2	SUCLG2	RPL11	PLAC9A	PFN1	DDX26B	SERPINE2	CPNE6	TOB1	RALA	LOC100130705	C14ORF142	RPS4Y1
AKT3	FGL2	PDHB	2310035P21RIK	STXBP2	PCDHB9	RPL36AL	HSPA1B	RPL36AL	CIAPIN1	PON1	SNRPD2	E130218I03RIK	ST3GAL1	C3AR1	TRANK1	FAM120A	THYN1	LINC00403	GHITM	FAM132A
ALOX5	IGKV4-91	ATP5A1	PRKAA1	WBP5	STX1A	RPL15	ATF3	BSG	CDO1	TAGLN	CHAC1	SF3B5	CUBN	BC080696	3110035E14RIK	APBB1	NCAPG	LINC00889	SLAIN1	SV2C
FLRT2	NOD2	UQCR11	ASCL1	HNRNPU	TMEM181A	RPL14	GM15972	SNRPD2	GLS2	RPL10	SERPINF1	PANK3	DMPK	FNBP1L	FNBP1L	RPL19	UQCR10	NGEF	FAM169A	PI4KAP1
PIP4K2A	6430548M08RIK	LOC100366233	PAX6OS1	ARPC5L	H2-BL	GM6402	NDRG4	RPL15	RETSAT	RPL13	SH3BGR	IFITM3	IGHV1-53	2310005G13RIK	ACTB	PEA15A	AKIP1	VIP	AQP4	E2F1
SPOCK2	PIRB	C4B	ZFP160	TRANK1	TMEM63C	B2M	CD83	RPL17	GHITM	RPL12	COX8B	PANK1	AMY2A4	CD2AP	DPYSL2	JUND	ARPC5L	EPHA4	RPS4Y1	CAPNS1
PNET-PS	TMEM71	BSG	1810014B01RIK	LSM10	SATB2	GM12508	AQP1	GM6402	CISD1	AQP5	PHKA1	CCNI	CEL	PREX2	GNG3	GABARAPL1	GLRX	LINC00643	TOB1	FGF14-AS2
4930466F19RIK	VPREB3	LOC100134871	ABI3BP	CHORDC1	SLC35B2	LOC630855	DCAF4	SEPHS2	CALML5	MNDAL	RPL3L	TAGLN	AMY2A5	ZFP281	CHORDC1	PMM1	ARXES2	ACOT4	PDCD10	GBP1
NAPSA	ELMSAN1	S100A10	B430007K19RIK	TFG	IER5L	TMED9	SCUBE2	B2M	LOC100361467	RPL36AL	AIMP2	RPL13	TCL1B2	IFT74	SV2B	TMEM50B	OLFR948	PRCC	RPL36AL	PROK2
ABCA6	CHAC1	COX8B	GM20245	SV2A	AI195381	NEBL	ANO10	LOC630855	ITIH2	RPL15	MYLPF	WBP5	NR0B2	FLRT2	PABPN1	STARD10	UXT	AKAP5	MXI1	ELANE
NCKAP1L	STK38L	COX8A	B230214O09RIK	PABPN1	3110035E14RIK	GM10335	MEST	NUS1	ITIH1	RPL14	FASN	ATP5A1	RMDN2	ABI3BP	VTI1B	ABCA4	MILR1	RPS4Y1	KDR	DNAH12
IGHV1-53	SLAMF7	OMD	GPR158	1190007I07RIK	CRHBP	USMG5	NTSR2	GABARAPL1	FAM120A	TCEB2	BIN1	CSN2	STFA1	RALY	GM6402	BROX	CHEK1	HS6ST3	RPL14	LOC642980
ABCA9	GM5431	TALDO1	1700086O06RIK	RABAC1	NWD1	GBAS	LOC100503214	RPL41	PXDC1	GM6402	ITM2A	STX12	COPZ2	ST18	CCNL2	USMG5	RACGAP1	CH25H	SF3B1	GPR183
LOC637260	IGKV6-20	MIF	MTERF4	RPRML	2900055J20RIK	BC005537	PROSCOS	TMED9	CYP2D3	RPL19	OGDH	ACTB	EHD2	ADGB	EGR1	RMDN3	VPREB1	KNSTRN	B2M	HECW2
FLI1	A630033H20RIK	FASN	ACTL6A	GM6402	PREX1	RPS27RT	MYH7B	ATP6AP2	CYP2D1	GM12508	SPARC	KRTCAP2	FERMT2	AMY2A4	EGR3	VPS37C	TMEM69	NWD2	PTGDS	RGL4
EHD4	EGR1	RGD1311739	KLF10	SLC12A8	ABI3BP	GM2710	GADD45A	ST13	SEPHS2	RPL18	ISCA1	CLPTM1	EHD4	NR2F1	RPL41	RPS27RT	MYL10	GNG3	TSPYL4	FREM3
BCAM	EGR2	PTP4A1	A630072M18RIK	SNCA	HES1	PRKAR1A	CMBL	GM10335	SDS	LOC630855	GM10221	PSMD2	TREML4	TEX15	PLK2	MYL12A	ST3GAL5	PPP4R4	GADD45B	CHST3
CSF2RB2	GADD45B	LOC499182	CLPX	EGR1	MEST	PKIA	HIST2H2BE	MANF	GSTK1	H2-EB1	TFRC	TCEB2	SERPING1	TREML1	ERDR1	RPS28	MAGEA3	NRBF2	ARRDC3	APOBEC3B
LGMN	PLK3	CFD	PLSCR2	NDFIP1	EXPH5	PSME1	HOPX	USMG5	GABARAPL1	GM10335	ENO1B	RABAC1	HYOU1	2210406H18RIK	GM10335	FASN	9030619P08RIK	C2ORF80	MIF	RWDD2B
SFXN3	ARRDC3	PHB2	AA415038	COX8A	N4BP3	RPS23	FBXO32	RPS27RT	XBP1	GM12191	ENO1	RPL19	FAT4	VAMP7	MANF	GORASP2	TIPIN	SERPINF1	HLA-B	LOC100506629
FCRLS	PLK2	SPARC	GM10699	TSPYL4	D15WSU126E	RPL6	CNKSR3	TCN2	CYP4F1	USMG5	ENO3	CCNL2	TLR11	PKIA	PRKCB	UNC119	GSTK1	MAL2	SNHG6	TEX26
SPI1	KLF10	ECI1	AMY1	ZRANB2	AFAP1L1	RPL3	RGCC	MEP1B	EDEM1	TMA7	RPS15	RPL18	VAMP5	MRVI1	ARC	PTPLAD1	XRCC5	EGR1	FTH1P5	GATA4
CFH	ABTB2	CTBP1	RSPH10B	GABARAPL1	IL17RA	RPL4	GNB3	GM2710	TNNC2	SNHG8	ART1	ST3GAL4	CFH	FREM1	LPHN1	RPS23	COMMD3	EGR2	BBS10	WDR46
CFP	POR	GDE1	DANCR	C030009J22RIK	EGR1	RPL34	MAP2K3OS	F13B	AMY2A3	1500012F01RIK	LGALS1	TMEM86A	PDGFC	CFD	RPS29	ATF4	I830012O16RIK	EGR3	RPS26	VPS26A
RBPJ	VNN3	ATP5C1	TFRC	ERDR1	EGR2	MGST3	RSRP1	RPS21	BHMT2	BC005537	TSPAN7	COX8A	4933432I09RIK	CFH	PRKAR1B	CRYAA	DHFR	ST6GAL2	RPS14P3	GNG11
EPS8	ADCK3	ENO1	3110052M02RIK	MANF	5330426P16RIK	ATP5C1	BCAT2	CRYAB	ACADSB	RPS12L2	FTH1	JUND	PLA2G7	CTBP2	SNHG11	HSPA4L	AKR1C13	PRKCI	RPS29	GJA1
STMN2	RNU1B6	MGST1	LOC100502705	USMG5	EGR3	ENO3	C80998	RPS23	CLPX	RPS27RT	INPP5J	RPL41	OLFR1411	ENO2	CHST1	RPL6	AKR1C12	EGR4	PIK3R1	LGALS1
GJA5	ADCK1	UBE2J2	ENO1	TMA7	ST6GAL2	APOO	PFKFB2	LYPLAL1	GJB1	RPS26	RPS14	TMED9	HSPH1	GATA3	RPS23	ISCA1	EHD4	PRKCD	PRKAR1A	MIPEPP3
AP1S2	TLR13	HSPH1	FAM135A	ACADSB	AU019754	ART3	BEX1	GPM6A	CYP27A1	EHD4	ZBED5	SURF4	GJA1	SLC6A4	ITM2C	ANP32A	TPX2	PLK2	HYOU1	ASL
SNORD95	SFXN5	PRDX3	GM1976	SLC16A11	WNT10A	PRDX3	RORC	RPL6	ALDH7A1	RPS29	TPI1	ATP6AP1	KCNMB1	FAM110B	GPM6A	ENO1B	CEP57L1	C8ORF4	CYSTM1	WDR38
GABRA3	VAMP2	LIPE	CEP70	GPN3	TNNC1	RPS17	ACTR3B	SLC22A7	ADSSL1	VAMP8	PDHA1	TCL1B2	SLC19A3	GPR174	RPL6	RPL34	GM5424	TMEM196	ITM2B	ANXA2
CCL24	SNORA44	LGALS3	AP1S3	TCL1B3	MIA	GJA1	FOXM1	RPL4	CYP2A2	CYP2A5	MLF1	BC064078	SDF2L1	A530047J11RIK	RPL3	ENO2	H2AFY2	LOC100996385	RPS25	LOC100506418
ACE	CHST3	GRPEL1	IER2	ARC	GADD45A	A730098P11RIK	NR4A1	ACSM2	HPD	RPL27A	MLF2	COX7A2L	ANXA1	ADH1	RPL4	HIF1A	ITM2A	GPN2	CAPS2	LOC100507507
MYOF	IGKV5-43	PRKAR2B	FAM19A2	SNHG11	KLF10	GLUL	GM19277	RPL34	HPRT1	RPS21	H19	RPS27	ANXA3	AGMO	PDE1B	MYLK	OSER1	NTAN1	CRYAA	NCOA7
IL10RA	LST1	PDK4	JUNB	H2AFY2	DDIT4L	SRP54A	HSPH1	ACSM1	CRYAB	RPS20	CS	EIF5	ANXA5	TESC	ENO1B	RPL8	SNORD35B	LOC100507165	RPL31	EMP1
NFAM1	IL1RN	RPL36	5930436O19RIK	RPS23	FAM124A	TIMM17A	SESN1	ECI3	GCDH	RPS25	FXYD1	BC023202	5430427O19RIK	GP5	RPL9	HSPH1	SNORA41	CNKSR2	PHB2	FRG1B
FN1	SPI1	GLUL	DUSP1	FBXL5	OCEL1	RPS14	FAM134B	RPL9	SLC22A1	RPS24	2010107E04RIK	QARS	BMP8B	FAM126B	ARPP19	HIST1H3B	BEX2	LOC100287105	RPL30	ADAM30
EMP3	PPP1R18	COX2	OFD1	ITM2B	NUAK1	PDHA1	PDZD3	RPL8	TFRC	RPL6	LOC100045796	STAR	FN1	PLXDC2	HSPH1	PCBP4	CAPSL	PNOC	BEX1	DEFB132
TMEM173	PPP1R11	TIMM17A	GNL2	GPM6A	TMEM198	DUSP1	PDK4	HSPH1	ATP5C1	BEX4	MRPL30	ACSBG1	PLXDC2	CD200R1	PPP3R1	PRDX2	PDGFC	NDUFAF1	TFRC	CENPH
GM10590	IKZF3	SERPINH1	LOC553090	BEX4	CCSAP	TCP1	GLUL	APOO	THUMPD1	RPL14-PS1	COL3A1	ITM2A	MMP10	GP9	RPS17	PCBP2	SNORD118	FREM3	MT1X	FRG1
MS4A4A	PLA2G7	COX1	AI646383	6030419C18RIK	SULT2B1	TIMM23	NEK3	RPS15	MGST1	RPL4	GM5805	GM20253	MMP13	MMP13	STMN1	ZFP385A	LY9	TMEM183A	ENO1	PI4KA
GPRC5C	IGKV19-93	DECR1	LYRM5	BEX2	ARC	MLF1	130004C03	APOM	LOC680406	RPL32	TECR	ITM2C	COL3A1	CD200R4	TSPAN7	RPL36	AKR1C19	NECAB2	PHYHIPL	COL22A1
COL3A1	5031414D18RIK	PDK2	GIPC2	MAPKBP1	PNOC	COX6C	SERPINH1	RPS17	LIPC	RPL35	CCNG1	C230062I16RIK	PAM	TMEM178	FTH1	PROM1	MGST1	NECAB1	TMEM97	FAM193B
MMP14	TRPM2	TPI1	CENPL	STMN3	CCKBR	NME2	SLC38A4	ALKBH5	ENO3	RPL34	HRC	PTP4A1	SERPINA12	MMP12	PDE2A	RPS11	MRPL13	CEBPZOS	SLC6A1	LOC100134822
FXYD5	ZC3H12D	PDHA1	PIGA	CEND1	BB182297	FXYD1	8430408G22RIK	AKR1C21	UGT1A7C	WFDC2	ALDOA	MACF1	TINAGL1	COL3A1	ARGLU1	IER3	WDR47	ACTR3B	RPL8	ADA
CILP	SOX4	HBA1	ZFP472	ENO2	HECW2	RHOQ	CMTM8	PRDX5	CYP3A18	MGST1	UBXN1	MAGED1	CSRP1	TUBB2B	RPS14	CDR2	MRPL20	ARPP19	IFIT3	SYNC
GAS1	RASSF2	TIMM23	GM20274	RCBTB1	4930429B21RIK	CCNG1	CENPV	2410015M20RIK	PRDX4	RPL9	FITM1	RPL32	VMN2R10	SLC7A8	TSC22D1	AKIRIN2	PRDX4	NLK	HSPH1	SGK1
ITPKB	CD79A	OLR1469	9030425P06RIK	GNG11	FAT2	PABPC4	MUP10	FTH1	FAM134B	IFI30	TIMM13	ARL6IP1	MYCT1	TMEM35	COX6C	SEC13	MTBP	BLOC1S6	CYB5R2	SERPINA1
GAS7	SPIB	CS	SOX2OT	PRDX5	GM6756	HRC	CCDC117	SERPINH1	PRDX5	RPL7	NEDD8	MAGED2	SNTG2	MMP19	MLF2	H3F3A	BRIP1	RASSF3	MT2A	FOXC1
GAS6	FCRLA	NME2	GM10482	SNRNP70	RGL1	PAM	DUSP1	RPS14	LOC100360150	RPL8	OAZ2	RPL35	TIMP4	SIGLEC5	SYN1	H3F3B	PLAC8	NETO2	COX3	CETN2
GPR126	RNY3	COL3A1	ARF2	STMN2	NECAB3	SGK1	KCNIP2	GSTM1	TDO2	RPS15	LDHA	MGST3	GPR116	JDP2	GM5805	PABPC1	RNY3	FAM110C	GLUL	IGSF5
RAPGEF5	ZC3H12A	P4HA1	HIST2H2AA2	DHX15	CRHR1	D10JHU81E	BDNF	AKR1A1	SCP2	CD79B	PACSIN3	ENO1	HIST2H3C2	FXYD6	PAM	ALDOA	LGALS1	TESPA1	RPL39	SDC3
ELN	RASSF4	TECR	TASP1	PRR27	GM13298	COX7C	HSPA8	MRPS6	FTH1	CD79A	SMYD1	EPRS	TIMP2	GRAMD1C	RGS7BP	GAS6	ANPEP	FAM19A2	SEC62	IGHMBP2
AEBP1	RNY1	ALDOA	HIST2H3C2	TSPAN3	PPP1R17	ACAT1	AHSA2	PDZK1IP1	CYP2B3	RPS18	CTSD	PRDX3	2210010C04RIK	BHLHB9	CALR	RNF145	RNY1	PIP5K1B	SKP1	RAD51AP1
RNU73B	CD19	GSTM7	SLC18A2	KIFAP3	MTCL1	MRPL39	D230019N24RIK	NME2	CYP2B2	PLAC8	PGAM2	PPP4C	1700011H14RIK	YTHDC2	ALDOA	SGK1	TSPAN8	FAM19A1	SEC31B	CSRP2
SLC7A2	ADNP2	LOC688869	CTBS	JUNB	C230098O21RIK	SWI5	IFT122	CLDN10	ASL	BPIFA1	FAM213B	RPS18	DYNLL1	CHM	GABRB3	ARF4	FIGNL1	TMEM200A	SRP9	C10ORF95
MS4A4D	IER5	COX7B	LIN54	8430408G22RIK	TSHZ3	LRRC2	MUP7	GM5805	GLUL	ADH1	COX6B1	RPS17	BGN	MS4A4D	NRN1	TMED10	TSPAN5	IER5	LYPLA1	LOC100505797
GPR116	APOBEC1	ARF1	D130084N16RIK	RHBDL1	ARPP19	MRPL42	AHSA1	FXYD4	APOB	RPS19	TCAP	GJA1	EMR4	AI661384	MEG3	COX7C	SRP54C	IER3	ANXA2	GAR1
TIMP2	CCR1	HBB	TUBB2A-PS2	NCOA7	NLK	CSRP3	HIST3H2A	KLHL9	APOBEC2	PRDX1	FMOD	RPS19	LCE1H	SERPINA1B	THY1	HMGN2-PS1	TSPAN6	DUSP5	TSC22D1	PBK
MGL2	DUSP6	ELN	AU019559	SEBOX	RRP9	C1QBP	CES1D	FXYD2	AASS	RPL36	MSRB1	PRDX2	BAAT	CASP12	CX3CL1	CITED2	AS3MT	DUSP6	PHF10	PCK2
AB124611	LRRC25	ACY1	9630010G10RIK	TECR	GM1976	TCP11L2	BC023105	GAS2	GSTM2	RPS10	NDUFA12	PRKAR2B	COX6B2	CSRP2	PPP3CA	ARF1	2700097O09RIK	GABBR2	HBA1	C16ORF54
MAMDC2	JUN	ADRB3	CNPY1	PABPC4	RASSF3	ANKRD1	ALB	RAB1	GSTM1	TNFSF10	MRPS36	RPL37	FABP4	SERPINA1A	LDHA	OTUD7B	SNORD7	GABRA1	PAX6	DLGAP5
EMR1	ANXA2	TNFRSF11B	FOS	FXYD7	IER5	PACSIN2	CDK1	SGK1	TPI1	RPS12	NDUFA13	SRP54A	GM4937	SH3BGRL2	PENK	TIMM13	CENPW	USP9Y	CP	STAT1
CD180	DUSP2	ECHS1	2900064F13RIK	WFIKKN1	9330179D12RIK	TGTP1	DCTPP1	D10JHU81E	HBA1	RPS11	ATL2	RPS10	FABP6	RNF152	SLC22A17	CSDE1	ANXA2	NME7	COX6C	MAMDC2
LAPTM5	JUP	LOC100362110	TCRA	MEG3	FEZF2	CAP2	NRN1	COX7C	COX6C	AU020206	NDUFA11	TIMM17A	IGKJ1	TIMP1	GM14290	MTDH	IL15	ITPKA	VEGFA	TXLNGY
FMO2	CARD9	ACACA	6430537I21RIK	PTPRN	GARNL3	TMOD1	BTG2	SWI5	H19	RPS16-PS2	NUDT3	SERPINH1	GM13889	HIST2H3C1	CAMKV	MRPL34	CLEC4B1	PRPH2	CS	SUSD3
MS4A6C	5430427O19RIK	ACAT2	TIMM9	ZCCHC18	GPR17	MEF2A	CXCL9	SLC7A12	GLUD1	H3F3A	PYGM	RPS14	ENG	DIAP2	SPTBN1	GABRR2	5430427O19RIK	GABRB3	NSA2	G0S2
MS4A6B	AF251705	MAP1LC3A	D11ERTD80E	OAZ1	DUSP5	MRPS28	IDE	HIST2H2AA1	FAM210B	TMCO1	KCNA7	SDF2L1	EPB4.1L4A	SLC18A2	ZFP365	LDHA	NCOA4	GPR26	TOX3	GAD2
PLEKHO1	IL10RA	LDHB	SPIN4	HINT1	DUSP6	TMEM65	TWF2	ACAT2	COL3A1	COX6C	CRIP1	RHOA	CDKN1C	SERPINB2	CAP2	SNX3	VEGFC	ZCCHC12	BHLHE40	GAA
IGKJ1	TSC22D3	LDHA	MEI4	CASP14	CENPW	COX6B1	NREP	KLK1B9	HAL	NME2	COX5B	GSTM2	CCL11	ARG1	MMD	MAP2	NME4	CITED2	C4ORF3	LOC100130360
SMOC2	NFAM1	AUH	ASGR1	UCHL1	KCNB1	HADHB	TFB1M	HINT1	BHMT	PTMA	GYS1	AKIRIN1	TGFB1I1	GPR34	MEF2C	HIST2H3C1	GP5	YJEFN3	CCNG2	ZDHHC13
HCLS1	PAX5	C1QBP	LOC552906	SLC22A16	GABRA6	TXLNB	AGPAT2	LDHB	CYP2C23	AU021092	TMEM147	RDX	GCNT1	TUBB2A-PS2	9630010G10RIK	CTSF	PLXDC2	PTPRR	BHLHE41	ACTL9
PLEKHO2	PIRA11	CD36	RNF138	SNX3	GM10114	SLMAP	HSPB1	SLC22A19	CYP2C22	GM5805	MINOS1	USP9X	TCF21	GM11346	MIAT	RPS27A	MAGOHB	GPR22	VSNL1	TRBV27
SMAGP	DNTT	PCK1	NKRF	PENK	KRT12	TCAP	CYR61	RPS15A	PAH	IGHA	TMEM38A	PTGES3	IGHV1-26	WTIP	RANBP9	SPTBN1	MRPL32	KGFLP2	PABPC3	RNF125
FMOD	MIR29A	CTSD	SLC17A6	SLC22A17	PRSS12	LAMTOR3	LMOD3	PCK1	ADA	ID2	SCD1	TSC22D1	ENV	FMO5	PGM2L1	CTSD	CENPH	PTPRN	LINC00844	LOC731852
ENG	TLR2	DYNLL1	MIR22HG	4930570B17RIK	TTC9B	OAT	LRRC2	HSD11B1	ALDOA	GM12657	MYOZ1	TNFRSF12A	FAM115A	F3	PDP1	1110008P14RIK	CENPI	KIAA1377	ALDOA	SPCS2
SLC29A1	ITPKC	MDH2	ZFP141	CAMKV	TMEM178	NDUFA13	TRP53I11	SLC17A1	GSTM7	MYZAP	GSN	COX6C	PTGS2	DHRS3	SLC39A10	SF3A2	TAL2	VLDLR	GPI	LOC100510495
MTMR11	MS4A4A	CLUH	NINL	GPRASP1	TAF6L	RPLP1	LDHD	AADAT	LOC100912446	RAB1	SNRPN	NME1	OLFML3	F5	NDUFA13	DYNLL1	LYRM7	C12ORF43	TOP2B	RILPL2
PTAFR	BST1	DGAT1	SRSF10	DYNC1I2	DAZL	NDUFA11	ZMYM1	TMEM176B	SERPINA4	TOMM6	OAZ1-PS	COL3A1	TMEM47	IFI202B	RIAN	ATP6V0E2	CENPK	TMEM163	SERPINA3	MRPL50
F13A1	THEMIS2	PGAM1	ZSWIM6	LOC100504226	LOC553090	COX5B	DNAJB1	CACYBP	HIBADH	HMGN2-PS1	CKM	KLHL9	CKB	PGM2L1	NUDT3	PGAM1	CCNG2	CX3CL1	NRN1	LOC100128079
AI503316	FXYD5	G0S2	4833408D11RIK	TPRA1	MPPED1	GM10709	CYP26B1	RNASE4	FAM55B	CITED2	UQCC3	MRAP	ABCA8B	RNF128	PRICKLE2	HSBP1	ALDOC	LRRC2	COX7B	ZNF578
AOAH	IGHA	GSTO1	SRSF12	PARP2	BHLHE40	RPL18A	MKNK2	GUCA2B	ADK	ADRB1	S100A1	CALU	TPM2	FABP7	2010300C02RIK	RRP1B	CENPP	LOC285074	HILPDA	SPC25
FSTL1	TAL2	FMO1	2900064B18RIK	GSTO1	MKX	MYOZ2	NFIL3	COX6B1	ACY1	RPS27L	EPDR1	RAB1	GPT2	SLCO4C1	TUBA1A	DYNLL2	G530011O06RIK	PENK	PTPRO	LOC729658
IGHV1-26	ID3	PPP2CA	GM7111	SPRYD7	FXYD7	MLIP	FNIP2	DHRS4	PPCS	NEDD8	UQCC2	SGK1	GM16932	UBE2V2	CST3	HNRNPA2B1	TOMM5	CAMKV	HBB	CSTA
PTGS1	BHLHE41	PSMA7	PHLDA1	FOS	FAM20A	PHYH	SLC36A2	GATM	GPT	MS4A4D	TPM2	TMED10	MIR145A	GCHFR	TUBA1B	HNRNPH1	UMPS	SMYD3	ADM	TGFB1I1
SMPD3	ARHGEF3	FABP3	PCDH8	GFRA4	PDZRN3	OAZ1-PS	P2RY14	SULT1D1	CYP7A1	FENDRR	PPAPDC3	NRN1	FAM118A	D630004K10RIK	CAMK2N1	NBR1	IL18R1	ST8SIA5	NEDD8	PATE1
TMSB4X	TLR6	HADHB	ZFP317	NLE1	C530014P21RIK	MELA	LGI1	BDH1	CROT	HINT1	NEAT1	COX7C	AGT	TGFB1I1	ENC1	UBE2V1	MIR18	NFIL3	OAZ1	PATE2
GPR133	ZFP113	FABP4	ZFP438	COX6B1	0710001D07RIK	SDHD	PPP1R14C	NDUFA13	ECHS1	SNX2	SDHA	ARF1	TMPRSS15	SPIN4	8030445P17RIK	HNRNPH3	MAOA	DLGAP3	HINT1	FAM224B
SULT1E1	CD22	FABP5	CYP51	TUBB4A	GM765	TECRL	HIST1H2AO	GM10268	CTSL	SH3BGRL	GM16374	SWI5	LOC435333	C79468	NPY	HDGF	EBI3	NEUROD1	LDHA	C17ORF53
MRC1	GM5483	HADHA	TES3-PS	8430431K14RIK	RTN4R	SDHB	TMOD4	RPLP1	TTPA	CCKAR	TUBA8	CSDE1	IGHV14-2	SNX13	CHN1	APBA3	ZBTB8OS	LINC01007	MAP1LC3B	LOC541472
GPNMB	1110007C09RIK	NDUFAB1	ENKUR	PSMA4	SLC44A2	TUBA4A	PDE4D	PEPD	TCP11L2	CLEC7A	SYPL2	TMEM160	IAPP	TDRP	GM6788	SF3A1	ADRB2	FAM71E1	SEC61G	NPW
4930578G10RIK	SIGLECE	COL4A5	1700029J07RIK	NGFRAP1	FAM43A	SDHA	FOS	HERPUD1	HAO2	CSRP1	GPD1	RPS27L	FKBP9	EFCAB7	SLC17A7	DYNC1H1	MRPL35	PRMT8	RHPN2	SIX3-AS1
GP49A	ADM	PLIN2	5830418K08RIK	HNRNPUL1	N28178	GM16374	GM19586	NUDT4	CTSH	SEC61G	GPD2	NEDD8	SLC28A2	RNF138	SPTAN1	FYTTD1	CTSS	MEF2C	TIMP1	SDF4
CD163	AREG	TKT	C77673	FABP7	ADRB1	NSFL1C	CDPF1	ERO1L	PCK1	CTSH	YIPF7	TRMT112	APOL7C	GPNMB	SNRPN	VMP1	HSPB11	NPM3	NFIL3	NUSAP1
PLXNC1	A430078G23RIK	ERRFI1	PPIL6	AVP	AY512938	MORF4L1	DNAJA1	GM10709	ATP6V0E1	CD36	PMP22	TMED2	CHRM2	TMEM47	APLP1	AW549877	SOCS2	ELMOD1	RPS27A	NEFH
GM13304	GNGT2	FH	KCTD12B	0610007P14RIK	SHF	CAPZA2	ADAM19	RPL18A	BCAP31	RPS15A	SQSTM1	CD34	CSF3	RSPO1	OAZ1-PS	GM11353	RRAS2	ARG2	NEUROD1	FADS2
GPR56	TRIM6	OLR1696	PHLDB2	B3GNT1	KCNT2	YIPF7	SBK1	NPY	ARG1	CCL21A	SNRPB	YTHDF1	DGKB	ZFP141	LMO3	RAB7	MED11	MRPS23	RAB6A	FZD10-AS1
IGK-V1	STAP1	COX5A	ANKRD37	RIAN	C030017B01RIK	SRSF5	CLDN5	GM6788	AHSG	RPS27A	NDUFB11	ATAD1	TNC	CYP2F2	ATP1B1	GDI1	2010012O05RIK	STAT4	TPD52	BIK
ABCA8A	RIPK2	PYGL	ZFP449	RPLP1	9030411M13RIK	GM4076	RIT1	GC	PGAM1	CLIC1	SEPW1	YTHDF2	IGH-VX24	PGLYRP2	PPP1CA	FHOD3	TMED4	TNNI3K	MPP4	TPM4
WT1	TK2	COX5B	ZFP207	AI597479	NEU2	PCNA	DDIT4	SLC17A3	ACOT12	CTSC	NDUFB10	ELOVL5	PLOD2	OLR1	TUBA4A	GSTP1	PBK	TMEM65	GPR37	EIF1AY
FCGR3	CCR7	GYS2	4732423E21RIK	PSMB7	AI594671	DAP3	IVD	ACADS	FMO1	NPM1	PARK7	BGN	TCEAL8	RBPMS2	GM16374	LPCAT1	HIST2H3C2	LOC286052	DYNLL1	CCDC158
CXCL13	CCR5	ACADM	ZFP40	TMSB4X	9630002A11RIK	UBE2D3	TCEA3	G6PC	NR1H4	CD52	CIB2	PRMT1	ZFP37	ZFP386	EEF1A2	AP2A2	CD37	MN1	PGAM1	ATP1B4
LY6A	MPZL3	AIFM2	NPAS4	C430002N11RIK	HIST2H3C2	RPS6-PS4	ACKR3	CAR2	FMO3	HSBP1	COX6A2	PRSS35	TUBB6	CSGALNACT2	OLFM1	GUCA1A	CD36	TMEM158	ELOVL4	PAX8-AS1
MS4A8A	PRMT6	IMPA2	LAMP5	TBC1D32	DLGAP2	NEXN	LOC100504898	SPINK3	GNMT	RNASE4	NDRG2	AES	FLNA	C230091D08RIK	EEF1A1	CST3	CEP55	TTC8	KTN1	TYROBP
SLC9A9	RNASE6	ACADL	ZFP37	PSMB2	HIST2H3C1	CLU	ERRFI1	OAZ1-PS	AGMAT	PGRMC1	HBB-B1	PPP2CA	JAM2	CSGALNACT1	PPIA	ARFRP1	CD34	LPPR4	CREG1	SLFN13
SLCO2A1	GFRA1	PSMB4	NTF3	RAC3	PHGDH	LCLAT1	NCKAP5	HSD3B4	PGRMC1	HNRNPH2	ATP5J2	TM9SF3	HMGN3	ZFP799	PCP4	UBL5	DLGAP5	C17ORF58	UBE2E3	IFI44L
ZYX	ASPRV1	LOC257642	CDH1	GM6788	NFIL3	HBB-B1	SH2D4A	RPS7	DHRS7	CHIL1	LAPTM4A	DDB1	JAM3	A430108E01RIK	A730034C02	GM10709	CCT3	FHOD3	AKR1C3	SHISA2
LY6D	SNX20	DLAT	SLC39A2	MTX1	CD34	LAPTM4A	MKI67	TMEM256	ABCB11	LOC100503721	MPZ	HNRNPH1	CPA1	PHLDA1	SRSF5	PSMB6	CD52	MRPS30	SULF1	ADM5
PLXNB2	HCK	XDH	SLC16A6	TMEM14A	ZFP811	CFL2	CXCR4	EMCN	FABP5	NRP1	CAPN3	MRPL50	2010309G21RIK	TFPI2	SCG5	TUBA1B	HELLS	HCCS	TUBB4B	ERP27
NCF1	ADAM19	SCD1	ANKRD34B	TBC1D10A	IL34	RPS5	XLR4C	PPIA	IVD	RPLP0	TPM1	SMOC2	IGFBP5	ZFP317	GM4076	ACADM	ELOVL5	ZDHHC23	FAM213A	DNAJB12
PF4	DHRS9	MDH1	A930035D04RIK	TMEM14C	MEF2C	RBBP7	SCARB1	CYP24A1	STAC3	RPLP2	BANF1	FAM195A	IGFBP4	ABCA8A	GDA	SMPD1	NFYB	BEGAIN	FABP5	SIDT1
PTPN6	GPAM	ACADS	GM11266	CAR2	DYNLT1A	LOC100503055	TBC1D10C	TMX1	CANX	GM10268	SPOP	PLIN5	RBPMS	CYP51	GM13430	EPB4.1	MAMDC2	CAMKK2	HNRNPH1	LINC00921
KANK3	IGKJ1	TUFM	ZFP51	SNRPN	GPR3	SPOP	PLET1OS	GSTA1	ANGPTL4	RPLP1	FOPNL	SAA3	IGFBP3	WT1	NDRG4	CCT7	STARD3NL	PTGS2	XPOT	MYADM
PHLDB2	FOSB	SLC16A1	6530403G13RIK	OAZ1-PS	CNPY1	FOPNL	TRAP1	FAU	ANGPTL3	GM10269	PHLDA3	0610007P14RIK	LOC433053	OLFM4	ZFP445	TLE4	GCH1	FOXQ1	NDUFAB1	LINC01215
MCPT4	PER1	CKM	FBXO30	LMO4	FOS	IIGP1	ECH1	ISCU	PLIN2	LPCAT1	CCDC142	INHA	OLFR578	RP2H	SEPW1	1810009A15RIK	ACOT10	CUX2	OAT	ANKRD36B
SLA	B3GNT5	TPM2	1700066M21RIK	RPS7	DKKL1	GOT1	ACTN2	SRSF5	OAT	TUBA1A	SLC16A3	RPLP0	ARMCX3	TTC30B	RPS6-PS4	CPSF7	MIR99A	STBD1	CDKN1B	FAM47A
FAM129A	PLIN2	HUWE1	GM9866	ATP1B1	GFRA2	ADPRHL1	AP1B1	GM4076	HRSP12	GM10260	SREBF1	NDUFA12	MFSD7C	XIST	CLU	PDE6G	PHTF1OS	MIR22HG	CD63	BTF3L4
CXCL16	ERRFI1	AGT	NIT2	1700052M09RIK	AGMAT	HOPX	PPP2R1A	LOC100504952	FH	CST3	GOT2	NDUFA11	FCER2A	TNIK	E430010N07RIK	RPS7	GM20852	VSTM2A-OT1	WRB	CASC7
CTGF	IGHM	SDHA	C76555	PPIA	AI414108	DYNLRB1	PRKAB1	CD81	AHCY	SERP1	GOT1	TCF21	ZFP334	GM6377	HSP90B1	ATP11A	MRPS21	THSD7A	GUCA1C	CTGF
SLC9A3R2	CLEC4A1	COL5A2	ISG20L2	PCP4	FAM212B	MALAT1	HSPE1	LOC100504949	CD63	FTL2	CHCHD10	NUCKS1	IGK-V28	KCTD12B	STRN4	CHERP	RPA3	CCL19	SNX10	FLJ38379
CDH5	AW549877	GPD1	9430034N14RIK	DOK7	PLEKHO1	CASQ1	PDYN	TOMM20	SERPINC1	GM10709	COL6A1	CST8	CSF1R	MCPT8	KIF5A	ATP1B2	RNASE6	C3ORF80	TMEM263	TUBB6
IGKV9-120	SELPLG	COL5A1	4930430F08RIK	ISCU	FABP7	CASQ2	RGD1562409	DEFB1	PIGR	FTL1	COL6A3	CYP17A1	PILRB1	PHLDB2	LAMP5	SDHC	EMR4	KIRREL3	FSTL5	BAALC
ABLIM3	CSTB	GPD2	LIN7C	PLXNB2	FOSB	RSRP1	DES	HBB-B1	AFM	RPL18A	DRAP1	CST3	CPB1	MCPT4	BASP1	PNRC1	KAZALD1	CA10	PPP2CB	C18ORF42
CYSLTR1	PTAFR	PMP22	ZFP58	GM13306	STAC2	MYOM2	COL1A2	HSP90B1	TMEM140	MYEOV2	CASQ1	TMEM147	CLEC4N	TUBB1	CFL1	PNRC2	PRMT1	LINC01102	AKAP12	OSTF1
HAS2	GCNT2	PPIF	EIF2S3Y	SRSF5	C85445	UQCRB	MYL6	NDRG1	CYP17A1	PAIP2	RSRP1	TUBA1C	DPT	MRGPRB1	RPS2	EEF1A2	ELP5	EIF1AY	ACADM	MALRD1
FLNB	IL1F9	RAF1	RBM12B1	SCG5	SGSM3	LPL	COL1A1	FBLN5	FTL1	GUCY1A3	PHPT1	FTL1	ARHGAP6	1110018F16RIK	LOC100503055	EEF1A1	SERPINB9	LMO4	UBL3	SLC16A3
JAM2	CYP2AB1	SLC27A1	SLC38A5	LY6H	9130024F11RIK	LOC100048552	CYP3A23/3A1	LAPTM4A	ACADM	PHLDA1	NOP10	RPL18A	SAT2	ARMCX1	LZTS3	UQCRQ	PGRMC1	CRYBB2	AP3S1	LINC00355
CHP2	DERL3	NDUFB11	HMGCS2	GM4076	D630004K10RIK	COX7A2	MYL7	LAMP2	METTL7A	CD74	PVALB	NSDHL	FGF7	EPX	CAR11	CDK2AP2	P2RY10	PCDH8	ENPP5	HELQ
CPA3	RCSD1	NDUFB10	RFC3	PKP1	TIMM9	NR4A1	MYL2	RPS5	MYOZ1	RPS8	PFKFB3	PSMB2	IGHG3	RNFT1	PNISR	CDK2AP1	HEXDC	VCAM1	ENOPH1	TMEM132E
SEMA6A	HSPA14	DLST	ZFP758	SNRPC	GM16489	UBC	TEF	LOC100503055	GSN	RPS9	MYOM2	CKB	OLFR201	GPR31B	SYT1	SRSF6	PTGR1	LOC100290215	NEFH	ATP8B4
SLC38A1	PTGS2	UCP1	ADAMTS20	OSBP2	FHOD3	NPPA	MYL3	SPP1	RARRES1	RPS7	SLC41A3	TSPO	IGFBP7	HPGDS	GOT1	FKBP4	DHRS7	OLFM3	C11ORF48	LOC285957
2010309G21RIK	LILRA6	HR	GPX8	FAM71F1	ZDHHC8	NPPB	LEP	RPS3	G6PC	IGJ	PHB	SCD2	HSP90AA1	ITPRIPL2	9130022000000000	GRINA	MS4A6B	DOK6	SEC24B	FAM205A
IGFBP6	FTL1	ATP1A2	D230019N24RIK	GM13430	LOC552902	BC094435	UQCRC2	PDIA3	HSD3B5	TYROBP	ARL3	SNORA75	CTLA2A	ABLIM3	NSG2	YPEL3	APITD1	SCG2	RPS8	LOC100288271
LOC433053	CXCR2	CXCL14	9230110C19RIK	NDRG4	GDPD5	HADH	RBCK1	IGFBP1	CD164	NEAT1	SLC2A4	TMEM14C	PEG3	CDH2	CACNB3	CNTN1	FABP5	PVRL3	AGL	FANCG
LY86	CXCR1	HBB-B1	CD24A	FAXC	A730009E18RIK	DARS	RPL28	CYBA	PHYH	PPP1CA	COX7A1	FADS1	GPX8	CDH1	GNB2	SRRT	CCNE2	FBLN7	PDE6H	GPATCH11
FRMD4B	GATSL3	COX6A1	SP3	TUSC2	CAMKK2	ABCC9	SUCLG1	EEF2	AMY1A	TMEM256	GM12481	CD164	AHSA1	RBBP9	B830032F12	NAPA	MRPL50	DPP10-AS1	RPS7	C12ORF5
MAFB	ZFP799	OBP3	OGN	NDRG3	CST6	NAP1L4	ASB2	MED28	GPT2	PPIA	COX7A2	UBE2I	2018-03-03	CHP2	MALAT1	ZFAND6	NUCB2	SERTM1	ATP1B1	KIF18B
MIR103-2	TGFB3	NDUFV3	3632454L22RIK	ATP1A1	PTGS2	RPL13A	POMP	GM19420	ATP1B1	ISCU	NR4A1	RAB2A	2010109I03RIK	SPP1	GRIA2	HSP90B1	CKS2	DGKB	RPSA	LOC100287621
TBXAS1	CD72	MYH11	MCM4	TUBA3A	PRSS22	ACTA1	ISOC2B	CYP2D26	PNRC1	HC	UQCRH	HSD3B1	NRG4	D030029J20RIK	NRSN1	NDRG1	CD48	SLC1A1	NEAT1	NIT1
HPSE	CD300A	SH2B2	TRIM59	HBB-B1	GM3837	OGN	RALA	E430024C06RIK	GSTA5	S100A4	MPC2	APLP2	OGN	CPA3	GRIA3	LAPTM4B	RAMP1	CHRNA7	DPM1	LOC100506238
ESAM	ZBTB16	LOC100361879	TMEM255A	NPAS4	PTCHD2	SYNPO2L	AQP7	CDH16	PPIF	SNRPG	ACAA2	ALYREF	ITGA9	AICDA	GUCY1B3	SRST	RHAG	OVOS2	PPP1CB	LINC00944
4833403I15RIK	POU2AF1	PCYT2	CBLN4	ATOH8	NPY	NDUFS1	ATP5A1	NOP10	SRSF5	SNRPE	MAP2K6	ARHGAP29	PECAM1	TRPC6	GM19558	RAB28	SPC25	CCBL2	PCP4	TCAM1P
H2-AB1	GM4759	IDH2	MTRF1L	BASP1	CHN2	SERINC1	UQCR11	ARL3	ADTRP	PPID	COA3	SDHB	CPM	OSBPL8	CLSTN1	DENND5A	HRSP12	LRRC73	FAU	ND6
CSF1R	FCGR4	PICALM	SERINC5	TCEAL3	SERTAD1	NDUFB3	ACTB	GLYAT	SLC27A2	PHLDB2	NDUFC2	CYP51	SLC25A4	TRAPPC2	ACTG1	RPS3	SELPLG	SLC1A6	PCNA	ANKRD16
PILRB1	CLEC4D	ACLY	GM6297	EMC4	SLC17A7	HBA-A2	MUC3	HTRA1	ALDH1L1	GM13430	NDUFC1	PNRC2	COL14A1	IGFBP6	C330006P03RIK	STX3	CSTB	CXCL14	ANKRD37	NCF4
GRIA3	CLEC4E	RGCC	SNAP23	RPS2	RSPO1	LMOD3	BSG	LOC100048552	AKR1D1	ZFP36L1	GPCPD1	PPP1CA	TRF	ATP8B1	BHLHE22	HMGN1	OLFR1290	NOL4	MRFAP1	RASEF
CALCRL	MIR146	NAT2	RNPC3	CAR11	4930578G10RIK	GHR	GNG5	GM12481	CD81	MRFAP1	ACTA1	D7ERTD128E	NREP	AI465300	AK5	NSF	DSCC1	BZW2	BZW1	LGALS3BP
CLEC4N	FAS	LOX	PPWD1	PSKH1	NINL	MB	PSMD4	AKR7A5	PROS1	PEBP1	NDUFS8	UBE2S	DNAJB3	ZFP51	RASGRP1	NEK7	FKBP14	LAMP5	COX6A1	CXORF65
OLFML2B	MIR142	GNAS	DSE	ATP6V0C	CCL19	DHRS7C	CAPNS1	RPL17-PS10	A1I3	TOMM20	NDUFS7	CNOT1	MUSTN1	NBEA	RGS4	PRNP	PRIM1	RELN	PPP1CC	SLC38A11
CORO1A	CD300E	ND2	ADAMTS18	SLC30A4	KCNF1	FUNDC1	AKT1	UGT3A2	RGD1307603	CXCL15	RPL37A	CAPZA2	AA792892	IBTK	RPL17-PS10	DSTN	HSCB	LOC100506563	FRZB	STK19
GLIS2	S100A6	CASQ2	TRPC1	FAM103A1	2018-09-11	COX4I1	TCEB2	HACL1	ZFP36L1	TMEM123	TNMD	TMX1	TPPP	4930550C14RIK	CCL27B	CHCHD10	GDPD3	ANKRD32	LAPTM4A	C15ORF65
ARHGAP4	DPEP2	ND1	AI450353	PRNP	MLIP	PGK1	RPL19	HADH	ATP1A2	CCND1	NDUFS3	YPEL2	PRKG1	DMXL1	BC094435	TIMM44	EFCAB7	NXPH1	WIF1	CORO1A
SLCO2B1	LY6D	EIF4G2	CEP290	DSTN	MORC4	EIF4E	NKX2-5	GGT1	ACAA1B	SCN7A	CYCS	S100A6	PPP1R14A	MOB1B	BZRAP1	EEF2	NUDT1	NPTX2	BASP1	FOXM1
EFHD2	ADAM8	ND5	FNIP1	HPRT	SCARA3	SMIM11	NGFR	GPX3	SEZ6	H2-DMB2	ITGB1BP2	SRSF5	OLFR1461	IGK-V21	FAM81A	1110008F13RIK	TMEM261	PDE8B	TCEAL4	C1ORF54
TMSB10	CD69	LRRC59	PPP1R14C	9130000000000000	CRTAM	NDUFA5	FIS1	HSP90AA1	NDRG2	SPTSSA	NDUFS1	SRSF6	GZMB	GM14419	AP2M1	DALRD3	CENPA	PAK6	TUBB3	C1QTNF4
EFHD1	TCTA	LPL	TSTD2	4930578I07RIK	DIO2	PPP2R3A	COX8B	HSPA5	SLN	HMGN1	RTN2	FKBP5	4930402K13RIK	NOTCH3	HSP90AA1	CACNB2	CRIP1	C8ORF46	EMC2	RSPH10B2
IL13RA1	GM6377	SH3KBP1	ZFP418	RHEB	1110034G24RIK	RPL35A	COX8A	UGT2B38	TPM1	IDH1	NDUFB7	YPEL5	MCOLN3	ZFP105	CBX6	TMEM234	NUDT11	TMEM132D	SPP1	CCNB1
PLXNA4	CSF3R	ATP6	CHUK	ARPC3	TBR1	RPL23A	PRKCG	RPL13A	S1PR1	EPHX1	SAR1B	RAF1	OLFR419	MAX	HSPA5	LSM14A	GM4924	KCND2	HMGN1	SALL3
ITGA4	CD83	LOC681458	ZFP658	ZFP692	ENKUR	GM10094	TANGO2	MT1	RPS3	TBCA	NDUFB5	RAB1B	ASPN	LRRC58	HSPA8	PREPL	TMEM147	C11ORF87	SYT1	LOC100507316
GFPT2	CSF1	INSIG1	SIAH1B	ERH	ARHGAP25	CDC42	MIF	KCNJ16	KPNA2	RHEB	AMD1	PLXND1	MAB21L2	ARL6	2018-09-05	REEP6	IMPA1	EPHX4	GOT1	TOM1
INMT	CD80	PHB	KATNA1	ZFP575	HS3ST2	KLF2	IQSEC1	CYP4A14	IGFBP1	NACA	GMPR	UBE2D3	PPAP2B	1110059G02RIK	DNM1	DLG4	HEY1	TDRD9	NEK7	LOC100505497
TNFRSF1B	GM4070	SLC2A4	SYT16	SAE1	TLE6	DCN	PTOV1	CD24A	MAP2K3	SELK	HSPB8	CD81	CTRB1	DPT	CPE	PITPNM1	SCD2	SELE	PRNP	GUSBP4
MFAP5	H2-K2	COX7A2	HAUS6	LRRC3B	TUBA8	EHBP1	COX7A2L	CES1F	HGD	IGKV8-30	NDUFB4	TSPAN31	TRY10	INSIG1	GM5526	MAK	AHSP	CYS1	BNIP3L	GUSBP5
FCGR2B	PRDM1	ACTG2	ZFP354B	GRIA2	ARHGAP33	RPS3A1	EHD4	RPL37A	GOT1	PHPT1	HBA-A1	TNC	SLC24A3	RNF180	OGT	TPP1	RARRES1	CARTPT	DSTN	KRT222
DAB2	ZFP36L1	CNN1	SLC25A16	TXN1	PCP2	PPAP2B	LPHN1	LOC100044627	IDH2	NOP10	HSPB2	PEBP1	FLT1	ZFP229	ARPP21	BCAT1	TUFM	ADRA2A	ESRRG	TIPARP
LCP1	TNF	MPC1	ZFP354A	ATP6V1A	OLFM2	GM1821	SLC6A8	FBP1	HOPX	H2-AB1	NREP	ATP1A1	SMARCD3	LY75	SERINC1	MFGE8	ZFP558	GNAL	EEF2	RFC4
CPE	GTF2E1	LOC499355	ZFP85	RAB3A	ARHGAP32	6720475J19RIK	GPR182	SAR1B	RCAN1	LRRC58	HK2	BZW1	GM13139	ZFP62	R3HDM1	RNF167	KLK1B22	GGCT	SDCBP	GPX2
ITGA9	FGD3	FLOT1	D030041H20RIK	FBXW22	DLX1AS	SLC25A11	TNNT2	SLC3A1	QDPR	BRI3	DBP	TMEM242	PLAG1	ARHGAP6	RTN3	GNAZ	GINS1	MOB1B	GEM	GGH
PECAM1	GPR31B	CYC1	CRH	PMCH	COL5A1	VDAC2	PRKAR1A	SLC6A20B	AMACR	DPT	ATP5E	PPP1CC	FHL1	HNMT	HPCA	ANKRD33B	LIG1	CCNA1	MAFF	CCDC37
LCP2	RAB20	ACAA2	4632427E13RIK	UQCRB	FAP	RP9	CSNK2B	EHHADH	CASQ1	ARL3	CAPZB	KHSRP	ITGB3	ARHGAP5	MAST3	ATP6V1A	B330016D10RIK	ARPC3	RCAN2	OAS1
CD248	SH3TC1	BCKDHB	4732440D04RIK	4930516B21RIK	TMEM181C-PS	VDAC1	CYP2A1	ATP5J	ND3	SAT1	UQCRFS1	LAMP1	PPM1L	EFEMP1	CELF5	MAX	2700094K13RIK	CDH12	GNAS	ARL4C
SERINC5	CCRL2	COA5	2610035F20RIK	FAM216A	GM13308	RAB18	PSME1	HBA-A2	PFKFB1	UQCRH	SLC37A4	HSD17B1	OLFR1331	NHSL2	NCALD	RNF181	UQCC2	CDC42EP3	MALAT1	NT5C1B
KCNK6	NLRP3	HSP90AA1	SLC47A1	IRS4	CNTN3	UBA52	SPRR1A	HSPB1	CERS2	EEF1B2	HIST1H1C	SC5D	PLN	ZFP53	DUSP14	ARL3	STX8	ST6GALNAC5	UBA2	PEX6
LYZ1	S1PR1	HSPA5	SYCP3	LOC100048552	GM13306	MMADHC	CRYAB	ATP5D	DDX5	CNN2	NDUFA9	SPOP	THBD	C1QTNF7	PLD3	UBP1	DEFA3	LY86-AS1	ERH	SPACA3
RETNLA	COTL1	GPX4	9330118A15RIK	GM12481	C230085N15RIK	GAPDH	CRYAA	GHR	LOC680367	RGS2	CPT1B	HMGN1	EDNRB	CLEC5A	TMEM181B-PS	ARL1	CDC25A	FGF12	PPEF2	RBM20
COL14A1	SLFN1	HSPA8	WDR3	COX7A2	ZFP551	PRPS1	RPS24	2018-09-15	INSIG2	ATP6V1F	NDUFA7	IGFBP2	SGCE	PABPC4L	BAI2	MAEA	UBE2A	LOC100505937	FTL	ABCC1
LYZ2	5031439G07RIK	CBX1	THBD	NR4A1	CHRM3	YBX1	CUTA	HEBP1	KMT2D	TMSB10	SMOX	FDPS	CD59A	TRIM63	PGK1	NPEPPS	TAP1	EID2B	MICU2	LOC100507226
PTPN22	2010002M12RIK	NDUFC1	2610044O15RIK8	SNN	PLXND1	ATP2A2	SPARC	PSAP	SAT1	ACTR3	IDH3G	PDIA4	ITGAX	CTLA2B	TPPP	VTN	TYROBP	C11ORF96	ND3	CXCL8
P2RY6	MAP3K8	ATP5F1	ZFP97	MPC1	RASL11B	PPM1K	FOXE3	GM3579	CYP2C13	PAICS	NDUFA3	USP47	PGM5	ANGPT1	GRASP	UQCRH	SDHB	EIF3J-AS1	PVALB	DNAH5
CES2G	SH2B2	PPP2R5A	5730416O20RIK	RPL17-PS10	RNF39	TTN	FOXE1	ATP5E	UBC	CAV2	MID1IP1	IDH1	BCO1	9930012K11RIK	GM8225	AKR7A5	SNORD16A	ARL6	KMT2E	SLC25A4
CD300LD	SLC16A6	ACTA2	SLC25A24	CCL27B	PROCA1	ATP5G3	ECI1	ME1	MPC1	HSPA8	NDUFA1	PDIA3	ENTPD1	GCSAM	SMIM13	TMEM223	ERN1	GPR88	DDX5	KDM5D
LBR	GM5150	CES1D	VSTM4	FLOT1	NPAS4	ACTC1	CTBP1	PGK1	APMAP	RPL13A	BPGM	D15ERTD621E	EPHA7	3110073H01RIK	LGI1	TMSB10	CDC25C	HMP19	SLC2A1	LOC100506926
H2-OB	LYNX1	NDUFS8	SMARCA1	ATP6V1F	B430316J06RIK	ATP5G2	PITPNA	GM8225	CYP2C11	INMT	PKM	EPHX2	IL1R1	OGN	PANTR1	PCSK1N	COPS4	CHRDL1	INSIG1	NDUFB1
ZFP521	SLC15A3	NDUFS7	ZFP830	ZC3H15	LAMP5	ATP5G1	MGST3	HIST1H1C	SERPINA3C	MUP7	PFKM	CHCHD10	IGKV4-80	IMPAD1	ATP2B1	MAF1	EMCN	CYP46A1	SLC2A3	C2ORF49
5430435G22RIK	2010309G21RIK	ACOX1	GM17748	EIF2B1	TCEAL7	PLN	ATP5C1	S100G	EIF4EBP3	CYB5A	TXNIP	SDCBP	EREG	CPE	A230058F20RIK	AP2M1	EPB4.1L3	GPR83	SAT1	TARP
MARCKSL1	DDX58	PEX6	B130040O20RIK	BZRAP1	SLC16A7	CHCHD3	ENO1	TMEM30B	SLC38A4	2018-09-04	SLC25A11	ACLY	TM4SF1	ZFP65	RAB15	TCP11	ARHGAP30	C17ORF97	LIN7C	AFF3
VWF	NEK6	ALPL	ACSL4	EIF5A	PAK7	SUMO2	COPS7A	NDUFA4	PRODH	CLK1	VDAC2	DDOST	FRAS1	TMEM255A	GM1821	COA3	GSTA4	IPO5	COX7A2	FBXO43
TIE1	KLRA2	NDUFS4	1500032P08RIK	D2ERTD105E	NXPH2	SFR1	RPS15	RPL23A	LOC100912727	BMP4	MTFP1	1700020I14RIK	CCDC80	ITGA6	ANAPC5	JAGN1	COPS3	KCNV1	CNN3	KNG1
AI607873	NABP1	CYCS	HIST1H4B	SMURF1	PAMR1	TNNI3	PRDX3	DNAJA1	OSGIN1	CD24A	GAPDH	ARMCX2	OLFR156	B230337E12RIK	UBA52	HSP90AA1	UQCRQ	C1QTNF4	RASGRP1	CA2
TM6SF1	TRAF1	THRSP	MIS18A	GFPT2	CAR8	GM16409	RPS18	RPS3A1	INMT	OGN	TRIM35	1810037I17RIK	XLR3B	BNC1	GAPDH	USP21	XIST	FGF7	UBC	UNC80
KLF2	TAGAP1	SERINC1	SMC2OS	ABHD14B	1110002E22RIK	POLR2K	PCBP4	GM1821	ABHD14B	MFAP4	MYLK2	STK25	ALPK1	GMPR	CTXN1	VBP1	PTPN7	CNN1	BAG3	PDE4B
MYO1E	GEM	TMBIM6	PPP1R3C	NAP1L5	MAP3K5	IDH3A	ALKBH2	CLDN8	ATP5F1	ALB	HSP90AB1	OSTC	TRIM13	GM14446	HSP90AB1	HSPA5	CDK2AP1	RGS4	FAM162A	VILL
ASPN	MAFF	CYTB	CTH	PPP5C	KCNH1	ANKRD23	RGD1309779	KAP	MT4	EEF1G	ETFA	STT3B	IGKV6-15	LY96	NCKAP1	GPX4	SNRNP27	BRINP2	FAM174A	SLC37A4
MYO1F	CYP4F18	ACO1	D9ERTD256E	1200007C13RIK	A930035D04RIK	ECH1	PRKAR2A	SMPDL3A	ACTA1	GM5526	U2AF2	GM4850	IFITM1	6330411E07RIK	WIPF3	HSPA8	CD69	MPC2	TMSB10	LOC100508544
KLF7	H1F0	EIF4E2	GUF1	NDUFS5	LRRC75A	ACTN2	FDXR	VDAC1	CES1C	FAM84B	ETFB	STT3A	TAGLN	DSE	DDN	PYCR2	PDE7B	LINC00936	PLS1	GLRX5
EVI2A	TARM1	YWHAG	ZFP7	CFAP36	IGFBP6	ZBTB16	KCNN1	UBA52	CPS1	ITGA8	ATP5G3	ATP6V0E	TIFA	DSEL	NRGN	DDHD1	SNRNP25	LOC157503	EDIL3	MND1
NOVA1	FCER2A	SLC25A1	HRASLS	CYCS	TMEM132A	HSPA1A	TSPAN3	ASPA	ACOX2	FAM96A	ACTC1	TXN2	ELTD1	BAI2	GRM5	EPN1	DEGS1	BTBD3	MOAP1	KCNK17
CD109	IGKV8-30	DDX3X	C230037L18RIK	SLC25A4	FST	OTUD1	COX2	HIST1H2BC	APOA1	CPM	PTPLA	DDX5	AQP3	PHACTR2	PTK2B	PPP2R5A	S100A9	RGS7	USP32P2	LOC439911
PI16	MAP3K14	NDUFB9	B230216G23RIK	RTN1	RITA1	SQSTM1	TIMM17A	WFDC15B	ACOX1	MS4A1	ATP5G1	TMEM167B	SFRP1	TPPP	MAPK1	ACVR2B	LRP12	PSPH	HSP90AA1	ATP2B1
PI15	BIRC3	SLC25A3	ZFP606	NDUFB9	HIST2H2BB	HSPA1B	SEC31A	EIF4A2	ECHDC3	TRF	GPI1	UQCRB	KDR	CEP170	CACNG3	HIGD2A	HDDC2	PRRT1	HSPA6	TBX3
MNDA	IL7R	NDUFB6	GORAB	NDUFB6	IPCEF1	CTGF	PRKACA	HSP90AB1	ACO2	LYZ2	CKMT2	COPB2	GM6642	FNIP1	PTPRN2	ARL2BP	CD86	GPX3	HSPA5	KLF6
ANG	H2-Q10	NDUFB5	AA409016	CELF3	NAT8	ABRA	SCN1B	HIST1H2BL	TMBIM6	NDUFB4	PHKG1	CUL3	TRY5	ZFP760	PPP2R1A	CPE	PHLDB2	BDNF	HSPA8	TST
PKHD1L1	ANKRD33B	GMPR	PNN	A730091E23RIK	FRMD6	BSG	PDK2	ATP5G1	SLC25A4	GM14326	1110001J03RIK	ACTG1	XCR1	PRKG1	DKK3	NDUFS5	OXNAD1	KCNIP4	SECISBP2L	LEF1-AS1
FOLR2	AKNA	LYZ2	CDC23	NDUFB4	E130012A19RIK	NDUFV3	GSTM2	TTR	NNMT	ATP5J	POLR2I	MSI2	DTNA	PPP1R14A	NSMF	ALPL	GM561	SSTR1	PTPN13	MNDA
MYO1G	CD274	NDUFB4	1500009C09RIK	ATP5K	ARPC2	GABARAPL1	CHKB	CHCHD2	RUP2	NREP	AAMP	LPP	TMEM184C	SLC36A4	CALM3	NDUFS2	SLA	LAMB1	CLK1	EIF3G
ITGB2	C5AR1	NDUFB3	A930013F10RIK	DTX3	BC030499	RPL41	JUP	POLR2K	SLC25A3	DBP	PGM2	IPO5	FOXF2	ZFP654	STXBP1	OPN1SW	NRK	2018-03-04	RRM2B	SPAG1
NRROS	IRS2	LAMC1	5730411F24RIK	ATP5J	MFGE8	TNNC1	TESC	EGF	YWHAE	DRAM1	POLR2L	TM7SF2	PTK6	VWF	PRKCG	SNAP25	GPR65	RTN4RL1	CPE	GAPDH
ALAS2	BRI3	LOC100233206	SNHG1	OXT	GM9983	IDH2	TCP1	CIDEB	HSPB6	TMEM205	IDH3A	CNN3	CAR5B	GZMA	VAMP2	MCFD2	MIR374B	RCN1	SERPINI1	LOC100130642
MSLN	CCDC126	ETFDH	ST6GAL2	HBA-A2	ANKRD33B	EEF2	LOC100363434	CELA1	ONECUT1	AOX3	CACNG6	EIF2S3X	BANK1	LYSMD3	ICAM5	GSK3A	GIMAP7	SGK223	CYCS	BLZF1
UNC93B1	C5AR2	NDUFB2	INTS2	DUSP14	UBIAD1	GM10293	AKR1A1	SEPP1	LOC500300	ATP5E	ACOT9	APMAP	IGKV4-59	KLF4	RPS19	SAR1A	TUBA3B	LOC100506019	FAM96A	LOC100505622
WIPF1	SLC2A6	DBI	TGDS	PLD3	GMNN	E430024C06RIK	OLR1469	GSTZ1	TAT	RPL36A	WSB1	UROD	TLCD2	TPD52L1	JUNB	UFD1L	FAM105A	CYCS	SNURF	WDR86
LSP1	PLCXD2	ATP5O	GADD45A	PTBP1	NAB2	GM10221	SYN1	ASS1	EHHADH	NAE1	HEXIM1	CYP11A1	IGKV4-55	ZFP85	DUSP1	VPRBP	TMEM243	SOWAHA	SERINC1	LOC100510649
FHL5	ETS2	HSPB1	PLA2G4A	ATP5B	C330006P03RIK	GM12481	CS	PPA2	CYP3A2	S100G	ACTN4	G3BP1	SPARC	MAB21L3	6330403A02RIK	NDUFB6	PAK1	ARPP21	MIR1244-3	GNA14
ITGAM	NR4A1	HK2	RASSF9	UNC80	CABP1	RHOBTB1	NME2	ETHE1	LOC100365106	LIMCH1	SYTL2	TXNDC5	IGKV4-70	CLEC2D	MPPED1	NDUFB5	TMEM128	CBLN4	SNAP25	CYTH3
TSPAN13	RASGRP4	ATP5D	GM16794	PSAP	CHRDL1	HSPH1	VEGFB	ENPEP	HSPB1	NDUFA6	DEK	MAN2A1	HHIP	ASPA	BTG2	PTPN21	CCRL2	VSTM2A	RTN4	CDC45
FYB	STK10	DNAJB1	9330184L24RIK	UQCRFS1	SLC2A5	FAM134B	FXYD1	BC031181	CYP3A9	DYNLT3	CRISPLD2	HADH	LMAN2L	4732440D04RIK	GABRB1	MLLT1	YKT6	PSMG1	DDX3Y	LOC100506266
EDNRB	HCAR2	ATP5B	PDE12	COX4I1	COX7A1	SOX18	COL3A1	PRSS8	ATP5B	DCXR	RPL26	ATP6V1H	TMTC1	AW046287	ARF3	NREP	EMC6	CBLN2	YWHAE	PPP2R1B
CCL9	PMAIP1	ALAD	AKR1C14	H1FX	CPLX3	BAG3	WFDC6A	COX8A	MUSTN1	RPL35A	HSPA1A	EFHD1	PCDH18	2610021A01RIK	UCHL1	CHD4	KNTC1	CXCL8	CBWD6	VSIG1
CCL8	GM9733	PSAP	8030494B02RIK	GM8225	GPR83	CMYA5	TECR	SLC34A3	DBT	NDUFA2	ASB5	AP2M1	ART3	NXT2	ATP6V1G2	AGPAT3	IL12RB2	KDM5D	HSPB8	MIF-AS1
CCL6	TMSB10	ATP5H	CERKL	YWHAH	WISP1	PDK4	CCNG1	CUBN	CPT2	SOD1	CALM2	GPX1	SNORD116	MSLN	DYNLL1	ATP5O	MYH10	DDX3Y	NDUFB4	PLEKHH2
TAGAP	IL13RA1	CPT2	MOXD1	TRIM46	NR4A1	SERPINH1	CALU	SLC6A19	UQCRFS1	ALDH1A1	HSPA1B	COA5	TSPAN6	TYRP1	SYP	AGPAT5	HIST1H2AB	RASGRF2	TRH	SFTA1P
CCL5	USP22	ATP5E	ZFP748	TIMM8B	9530086O07RIK	MYBPC3	RARA	STARD10	COX4I1	RPS3A1	IFITM3	ACTR3	REG1	SEMA3D	FOS	DUSP11	STOX2	HTR2A	ATP5J	TMEM194B
LRRC8C	SH2D3C	UQCRFS1	UGT8A	ZFP414	FAM198B	HSP90AA1	CALR	SLC34A1	RDH16	LTB	PNP	STPG1	IGKV4-68	SEMA3C	TTC3	CALB2	HIST1H2AC	CXCL1	HSPB1	BTBD11
FYN	XCL1	COX4I1	ZFP869	TCF7L1	KCNV1	TNFRSF12A	GAS7	CMBL	LOC688473	SFTPA1	ACTB	ARFGEF1	TSPAN2	ITGB3	HSBP1	0610012G03RIK	VMN2R123	HAPLN4	RHOT1	TEC
D17H6S56E-5	PYHIN1	ME1	CSTF3	DDX17	ARHGAP21	HSPA8	MGLL	MSRA	DSP	PDE5A	PPP4R2	EIF5A	NXPE5	H2-Q6	NOV	ATP5E	FDPS	DUSP14	RAD21	ZNF542P
IGKV6-23	OSGIN2	LOC501503	ZFP867	NDUFA7	3110039M20RIK	MT1	ALDOA	SLC6A8	CPT1A	PCOLCE2	PXDC1	HSPA5	SLC10A2	SEMA3G	2900054C01RIK	DRD4	UTP18	LBH	DNAJB1	TTTY15
ENTPD1	NFKBIZ	CPT1B	B230117O15RIK	DST	LOC101056043	1200015M12RIK	GSTM7	VAMP8	NDUFA4	EIF4A2	RPL19	CAV1	CYP2C29	FAM208A	RPLP1	D1ERTD622E	TRAPPC2	LRRTM1	CA2	NINJ2
LRRN4	OSGIN1	IDH3G	SKP2	NDUFA4	CCL27B	GM5805	LOC688869	NOX4	DCXR	RPL10A	CCNL1	4930566F21RIK	IL1B	TSPAN12	PTMS	CPT1A	STIL	CALB1	2018-09-15	SNORD89
IGKV4-80	ICOSL	NDUFA6	GM6860	NDUFA1	GM10501	TECR	DDR1	LGMN	SUOX	TSPAN13	GBP2	2018-09-02	TPPP3	NRGN	CREG2	SOD1	DNAJC15	CALB2	NRIP1	ZNF713
TM4SF1	NFKBIA	NDUFA5	HARS2	UNC5D	EFHD2	NDUFS3	TMED10	HPD	PFKM	SKP1A	S100A11	NDUFC2	P4HA1	ZBTB41	CAPZA2	RANGAP1	HBB-BT	ZBBX	MKNK2	GLA
SFRP4	IMPACT	NDUFA4	CCDC117	ATP2B3	FAM81A	MYH6	COX7B	GM10221	LOC679739	SUMO2	EGR1	PPP2R5A	IGHA	CLEC1B	4930488B01RIK	PKM	LSM5	LRRTM4	RPL36A	PFN2
SFRP2	ACTA2	NDUFA3	2310076G05RIK	FBXL16	BDNF	SLC25A4	RRAD	SLC22A1	VAPA	EVA1B	NDFIP1	CYB5A	TLR8	2610044O15RIK8	NPAS4	IMPDH1	AF357355	CA4	YWHAQ	TRAM2-AS1
NEURL3	OAS2	SOD1	A130012E19RIK	CXX1A	URB2	SLC25A3	ARF1	MGST3	CAT	SUMO1	JUND	TMEM214	TFF2	ITGB8	NCDN	ACKR1	CAMKMT	MFSD4	PGK1	DAND5
MGP	IRF4	LOC100364265	9030622M22RIK	YWHAZ	SSTR2	AMD1	ACY1	ATP5C1	MAT1A	IGLC2	GADD45B	NPC2	CRELD2	OIT3	PRNP	SNRK	RNU3A	UQCRFS1	DNAJB9	LINC00400
CRISPLD2	IRF5	PLA2G16	VEGFC	CXX1C	GM12371	SLC35F5	GRIK5	MRPL12	ANG	GM16409	ERDR1	OGN	PDZRN3	SLC25A23	KCNAB2	RPS3A1	IFT22	MAN1A1	PRPH	ITIH4
NINJ1	RRM2B	KLF9	2610005L07RIK	GM10094	ETV5	LMOD2	ECHS1	GCSH	SLC25A15	EAR2	PRG4	ERBB2IP	REG3B	4921509J17RIK	KIFC2	INSM1	SELL	TAC3	IMPG2	RGPD1
FNDC1	BCL6	PKM	HIST3H2A	FAM131A	LINGO1	HSPB1	OAZ1	SCP2	TPT1	HNRNPA3	SNHG8	EEF1G	NRN1	LRRN4	RSRP1	ANAPC4	UBE2R2	TAC1	RWDD3	HPGD
ITGBL1	BCL3	DNAJA1	TOX3	DNAJA1	TCTE1	2810474O19RIK	PCSK6	ASL	DHTKD1	RPL7A	COX7A2L	NDUFS4	REG3G	ZFP958	MFGE8	EIF3G	MED21	PPP1R14C	NDUFA5	LOC100133660
NBL1	PYDC3	LOC679739	DEPDC7	LOC100505062	ACTA1	LDHB	SOCS3	MIOX	CRP	POLR2L	TCL1B3	MYH9	STC1	CMA1	FGF13	SSBP2	GEMIN6	STYK1	DYNLT3	SMA5
CD200	PYDC4	PFKL	AA386476	TRAPPC6B	MYH3	PSAP	MAP1LC3A	TMEM174	MTCH2	LUM	RPS27RT	SERINC1	PCSK6	NBEAL1	OSBPL1A	HIST1H2BC	SPIRE1	CCDC58	NDUFA4	ACCS
IFITM3	NFKBIE	CAT	FUBP3	C230057M02RIK	6430537K16RIK	DNAJB4	LDHB	COX6C	LOC100363987	KRTDAP	RPS26	STX5A	STIP1	TMEM170B	ATP6V1A	GAPDH	GRIA3	KCNK12	GOLGA6L5P	LOC100510542
IGKV6-15	GM10759	ASPG	LOC100503146	PFDN6	RTN4RL2	SARAF	NNT	MLF2	FHL1	KRT4	EIF5	TOP1	CTSL	MGP	CYP46A1	HDAC5	GMNN	ZNF184	SOD1	PRTG
TAGLN	NFKBID	KCTD13	KBTBD8	HCN3	SERINC2	GM8225	LDHA	2010107E04RIK	CYP4A1	ACTN3	WNK1	BC038331	CCR9	CRISPLD1	NR4A1	EIF4A3	COX16	ZNF804A	PKM	CHEK2
CERK	CPM	SLC25A5	A330084C13RIK	CTXN1	SOWAHB	EGLN1	PRKCDBP	GLUD1	ATP2A1	CMA1	SERPING1	PSMD13	CTSE	HIST1H4H	SNPH	RNF11	AK4	POMGNT2	DNAJA1	ST3GAL5
FGL2	MS4A1	GAPDH	ATR	EIF4A2	CBLN3	CPT1B	MEF2D	SLC7A7	CYP4A3	RSAD2	INTS6	SAR1A	CD34	ITGBL1	SERPINI1	SEC23B	C330018D20RIK	SPATA2L	DDIT4	S100A10
ELTD1	CD244	MYLK2	0710001D07RIK	DCTN3	1110046J04RIK	1200016E24RIK	NFYC	BHMT	HSPD1	DEFB14	SF1	GLO1	CAP2	PFN2	2900011O08RIK	KDM3B	CSF2RB	GABRG2	HNRNPU-AS1	PINLYP
IL2RG	FAM114A1	MTCH2	TOP2B	HSP90AB1	SHANK2	NDUFA4	DGAT1	SLC7A9	TTN	CIDEA	RPS23	ZC3H3	ADIPOQ	CDO1	RTN1	PRKCSH	ARHGAP15	ADCYAP1	VDAC2	ST8SIA1
RASIP1	TNFAIP3	CEBPB	GM19858	CAMK2B	NUMB	PGAM2	PGAM1	PAH	ACTC1	B130024G19RIK	ZFP503	NDUFB2	ZYG11A	EPHA3	KHDRBS3	HSP90AB1	ARHGAP4	PLA2G15	TAF7	ARRDC3
PIRB	CXCL2	ACADVL	COX7C	SEMA3F	DLX1	FABP3	PGAM2	SGK2	SQRDL	COL1A2	RPL3	DBI	SAA2	SLAMF1	ATP5D	CRX	HIGD1A	P2RX5	INA	ZNF260
AQP1	PTPN23	HSP90AB1	ZCCHC10	HSPD1	GLO1	COL4A2	AES	ALDOB	HSD17B11	CD2	RPL4	ATP5O	CLEC4A2	KDELR1	ATP5B	DCTN1	EBP	ACKR1	UBA52	CEL
LY6C1	TNFAIP2	COL15A1	STRAP	ATP5G3	LRRK2	TXNIP	MRPL45	TMEM106A	HSD17B10	COL1A1	BEX1	ZMPSTE24	NRP1	CCNJ	SARAF	LENG8	ZCWPW1	VGF	HCN1	COMMD1
NTN4	DUSP16	YBX1	INTS10	FAM179A	HSPB3	MSRB1	FKBP1A	ACAT1	FTCD	MYL7	JMJD1C	FUT8	IGHM	LRP4	YWHAH	PPP2R2B	CYP11A1	TCERG1L	GAPDH	HSPBAP1
CMAH	LBH	ETFA	HBS1L	1700003E16RIK	LECT1	TPT1	PSMA7	ECHS1	CBS	MYL1	HELZ2	PSAP	ECM1	ARXES2	RPS3A1	YBX3	TMEM107	LRIF1	TMEM55A	ALDH7A1
ANTXR1	5830416P10RIK	ATP2A2	MAGEF1	TMEM191C	NREP	ACADVL	FABP3	SULT1C2	KYNU	PCDHB3	SCPEP1	TMEM205	C1QA	AKAP2	SNAP47	RPL10A	BAG2	CRH	MORF4	SFXN3
PLAC9A	RASGEF1B	YBX3	3110035C09RIK	FLCN	LAMC2	HSP90AB1	FABP6	SLC22A18	TNNI2	MYL3	DHX15	DNAJB4	SYNM	A130071D04RIK	MTCH1	U2AF1	CHAD	LNX1	CCDC172	EZR
SLAMF9	IGKV10-96	HSPD1	TWF1	TTR	CBWD1	PYGM	HADHA	C1QBP	SLC25A22	CALM4	SLC10A6	RPL36A	SLC43A3	BAIAP2L1	WDR7	FLCN	OLFR98	CTXN3	EEF1A1P9	SPARC
KDR	P2RY2	HSD17B12	MEDAG	MAT2B	DUSP14	HERPUD1	NDUFAB1	HAO2	DCAF11	2310042E22RIK	ANXA1	YWHAQ	NPL	ZFP960	CPNE5	ADD1	RFC4	MMADHC	CEBPB	SPG20OS
GM5431	CD300LD	SLC4A4	AA914427	PPP1R13L	E430018J23RIK	CHCHD2	NUCB1	TINAG	CHCHD2	EAR10	DUSP1	ME1	PTN	IGKV6-20	APBB1	RMND5A	DDX39	ZP3	RNF11	LOC202025
WFDC17	SP140	LOC361942	2610019N06RIK	SUMO2	RASGEF1C	LUM	CANX	FMO1	RPL7A	SPRR3	1110006E14RIK	PGK1	PRICKLE2	PTGDS	PPP1R1B	PUF60	RFC2	CTXN1	EIF4A2	TPTE2P6
IGKV6-20	CD300LF	SLC25A20	NEUROD6	MAT2A	DNAJB5	IVNS1ABP	PPARD	AADAC	MBL2	CALML3	EMP1	CCDC184	GNAI1	EGR2	PPP1R1A	SUMO3	RNASE12	PRR7	CEBPD	TMEM200B
MSR1	SNAPC1	MECR	ERI2	AAMP	TMEM181B-PS	ATP5A1	INHA	CKS2	TNNI1	MRGPRF	OSMR	PPP1R14B	ESM1	5330426P16RIK	APOE	RPS6KA2	GGH	HIST1H2BK	HSP90AB1	TSC22D1-AS1
H2-EB1	H2-OB	CNBP	GM7536	CHCHD2	BLNK	MANF	OLR1696	TKT	WFDC21	ALOX12B	RHOB	LHCGR	SCD1	SH2D1A	PRKACB	WDR6	SPACA1	DDN	NCKAP1	CDCA7
SLC11A1	5430435G22RIK	SEPP1	D030020J04RIK	NPTN	WNT2	TNNT2	SLC28A1	SLC22A22	RPL22	UBE2L6	CRLF1	GRCC10	SCD2	PLA2G4A	KCNB1	PDE6D	ZFP637	ACVR1C	HSPD1	ZBED5-AS1
AVPR1A	HIST1H1C	HNRNPK	NFIL3	CHGB	QRFPR	FTH1	PYGB	MSRB1	CIDEC	ADCY8	RHOQ	NDUFA7	GDF11	PRG3	ZWINT	UBQLN1	HSPA8	RND1	TSPAN13	ABCA13
PRG4	FAM71A	XPNPEP1	BBS5	CADM4	GALNT9	ARL6IP5	RPLP2	ERRFI1	CELA1	LCE1B	BHLHE40	D4ERTD264E	GUCY1A3	PRG2	PTPRN	BAK1	NUP133	ADAMTS3	SLC4A7	C14ORF169
NCEH1	AMICA1	CRISPLD2	GM5595	ACTN4	KCNH5	TSPAN3	AKR1B1	LRRC19	PSMC3	LCE1C	RHOJ	NDUFA3	CAR3	RAB27B	RAB6B	AAMP	6330403K07RIK	SLITRK5	GRM6	PLAC8
BANK1	9930111J21RIK2	HNRNPF	ZFP811	ACTN3	SLC13A5	COL3A1	LOC680324	NPL	MTHFD1	LCE1A1	GAS1	NDUFA2	PDGFRA	PRG4	UBE2V1	PDE6A	1700048O20RIK	SLITRK4	EFR3A	LOC100130856
CYP2S1	CR2	SIK2	ZFP930	CNBP	RNF25	MYH7	PYGM	FTL2	CYP1A2	ANTXR1	CCNG2	CIRBP	NPNT	FBXL2	TMEM151A	ILKAP	NFKBIB	CACNG3	PSD3	NDUFB2-AS1
TAGLN2	KLRA17	ASB2	PRORSD1	HOMER1	ZFP418	HSPB6	PTMS	FTL1	RPL28	2300002M23RIK	ID2	FNDC3B	CD72	VGLL3	GDI1	SCARB1	POLA2	KCNJ3	PTPRZ1	RPL23AP82
PLA1A	GZMB	PGAP2	ZFP935	HFE2	ZFP658	ECHS1	COX5B	ENPP5	EIF1A	LCE1A2	PABPC1	YWHAZ	WNT5A	IGKV4-55	AKAP11	CYTH2	MIR223	LOC100288092	GNA13	STMN1
IGKV4-55	MIR23A	POMP	PROX1	BTBD10	MBOAT4	ATP5B	JPH2	PHYH	RPL11	CAPNS2	CCDC3	CDC40	RARRES2	GPM6A	CSPG5	SLC25A25	RER1	STARD4	BNIP3	HOXC6
GPM6A	MSL3L2	AHNAK	THOC1	PRKAB2	ZFP94	PPP1R14C	CRIP2	SDHD	STX18	LY6G6C	CALR	CDC42	KLHL23	BEX1	SQSTM1	ENTPD4	PARVG	B3GALNT1	VAT1L	CCDC113
GPM6B	B930036N10RIK	MYCBP2	HYPK	HPCAL4	LOC381765	HSDL2	GNAI2	TUBA4A	POMP	RPRML	G530011O06RIK	GOLPH3	IGJ	ZFP748	PEBP1	AP1S1	FAM72A	C2ORF74	ITGAV	USP9Y
IGKV4-70	KLF2	MCART1	KAZALD1	EID1	DLK2	MDH2	NUDT4	GM16374	EI24	GBP3	SGK1	CAT	VMN1R86	GFI1	A830039N20RIK	CADM1	RHOX4G	MX1	CDIPT	PCIF1
6330407A03RIK	FGR	HNRNPA3-PS1	9430091E24RIK	TMEM126A	ADCYAP1	IMMT	TMSB4X	ALDH4A1	FGL1	ALOXE3	HMGN2-PS1	CDC37	LIFR	SLC35D3	RASD2	BTBD17	CDK2	RSAD2	NPTN	RANBP17
TMTC1	NAGK	EGR1	ANO3	ASB5	GALC	EIF4A2	PSMB5	EEF1A1	AQP8	COX8B	CLIC4	TXNIP	EMCN	MGST2	MAP2K1	SOX15	MCM5	TMEM170B	UNC13B	ZNF34
IFI30	HSH2D	RPS29	B830007D08RIK	PFN2	VGF	CRIP2	TUBA1C	REN1	LOC287167	EGR1	YTHDC1	KCTD14	PCP4	LGALSL	CPLX1	HPCAL1	CDK1	C12ORF75	ACTN4	MLF1
PCDH18	SNRK	ALDH7A1	PRPF39	VIP	CRH	ACADM	TUBA1B	GSTA2	LOC100360491	PINLYP	BTG1	VDAC1	GSTA3	TWIST1	SCN4B	SOX13	CCDC43	SLMO2-ATP5E	RPL24	DERA
LPAR1	PIK3IP1	HPRT1	CCNE2	PFN1	MET	HFE2	ACADM	CRYL1	BSG	PLA2G4F	SDC4	PFDN6	SH2D1B1	NLK	SNAP25	PEX14	SERPINI1	ASPHD2	RPL23	RAP2B
INPP5D	APOC2	CRYAB	NOV	CALM1	MVD	PSMB9	HYAL2	DPEP1	LURAP1L	FAM78A	MEG3	EIF3B	SCG2	CHTF8	DAPK1	GRIN2C	MCM6	HSPA1A	CACNA2D4	NMU
CD79B	TXNIP	RPL5	A330076H08RIK	ASB2	KCTD16	DES	PSMB2	UGT1A10	LONP2	TNNC2	OAZ1	EIF4A1	PDE7B	PDK4	PKM	COMTD1	PSMG2	GUF1	MYL5	TMSB15A
CD79A	LTB	RPL30	IL22	STXBP1	SEMA3A	EID1	DMBT1	PARK7	LOC100134871	TEX11	SOCS3	2810417H13RIK	SCG3	2010315B03RIK	PDE10A	MAPK8IP1	MCM7	ULK2	MYL6	PLEKHM2
NKAIN4	DDIT3	SCHIP1	COL19A1	PRKAA2	EPHB6	HNRNPK	LOC257642	CNDP2	CYP2D2	FZD7	MAP1LC3B	ALAS1	GM4871	PCP4L1	ADD1	COL1A2	IDI1	LRRN1	PSMC6	HLA-DQB1
RASSF4	CLEC2D	SLC22A3	ZDHHC20	SVS4	SLC47A1	FNDC5	DLAT	COX6A1	ST3GAL1	DDIT4L	RAP1B	HSP90AB1	PLVAP	2310076G05RIK	ARHGDIA	METTL7A1	GM13235	CDK17	ST5	GRAMD1C
ANPEP	TRIB2	PITPNA	MRS2	ADCY1	NUP107	PSMC5	HRAS	APEH	CCNL1	PRG2	TCP11L2	NCKAP1	SLFN4	VEGFC	CHGB	PDCL3	TSEN15	HSPA1B	NIF3L1	AREG
TSPAN7	SMPDL3B	INPP5D	C030013E06RIK	EI24	H2-T23	PSMC2	RT1.AA	SPP2	EGR1	TEX14	RIPK1	HMGCR	NEXN	KLHL4	WSB2	XPNPEP1	NDUFB9	SCT	HIST1H4C	LOC283683
TNFSF10	RBM47	PRDX1	BC022960	3110035E14RIK	FHL2	FDX1	MDH1	TTC36	LOC100360824	IRGM2	PACSIN2	U2AF1	LOXL2	LYVE1	MCTS1	VOPP1	OLFR191	ATP5G2P1	DDX39B	EPCAM
KCNN4	CD101	RPS11	CSTAD	AQP1	SRL	PSMC3	METTL7B	EPHX2	STARD10	RPL3L	HSD11B1	TNKS2	PDPN	TYR	GPR37L1	CDC16	NDUFB6	SLAIN1	GPR160	TRIM6
IGKV4-68	BC094916	GSTM5	SERTAD4	TOB1	NRGN	UQCRC1	ACADS	DNAJC12	SERPINF2	CYP27A1	RAB6A	MSMO1	SCN7A	ALDH6A1	AP1AR	ZC3H11A	6720489N17RIK	AQP1	RBP3	WBP2NL
TSPAN2	PIRA2	JUN	ZFP11	ACTB	RLBP1	RT1-BB	GIT1	QDPR	LOC299282	MYLPF	BRD2	HSPD1	DUOXA2	HAL	SMARCA2	SLPI	LY96	ARNTL	PSMC2	LINC00959
8430408G22RIK	NRROS	CHKB	CXCR4	ABRA	COCH	SUCLG1	CD74	MALAT1	SYNRG	BPIFB5	ACOT10	E330009E22RIK	IGKC	KRT19	HNRNPM	UQCRC2	FAM109B	AMER1	VOPP1	RNF150
RPS13	CEBPB	DUSP1	FILIP1L	PSMD8	GRM3	ASB2	CKM	UQCRB	MANF	TNNT3	CCNYL1	ATP5G2	CAPN2	KLHL7	CCT6A	ANP32E	3010003L21RIK	NEURL1B	UQCRC1	NFIL3
CCR2	TRIM30B	ANXA5	4930518I15RIK	GM2606	2310058N22RIK	PRKAA2	SPINK8	SLC2A2	MIF	CHST2	FOS	GPI1	PAMR1	RHOJ	MYL6	UQCRC1	SNORD34	EPB41L4A-AS1	UBAP1L	TMED6
EDN1	LSP1	MGLL	DIMT1	BSG	CECR6	EPAS1	S100A1	COX7A2	EIF1	SDC2	BGN	HECTD1	MYH10	NCR1	HNRNPL	RBCK1	ECT2	PPP4R2	RPL29	PRORSD1P
APOBEC3	SOWAHC	BTG2	GCA	SNRPD2	GM3435	HNRNPU	CPSF4	CML1	RPS27	SIM2	SLC39A14	SKP1A	MYH11	ID4	MARCKS	RPL22L1	SNORD33	RACGAP1	MT1E	NUBPL
MIR29C	TRIM30D	HIBADH	ALG13	CHAC1	DLEU2	AQP7	ATP1B1	MPC1	RPS29	SPRR1B	SULF1	FAM178A	PDE8A	CD27	FEZ1	TLN1	CTNNBL1	LOC100128164	IFITM3	ADAT2
LYVE1	PRR5L	ACAT1	APTX	APBB1	CACNG3	PDHB	RPSA	CYC1	NET1	CCNO	HNRNPH1	MAT2A	PDIA4	COPG2	VOPP1	SCT	ZFP882	RAD54L	RPL13	UBE2E2
RENBP	SNORD15B	MAP1LC3B	HS3ST5	FSD2	EPHB3	CISD1	YIF1A	KL	CYP2A1	PLEKHD1	FOSB	GM2A	POSTN	RHOU	SUB1	SMARCB1	LHCGR	NUP85	RPL12	LOC283335
LILRB4	CIART	RPS15A	GPRIN3	SMR2	KCNJ4	UQCR11	PPP1CA	GPX1	SDC2	FCRLS	LOC100503721	PGLS	CD93	IGHG	HNRNPC	KDELR2	GLRX5	ZDBF2	PDHB	ZNF674-AS1
LAT2	IRG1	RPS27A	PACRGL	STAT5B	RUNX2	ANO10	SDHA	BCKDHA	RPS21	FLG	CD44	ITGAV	EPHX3	CSRNP2	ACOT7	CCNI	TSTD3	CLUL1	ATP5A1	ZDHHC11
PTPRC	PRRG4	SVIL	FOLH1	NAA50	NUP98	PSMD2	COLQ	CYB5B	CD302	CHIA1	TRIP10	CDIPT	KMO	IGSF6	AHCYL1	PDHB	LIPO1	GADD45A	DCAF6	ZNF57
CEACAM1	ARL5C	HNRNPA2B1	UBE2T	EGR3	TEK	COX8B	EEF1A2	EIF5A	RPS23	BEX2	OAT	VPS35	ARHGAP10	MOGAT2	MTPN	ATP5A1	NDUFA3	XRCC3	RS1	AGBL2
TPPP3	HLX	PSMA3	EHBP1L1	XBP1	TRIM11	DMPK	PPIA	GPX4	RPS25	TFRC	SLC43A3	GET4	COL6A1	3110035C09RIK	CGGBP1	EWSR1	SPAG5	KLF10	NPVF	RPS16P5
KRT19	GM5617	CANX	GM2694	DDIT4L	EPHA4	LOC688018	PPIF	INMT	PEMT	HHIP	TMEM51	CHCHD2	CDH11	2610019N06RIK	POMP	GHITM	MND1	PRKCB	SV2B	ZNF334
THEMIS2	RMND5B	PPARG	KDM1B	PHKA1	MAP10	TMEM50B	MYADM	NDUFC1	PLA1A	TRIL	ERO1L	SCARB1	COL6A3	CCKAR	ADCY1	ARXES2	NUTF2-PS1	GPR137C	GNAT1	VMP1
KLHL6	CNR2	NRP1	ZWILCH	SNHG6	TEX40	GINM1	FKBP4	MT2	PTP4A1	LYPD2	RPL18A	MLXIP	COL6A4	FCER1A	WBP5	DPCD	SNORD38A	SNHG17	WLS	SCARNA15
PTPRB	CCL6	SRPX	ICA1L	GBAS	GM8273	CMBL	GRINA	ATP5F1	RPL31	LYPD3	TUBA1B	HNRNPA1	VMN2R110	L3HYPDH	CISD1	ADCY6	SHCBP1	ZNF702P	ANKS1A	STAG3L4
RHOJ	TAGAP	OLR1697	ZFAND4	NUAK1	AI480624	EIF1	RAF1	GRHPR	RPL4	LPAR4	OLFML3	MED1	ZCCHC3	LOC100504348	UQCR11	UHMK1	THAP1	PPP1R21	MT1HL1	PTGER2
TLR7	SNORD57	FTL1	ZFAND1	RPL3L	HS6ST1	COQ10A	FKBP2	DAB2	RPL30	WFDC5	GM6788	H2-AA	B430306N03RIK	LRRCC1	STX12	PSMD9	BCS1L	GMFB	FIS1	LOC283588
GM8995	ARL5B	AIFM1	DNAJC24	AIMP2	2610507B11RIK	CLPX	NATD1	SMDT1	CFH	ENO3	SPTAN1	SPARCL1	PNLIP	SOCS6	PDXP	PRPSAP2	GM10094	ZNF134	GABARAPL3	LOC100510009
MZB1	KCNJ2	G6PD	5730453C05RIK	GM2710	C130051F05RIK	RPL3L	NDUFB10	DNASE1	RPL35	ART4	ZSWIM6	STX16	KLK1B11	ADIPOQ	DCAF7	GTPBP1	THAP2	GLTP	GABARAPL2	CRIP1
IGKV1-135	EBF3	RPS6	PCDHB22	PKIA	6720407P12RIK	ADCK3	UCP2	DNAJC7	ACSM1	IFIT3	MYLIP	ASAH2	GUCY1B3	TCRG-V3	RPL36AL	CLP1	SPG20	ZNF132	PRR11	COX5B
SDC3	TM4SF1	ATP1B3	CAAP1	ADSSL1	A630072M18RIK	ADSSL1	ZFP36L1	ALPL	ECI3	FCRLA	PTPN2	SERPINE2	LPL	TCRG-V4	GPBP1	DHX36	EEPD1	SCOC	RTBDN	ROBO1
CD3G	COL1A2	AKR7A2	PCDHB21	RPS20	6330415B21RIK	RT1-DA	DLST	NDUFS1	EPRS	ANPEP	CD164	CHORDC1	SLC2A3	ZFP935	SV2A	PSMD3	RAD51	HPR	RPL41	SCML1
MIR199A-1	SFRP4	EEF1A1	WIF1	ITM2A	RIPPLY2	OGDH	HR	SLC25A4	RPS16	APOE	TFPI2	ST3GAL5	PLAU	IGIP	SNRPD1	LUC7L	SLC25A19	IFIT5	CLUL1	DFNB59
CTSS	COL1A1	ODC1	TAF1D	VGLL2	BBS12	SLC4A1AP	PEBP1	SLC3A2	RPS18	IL12A	PLCL2	AP2S1	HTRA1	KAZALD1	CPNE4	SAMD10	THAP6	SLCO6A1	ABCA7	SUGT1P1
PENK	SDPR	CD81	AASDHPPT	ISCA1	SNHG11	SPARC	CLU	DBI	APOM	LGALS7	ZBTB16	ARFIP1	LTBP2	GP1BA	TCEB2	CLPTM1	TEN1	RXFP1	ATP6AP1	DENND4B
CD38	MGP	ZFAND6	REPS2	TFRC	GM10336	SCHIP1	COX6A2	ZMPSTE24	RPS19	GPR18	SERPINA3N	N4BP2	ACTG2	B830007D08RIK	SNCA	RALY	TST	MRPL13	ABCA4	PPP1R16B
CTSH	APLF	NEXN	5530402H23RIK	PITPNA	PRR16	TFRC	COX6A1	DBP	C9	GM94	ABCA8A	EDEM3	RGS5	GM21949	NTSR2	RPL18	DRG1	IFIT2	PLA2G4C	FAM24B
CD37	TEK	HSD17B4	HIST2H2BE	GDE1	DOPEY1	ECI2	LMNA	CALB1	HMOX1	MYBPC2	MID1	TFB2M	CNN1	PDP1	GPR158	NDFIP1	NUP35	IFIT1	LOC280665	SDHAP2
FCER1G	SPARCL1	NDRG2	NR4A2	LGALSL	GPM6B	WFDC1	NRAS	MFSD1	RPL37	CDSN	FBXO11	ACADSB	RGS1	DPY19L4	NEURL1A	TSPYL4	LTB	IFIT3	TMA7	POU4F1
CCR5	CDK13	PPP1CC	DLG4	PPP3R1	9030612E09RIK	PRDX6	CCND3	UQCRFS1	CYP2C6V1	AMPD1	PNRC1	PRKAR1A	CALD1	NOV	COX8A	ZRANB2	RQCD1	ALKBH3	VPS37C	PPAPDC2
CD34	EAR12	ZFP36	MKRN3	FAM134B	PDGFB	DDIT4L2	HSF1	COX4I1	COX2	KLK14	HIPK3	FAT1	OLFR93	PCDHB17	GABARAPL1	SURF4	SNORD68	GRPEL2	CMBL	LIN28A
CLIC1	HIST1H4F	TPM1	MATN2	ART1	9430011C21RIK	RASSF3	TUBB5	SLC37A4	A2M	KRT14	EEF1A1	RPS21	PLA2G2F	CHIL3	XBP1	ATP6AP2	DTL	HMOX1	C9ORF64	LOC100505481
CD33	EAR10	NDUFV2	2510017J16RIK	TSPAN7	AU015603	PRDX5	MFN2	ASCC1	RPL38	GAB1	MORF4L2	RPS20	ABCC9	ATP6V0D2	TMEM50A	PLK3	SNRPA1	ATP6V1C1	PTP4A3	COPRS
IL33	HSPA1B	GRIFIN	RSRP1	FASTK	SUV420H2	COX2	TPM1	SLC13A1	CD14	KRT13	MYADM	A	MMP2	2900054C01RIK	ATP6AP2	ERDR1	BET1	NADK2	RPL27A	TMEM258
CD53	SNORD82	SDCBP	C230076A16RIK	HIVEP2	ZBTB3	COX1	CFL1	DCXR	RPS12	AGTR1A	SRSF6	RPL6	CAV2	GBE1	TANGO2	PRRC2A	ZFP667	LYPLA1	QARS	TP53I3
4933409K07RIK	EPAS1	FMC1	D530037H12RIK	PDK4	AI605517	PDK1	RPS2	SELENBP1	DECR1	KLK10	GM4076	MYLK	MSN	FHOD3	IRGM1	1110004F10RIK	ERCC6L	GABRA5	JTB	LOC100130429
CBR2	SATB2	NACA	LTBP3	SCN1B	B930093H17RIK	DECR1	RXRG	RAB18	CTSB	CNFN	RELA	RPS15	CAV1	CXCR6	COPZ1	EIF5	GM7120	SLC10A4	UNC119	UQCRQ
CD52	SERPINE2	TXN2	TRHDE	PDK2	B230208B08RIK	TPI1	NDUFV3	SLC25A5	SLC10A1	LCE3F	NFIX	SNRNP70	LAMB1	GNAI1	NCEH1	PLSCR1	LDB2	TUBB2A	PPT1	TTC30A
IGKV1-117	UQCR11	EIF4EBP1	NR4A1	SMCO1	SOX17	H3F3B	NDUFV2	GAPDH	PTGES3	H19	GM13430	D17WSU104E	TGFBR3	ZFP119B	PRKCZ	JTB	FLT3	LMBR1	RPS21	KIF4A
SYK	ADCY6	ACTG1	ZMAT1	TPI1	B230117O15RIK	CS	LOC100361879	FOLR1	CHKA	COL3A1	ODC1	CSNK1A1	BMP5	ESM1	CCKBR	SF1	USP10	RAB33A	HNRNPA1L2	PDCD5
SUSD2	FAM132A	CALD1	PPIP5K2	TSC22D3	FAM19A4	PTMA	MAP2K2	TPT1	FN1	TPPP3	PPP1R15A	GNB2L1	BMP4	SERTAD4	PKIA	SPRR1B	CLEC12A	LYZ	HPRT1	RPL23AP32
SORBS3	MVB12B	UBB	RGS2	AMPD1	DUSP4	ALDH6A1	LOC683761	KEG1	TUBB2A	NMU	ZFP36L1	RHOC	ACTA2	NPY	PTPLAD1	ITM2B	UHRF1	LOC100287081	RPS23	OVOS2
PARP8	KDR	APMAP	D4ERTD298E	MLF1	SPEER8-PS1	ECSIT	OLR1362	SLC47A1	GNL3	FXYD3	CLU	GAS6	RCN3	UBTD2	TAGLN3	RPS24	WDR5	NPAP1	C5ORF30	ERV3-2
ANO1	SNORA73A	PMEPA1	MUM1L1	TTC9B	2900092N22RIK	ALDOA	IDH2	HIST1H2BP	NME2	KRT15	ZBTB20	ZCCHC11	MMRN2	XDH	PRR13	SET	NENF	TMEFF1	ATF4	HSD17B6
NOV	SNORA73B	TMSB10	ZFP518A	MLF2	SORCS3	MOCS2	RBPMS	SLC5A12	RNF149	VSNL1	RPS2	C130083A15RIK	TMIGD1	CAR3	RPL31	RPL5	THBS1	ANLN	ATP6V1B2	ASAP2
B3GNT3	PNET-PS	HSPA9	LOC100505161	SYN1	RGMA	LIMS2	MPST	ATP5G3	PTMA	TFF2	S1PR3	SOCS2	THRSP	PDGFRB	ISCA1	GLTP	TTK	BST2	RD3	PXN-AS1
CD48	ARSB	CAV1	FAM177A	VEGFB	D9ERTD292E	LOC688869	RT1-DOA	SLC4A4	CFHR1	CCDC3	SASH1	GPRASP1	NID1	DENND4C	SCOC	GPM6B	SRM	TUBB2B	RPL6	TSEN2
C1QC	PRR11	CYB5A	SNORD47	TMEM178	6330418B08RIK	HIBADH	EEF2	PKD2	CALR	ADA	CARD10	CCL21A	PNLIPRP1	GCA	TSHZ3	RPL3	ITGAM	NMU	GPM6B	ZNF8
IGHM	PRG3	NFKBIA	IDI1	CCNG1	D430013B06RIK	COX7B	HELZ	CRYZ	RAPGEF4	KPRP	SLC38A2	RPS27A	HSPB8	SCARA5	GDE1	RPL32	TCP10A	KRT17	SPARC	HPGDS
NRP2	ANK1	ACTA1	SWSAP1	RGS7BP	KCNS2	RRAD	SUPT5H	BPNT1	AARS	GYPA	SLC15A2	DYNLL1	LAMC1	WNT5A	LMAN2L	CTBP2	4930447C04RIK	GALNTL5	RPL3	RASD1
ECM1	AR	NDUFS5	PSMD10	SGK1	AGO2	YJEFN3	FMC1	PCBD1	SGK1	TFCP2L1	ATP6V0C	DYNLT1B	TRPS1	KLHL29	GSPT1	MAGED2	GNA15	MITD1	ZMYND19	TEKT2
C1QB	TREML1	YWHAE	ABCB7	NRN1	JDP2	LRRC39	NAT2	TMEM52B	BTG2	SLC44A3	F2R	CACYBP	PLD4	OSR1	INPP5A	STMN4	IL1RL2	ARHGEF3	LOC202025	ZNF426
CLEC4A1	ZFPM1	NDUFB8	AU014972	CITED2	GM20033	FITM2	DLG4	ECH1	MTTP	KRT23	IGFBP5	RSL1D1	DBP	ALG13	GJA1	LGALSL	POLE	SERPINA3	MAGED1	SPP1
SELPLG	KITL	VPS4A	1500004A13RIK	FITM1	NRN1	MAP1LC3A	DYNLRB1	XPNPEP1	SERPINA10	TNFRSF11B	ARID5B	NLRP14	AKP3	CRIM1	PRDX2	ATP5C1	CHCHD3	KLK6	RPL32	HIST1H2AG
C1QA	SERPING1	CYR61	SLC40A1	CSDE1	TPH1	NNT	GNAS	LAP3	SDC4	GPT	ESR1	TCEA1	PDLIM3	GDF10	LYPD1	PPL	SGCE	ADM	CTBP2	STIL
CLEC4A3	SNORA74A	PDLIM3	DBT	TWF2	GPR25	LDHA	ND4	UQCRC1	C8A	EVPL	SLC9A3R1	RPLP2	TMEM204	5830453J16RIK	STMN2	PLA2G7	SCRN1	ADO	POP5	GOT1
CD5L	MRVI1	PGK1	MFSD3	RILPL1	9330121K16RIK	CD36	ND5	CDA	SERPINA7	SLC7A10	GM10293	MKI67	GRK5	TMX3	ANXA6	IKZF4	RNPEP	PRDM12	SDR39U1	FAM229B
CAPG	BEX4	SMIM12	HIST1H2AO	NEDD8	TRIM9	PCMTD2	TXN2	PLEKHB2	SEC61G	MEOX2	GM19420	TUBA1B	IGKV10-96	BAMBI	PTPRD	RPL7	POLR2D	FAM149A	LGALSL	ISG15
CRIP1	SPARC	NDUFA9	GM19586	VLDLR	GM14290	STAT4	CBFB	ATP5A1	SEC61B	CD3D	MYD88	CLDN25	DACT1	E230008J23RIK	AFTPH	ZNHIT1	SPATA24	ACAT2	ATP5C1	ABHD15
LILRA6	CDCA3	NDUFA8	KCTD4	CX3CL1	EMB	ACOT13	LPL	CISD1	RPS27A	KLK7	FRMD6	GM20066	LIPO1	GSTA1	TUBB2B	RPS17	KYNU	TMEM169	NR2E3	LOX
CXCR4	SLC35D3	TAF10	CLDN5	MAP1LC3A	D430020J02RIK	PSMA7	LGALS3BP	PNP	SPRYD7	CASP14	GDNF	JAK1	GLP2R	KLRD1	VSNL1	NUDCD3	PRADC1	EPCAM	EPRS	LOC100505820
STAB1	CDCA8	DCN	GM4415	PPP3CA	GM10010	HADHA	ACTG1	PSMD8	TMEM176B	MEOX1	STT3B	BTN1A1	ATP2B4	SCG5	ARHGEF4	PRDX5	FBXO5	UGT8	ENO2	SYAP1
CXCR3	MGST3	SOD2	LOC100505067	CHRAC1	MPP4	DLD	SLC2A4	UGP2	AKR1C1	CSRP3	GNAS	ATP11B	CD209A	CASS4	CLPTM1L	BLOC1S1	IGF2BP2	RNF150	C12ORF57	N6AMT2
LMO2	TMEM97	RAB10	LOC100505066	NEUROD6	3110082I17RIK	RGD1303003	CSF2RB	PDZK1	F2	SERPINB3A	MALAT1	PPIA	CPED1	CD69	GARS	GALR3	BNIP3	CCT2	LGALS3	OLFML2A
GUCY1A3	F11R	TPT1	LRIF1	RAB6B	HYPK	RYR2	COX7A2	AKR1C12	SORBS2	NEU2	MAFK	SQSTM1	GREM1	LOC100505009	EXD2	TSPAN7	4933413G19RIK	P2RY12	RPS18	C1ORF213
PDGFRB	NETO2	CRP	TAF7	SPTBN2	MN1	FH	FLOT2	GJB2	FABP7	FAM180A	RAB5A	SRSF7	ALDH1A2	BRWD3	BHLHB9	FTH1	1110001J03RIK	STAT1	RPS17	KHDC1
PDGFRA	TSPAN7	ACTC1	ACKR3	RAB6A	DAB2IP	COX5A	FLOT1	SLC22A5	NDUFAB1	MGL2	MFGE8	SNRPB	RERG	LRP12	TMED10	HMOX1	HORMAD2	FOS	CCDC92	PLGRKT
GUCY1A2	GJA5	RPS4X	TAF5	1110008P14RIK	OAF	GDI2	ZFP580	GABARAP	APCS	CAMP	BIRC3	IVNS1ABP	COLEC10	RGS18	HIST2H2AC	EPC1	POLR2J	OR51M1	PCBP4	LOC100507557
CD74	PDK4	RPL22	6430547I21RIK	CAP2	GM13889	AKR1B1	EIF2B2	TIMM17A	SRPR	P2RY14	DDX5	RNASEH2C	RPS4L	SUCNR1	NEDD8	ARL6IP5	XLR	ADAM10	EPB41L2	LOC100506935
SCARA3	SNORA33	PLEKHA1	A030007N12RIK	MEF2C	PLEKHO2	JPH2	CYC1	ACAD11	RDH7	SPAG11B	LRRC58	HDLBP	LAMA4	PROKR2	KALRN	GLUL	UPP1	GTF2H2	TSPAN7	LOC153577
IFI205	CLHC1	RPL23	GMPR2	UBALD2	FOXA1	NUDT4	ACAA2	AASS	RPLP1	DGAT2	CHODL	HSP90B1	THBS1	PDPN	STIP1	RPS10	4930529C04RIK	ANO3	PRDX1	MNS1
SCARA5	GSTM5	DES	5830427D02RIK	FAM213B	MAMLD1	LRRC10	GPX1	PDHA1	PYGL	MAMDC2	USP54	COX6A1	CSTF2T	KIF5B	UGCG	GOLGA7	PCBD1	NUDT21	DHX15	CMTM2
IFI203	GSTM2	MYL6	RND3	AES	TGFB1I1	PSMB7	GPX3	GNG12	ASGR1	G0S2	IRS2	LAPTM4A	IL1RL1	CAPN3	MAP2	ATP6V1C1	SNORD53	KIAA1279	COX2	LOC729839
NPY1R	ATPIF1	VIM	C130015C19	PGM2L1	F13A1	SAMM50	KCNJ11	SLC22A8	NUDT4	LCE1M	INSIG2	CSE1L	CLMP	GPC3	SPTBN2	PSENEN	BUB1	CMPK2	A2M	SERINC5
OSR1	NXPE2	PFN1	RPGR	GM21949	ZFP945	ACADL	GPX4	ABHD1	SERP1	ELOVL4	ACTG1	GRB10	XLR4C	S1PR5	IL11RA1	CDT1	AHNAK2	LPPR3	RPS12	KHDRBS3
MPEG1	TFEC	TAGLN	NT5DC1	PDP1	6330417A16RIK	PSMB1	TMEM255B	KLK1	TUBA1C	FOS	PLAT	PAK3	XLR	2310047K21RIK	1110008P14RIK	ATPIF1	ISL1	PLP1	PRIMA1	DDX3Y
IGJ	TAS2R143	HNRNPU	RBM3	TXLNB	JPH1	MLYCD	NDUFC2	ACY3	NAMPT	RNASE6	CHRDL2	NKTR	CRYM	AI504432	DMTN	ITPK1	SYTL5	SCRG1	PROM1	C15ORF40
TYROBP	OSMR	MRGPRF	GM3556	GPAM	2610316D01RIK	MDH1	LAMB2	ACY1	ACADL	LCE1I	CNN3	JAM3	SCARB1	LRRC75A	ELOVL5	PAX4	TM4SF1	B3GNT2	RPS13	TNFAIP3
ARHGAP25	GP9	ADCY6	CHCHD7	STAC3	SIPA1L1	ACADS	NDUFC1	PTH1R	SULT1E1	ASPRV1	UBC	INHBA	MCEMP1	4933431K14RIK	SLC2A13	EMP3	SDPR	CAB39	BLCAP	DBI
GDF10	MMP13	GNG5	KDELC1	MSRB3	SIPA1L2	LOC100910973	CD3E-PS1	KHK	MGAT2	LCE1F	CHAD	NASP	COL1A1	KLRA2	TUBB4B	PAX6	LPAR6	DIRAS3	KCNB1	MUSTN1
ARHGAP30	PTPRB	CAPNS1	CHSY1	TCAP	1110054M08RIK	GSN	TMEM214	MRPL42	METTL7B	PRSS35	BC094435	DDX50	CD4	LRRC75B	TUBB4A	MRPL27	ZG16	NUS1P3	ROM1	LRRTM2
AXL	RHOJ	HES1	5430414B19RIK	SMTNL2	UBTD2	CD74	NDUFS8	LDHA	SLC17A3	LCE1D	TIPARP	DUSP23	XPNPEP2	KLRA3	PPP2CA	SNAP91	LRRN1	TUBA1A	ANXA6	ACP6
ELMO1	CENPL	RPL19	GM2223	RYR1	ANKRD50	CKM	NDUFS7	CTSL	MFSD2A	RNASE1	GPX3	PAN3	CD6	FAM199X	SGSM1	COX6C	CCDC82	CRIP2	TRMT5	SMIM17
TGFBI	CENPP	PLA2G4A	PDSS1	SYNM	LCMT2	UQCC2	NDUFS5	TIMP3	FADS2	TUBB4A	HSP90AA1	PICALM	ASF1B	5530402H23RIK	FKBP1A	PTMA	SNORA23	TMEM263	NME1	ZNF185
APLNR	RHOU	IQSEC1	DLEU7	ATL2	PGLYRP1	PPAPDC3	EEF1G	SNX7	FADS1	COL4A3	MMP2	ARPC2	PRSS2	GLTSCR1	PSMA5	MMP17	ABCB1A	NUDT4	TF	ATOX1
DPEP2	DDR2	COX7A2L	PCGF6	NUDT3	1700056N10RIK	ATP1B1	ALPL	CBR1	PTPN2	COL4A5	HSPA8	UBA2	PRSS1	UPK3B	PLP1	GM7426	CPNE8	HSPA13	PTMA	CECR1
DPEP1	ACHE	PTK2	EML2	KCNA7	SLC16A2	SDHC	NDUFS4	VKORC1	SPINK3	SAA3	GFPT2	ERH	SLC5A6	DLG3	CDK5R1	TAX1BP1	ELTD1	MIR7-3HG	TADA2B	RBM14-RBM4
WDFY4	SNORA61	JTB	D5ERTD798E	JPH1	C230037E05RIK	PNRC1	CYCS	ACOT13	RPS8	TCAP	RPL13A	COPA	LCE1C	CDH11	MAPRE2	TFF1	PRCP	OLFML3	R3HCC1	KLF8
CD68	TERC	PKIA	CPEB2	JPH2	ZBTB16	PPP1CA	ITGA7	PGRMC1	F10	CHIL4	NFKBIZ	IRS1	CHST15	MATN2	CTNNB1	ZFP598	IL2RG	NPY	SLTM	TRAPPC6B
ABCG2	RAD51AP1	FAT1	CPEB1	NUDT4	TJAP1	PPP1CB	CYTB	BDH2	HNRNPAB	CHIL3	TNIP1	CBFB	GBP2	GNAZ	DIRAS2	AARS	SFRP1	CHN2	PRPH2	INAFM2
RGS18	MIS18BP1	RPS25	MEX3B	ERO1L	ALG13	TUBA8	MYH6	SNX17	SPINK1	GM6551	MT2	DOCK9	A630033H20RIK	IL7R	PTN	PTPRS	FAM169A	ENPP2	TOMM6	ZNF738
CD86	TIMP3	PITPNB	HSPA1A	TMEM147	PPAPDC3	EEF1A2	SLC25A4	SLC22A29	RAB30	SERPINB11	AI256396	DDX1	GBP4	HOMEZ	SMG7	SPRR2K	GM12185	OLR1	SPTBN5	SLIRP
GALNT15	GPR116	SLC22A2	HSPA1B	CAMK2N1	ZBTB12	PINK1	NDUFB9	L2HGDH	RPSA	SERPINB12	TGFBR3	NPPC	CELA2A	CRISP3	TMEM147	ADIPOR1	MIR667	CPSF6	C2CD2	DTL
CD84	CTSG	WFDC1	LIN9	UBL3	4432414F05RIK	SYPL1	SLC25A3	OAT	AKR7A2	AW549877	NFKBIA	NAP1L1	ABCA1	GUCY1B3	UBL5	SERPINA6	MIR674	SCARA3	RPN2	UMODL1
PLVAP	DIAP3	RPL9	TMEM74	ENC1	BFSP2	MAPKAPK2	NDUFB8	CTNNB1	MORF4L2	LAD1	BMP4	ETV5	GML	LPL	PNMA2	PPP3CA	STOM	BRF2	PRL	LOC100505501
TPSB2	ADIPOQ	MRPL11	CLDN2	NPY	DOK5	FKBP4	HPCA	MRPS34	GSTA3	9230104L09RIK	SP1	AHSA1	NCKAP1L	FAM198B	HEY1	RAD51AP1	EGR1	MOG	TRMT112	FLT3
TNXB	BRD4	RGD1309534	CD2AP	SLC17A7	LRFN2	CRAT	NDUFB6	PSMB7	SLCO2A1	2900054C01RIK	TOP1	RPL37A	V165-D-J-C MU	ARHGAP20	SLC17A6	MAP1LC3B	EGR2	RARRES3	RNF150	LSP1
SLFN2	EGLN3	LGALS1	PPP4R4	TMEM38A	A930025H08RIK	FKBP3	HSPB6	ACADM	GSTA1	CRCT1	RBMS3	CPE	GM11545	KLRC1	CKB	SEC14L2	ABCA4	SDHAP2	UBXN4	TUFT1
GIMAP3	MTX2	RPS14	GM20120	PAIP2	PPIL6	NDUFB11	NDUFB5	SCD1	TGFBI	LRRC17	RTN4	SERINC3	ART2B	PMAIP1	ENPP2	FAM192A	PBX3	ERMN	DEFB119	GNA15
PHXR4	MME	MYBPC2	9330177L23RIK	GSN	MAD2L2	NDUFB10	GMPR	MDH1	FAU	FAM57A	DDX3X	VIMP	BHLHA15	QSER1	CCT8	SNX6	VMN1R149	TUBA4A	HNRNPUL2-BSCL2	LOC100287039
GIMAP4	SUSD2	TSC22D1	CHST9	KLHDC3	5330428N10RIK	PEBP1	NDUFB4	SDHB	PPIB	CXCR5	MEGF10	CPQ	ABCA9	MFAP3L	TUFM	NEUROD1	PRKCA	TMEM135	PET100	H2BFXP
FBLN2	RPA3	ANXA6	9030419F21RIK	ZBTB18	SEMA5B	RT1-DB1	NDUFB3	FAH	GRINA	FAIM3	CXCL2	TNKS	HDHD3	2810455D13RIK	GH	SPRR2E	PBX1	IFI44L	FOS	BCO2
FBLN1	BGN	NUTF2	SLC16A12	AGL	D030002E05RIK	ATP1A2	ETFDH	SDHA	IVNS1ABP	PRICKLE1	CXCL3	DBH	CLPS	GGH	KCNF1	DYNC1I1	EHD3	MELK	PRMT1	IFT57
HBB-B1	NFIA	RHOB	NR1D2	ANKRD23	PHLDB2	LOC678880	NDUFB2	DEGS1	SAA4	PHEX	HSPB1	MLLT4	RNF208	D830012I24RIK	ZBTB18	SLC22A12	PLSCR2	PCP4	GTF2H3	CTHRC1
PDPN	GP1BA	MMP14	COQ10B	UQCC2	ZFP324	COX6A1	HSPB2	ABCG2	MRFAP1	ESM1	CXCL5	SERF1	TLR13	SHROOM4	RAB2A	MBNL1	GM7609	OR2L13	VAX2	LINC01424
CCND1	COX6B1	CALU	AA407881	GPT2	5330430B06RIK	ATP5J2	ADRA1B	ACAA1A	HSP90B1	GPRC6A	PDLIM4	LBR	LGMN	IL7	RPS8	TPD52	FHDC1	NCF1	PSMA6	ENTPD1
IGKC	VMN1R222	NRN1	FOSL2	PPAPDC3	GALNT18	TPM1	ATP5O	ACAA1B	LAMP2	LCE3E	PDE4B	DDX17	CHST3	IL6	LMO4	ATP6V1G1	PLSCR1	ZNF436	MRPL54	ZFP2
S1PR1	TJP1	CSRP2	GM19270	UBE2B	4732423E21RIK	MACROD1	LOC301124	COMT	TMEM248	LCE3B	DNAJB9	FAM98A	CELA3A	MMRN1	KLHDC2	ELOVL2	PLSCR4	CHRNB1	DDB1	LOC728819
GM3893	PLCB4	CSRP1	LATS1	SDHC	5830415B17RIK	BANF1	ATP5D	GALNT11	SPTSSA	LCE3C	GM8225	TRAP1A	SVS3A	RASA2	B3GAT1	PSD	GPR183	C8ORF34	SPCS1	RFX3
COTL1	NFIB	PRKCDBP	GM10336	NEAT1	ASAP1	RPS2	LBH	PIPOX	CAR8	LCE3A	MCL1	PRC1	ALDOART1	FAM84A	UBE2B	MEF2D	GM3002	GTF2I	LOC100505584	FBXW4P1
GPC3	TMEM56	PRMT1	FREM1	PPP1CA	D19ERTD409E	CCDC141	PDLIM1	IDH1	LOC684871	RSRC2	KDM6B	GREM2	GM10104	THRSP	TMEM130	SVIL	HOXB8	HSD17B6	APEX1	TTC39B
GPC6	F2RL2	GDI1	AU019752	HIPK3	NPTX2	ACSS1	ATP5B	CYP2J5	IGFBP2	NPW	DDX17	ANAPC5	LYPD3	MS4A2	ATP1B2	GAD1	F11R	IFI6	MAP1B	SDPR
S1PR3	CKS2	PTMS	EZH2	PPP1CB	AW492981	NDUFV2	ATP5H	HGD	PDIA3	CXCR4	H2AFZ	ZP3	OLFR967	1110046J04RIK	EPB4.1L1	GCGR	GVIN1	LCLAT1	RAB9A	FLJ44896
PAMR1	LAMTOR4	JPH2	GMFB	EEF1A2	LOC100503611	NDUFV1	CPT2	GOT1	YARS	SCD2	2700079J08RIK	FOLR1	IGKV19-93	IDI1	MORF4L2	MPP7	MIR207	JAKMIP2	CD47	ZNF836
MYH11	SCARNA13	PTGS1	SCHIP1	OLFM1	NKTR	MFN1	ATP5E	IGFBP3	SLC38A2	AHSP	RPL23A	RERE	CYP2B9	B4GALT4	TMEM256	TMEM59	ART4	BZW1	BSCL2	LINC00526
CD93	CST7	NPY	ZXDB	OBSCN	3110027N22RIK	SLC38A2	UQCRFS1	1110008F13RIK	TTC36	MYOZ1	FNDC3B	FHL1	OLFR963	RSL1	ARL8A	FKBP1A	SULT1A1	HPGDS	NDUFA13	RPL22L1
LHFP	PSMB4	MPRIP	NETO2	PINK1	DENND2A	GOT2	COX4I1	TXN1	EPHX1	GSN	KLF4	RPL10A	OLFR1537	PMEL	CDK2AP1	DDB1	MIR211	DACH1	GDI1	ALPK1
NKG7	GSG2	CD59	ZFP182	SHISA2	TRPC5	EPHX2	PGK1	ATP6V1A	EEF2	CAR3	DCN	ATRAID	ZC3H12C	CXCL2	SCG2	ETNK1	ALCAM	SC5D	RPLP2	CPEB3
HMHA1	RSPO2	GUCY1A3	ZC3H12C	GPD1	GPR75	ACSF2	RALGDS	PECR	LOC100362049	PDGFRB	KLF9	TNNI3	GSDMC2	ALOX12	SRSF7	NEDD4	TNFSF10	CIR1	AMIGO2	LOC100506974
MIR27B	NPM3-PS1	TGFB3	ZFP180	MAPKAPK2	DGKK	RCAN2	YWHAH	ACTG1	SLC9A3R1	SCARA3	RPS3A1	RBM7	SERPINH1	TROVE2	FKBP4	DLD	FFAR2	NLRP2	ID2B	TMEM87B
CYBB	RBPMS2	HNRNPAB	CFAP69	CAPZA2	5031426D15RIK	REEP5	KCNH3	GSTT2	PDIA6	CKM	GM1821	ZFP1	GSDMC3	CXCL5	SCG3	PTPRCAP	CCDC112	MYH13	LPCAT1	LINC00881
CYBA	UBE2C	PPP1CB	D15ERTD509E	2410127L17RIK	E330018D03RIK	ND2	NDUFA9	SLC2A5	PDIA5	TPM2	P4HB	RPL23	HOXC8	RAI2	CHTOP	GBA	SBSPON	MYH10	GUCA1B	LOC101927204
HBB-BT	ARHGAP29	FAU	DUSP6	GPD2	2900005I04RIK	ND1	NDUFA8	GSTT1	PROC	ABCA8A	RPL31-PS12	BBIP1	GPR18	B630005N14RIK	PPID	RNASEK	GSTM2	MORC3	SLC20A1	ZNF273
KMO	SERPINA3N	MYADM	DUSP4	MYADM	OLFML2B	ND3	CPT1B	UQCRH	RCL1	NCCRP1	ACKR3	HSPE1	RIPK3	MLANA	YPEL3	GDI2	GSTM1	ZNF302	GUCA1A	STXBP5
UPK3B	HIPK2	SEPW1	USP9X	OTUD1	HIGD1B	MYOM1	IDH3G	THEM7	SLCO1A2	DOK2	SPRY1	EID2	GP2	MCF2L	UBE2N	CTNNB1	MYOF	LOC100507534	ZDHHC5	BACH2
SELP	EMCN	RASL11B	DNAH7B	SQSTM1	4832441B07RIK	SLC2A4	NDUFA6	ACAA2	ND1	APLNR	TPT1	PSMC6	TMEM173	C730049O14RIK	NAPB	OLA1	GM20831	FLJ45482	PDC	PTPDC1
CDH11	XK	ZFP36L1	TET2	IVNS1ABP	ELFN1	HIGD1A	PTGIR	COA3	BLVRB	KLRD1	TRIB1	DDX39B	CP	MBTPS2	CEP19	NUDT3	AMPD3	TTC33	UBL5	TPGS1
TMEM119	POLE2	LOC100364212	TTC9C	YPEL3	2018-03-11	MPC1	NDUFA5	BC089597	SLC27A5	LY6D	CEBPD	MGP	MS4A4A	TMEM30A	ATP1A2	AP2A1	KLHL4	MAP2K1	TUBA1C	RGPD2
COL6A5	PDCD5	GRIP2	SIRT1	NFIX	BRINP1	BTBD1	NDUFA3	NDUFC2	EIF4G2	PKP1	FHL1	RPL26	FAM101B	EYA2	NAPG	COX5B	OSMR	VTA1	TUBA1B	DCAF8
COL6A6	DPEP1	CAPN2	AI987944	FKBP3	PMEPA1	CYC1	TAF10	HIGD2A	VCP	2310011E23RIK	PRELP	RPL27	CILP	PTGIR	ATP5J2	SNX10	MMP14	RAP1GAP2	CKB	LOC100507376
FBN1	PF4	RPS3	2810043O03RIK	ZFAND5	RIMS1	ACAA2	SOD1	CYB5A	LRRC58	FIGF	RPL10A	MYL9	GAS1	6230424C14RIK	PAK1	NSDHL	BHLHE40	ISG15	SLC17A7	KIAA0355
IL7R	PPIC	ATP9B	PXDN	SEPW1	ZFP341	BCKDHB	CDC42	PCCB	SLC41A2	DEFB6	THBS4	EIF1B	CENPQ	CD209B	TUBB5	FGFR1OP2	BHLHE41	MAFB	RHO	MYB
WNT2B	ABCG2	PDIA4	LOC553096	UBE2D1	B830012L14RIK	HHATL	SOD2	TMBIM4	GSTT3	DEFB4	RPS4X	CALM2	LIMS2	LOC100505062	KIF5C	TMEM38B	GM4951	EIF2S3	MDH1	KCNQ1OT1
CRISP1	PLVAP	DYNLRB1	2610203C20RIK	MRFAP1	PLXNA2	COA5	PKM	NDUFS7	ETS2	TCEAL1	ADAMTS1	CALM3	VMN1R58	AIM2	EMC2	MAP4K4	MIR129-1	PDIA6	TMEM14B	ZNF827
C5AR1	RASL11B	GUCY1B3	4833441D16RIK	ASB15	TRIM67	HSPA9	CDC34	HOXB5OS	UQCRH	FAM129A	TRIM28	RAN	MS4A4D	FMNL2	GPC1	REV3L	GPR125	C12ORF4	SEMA4B	LOC100128288
PLAU	TNC	LTBP1	YTHDC2	PARK7	RPH3A	LOC100912727	MYO1C	NDUFB9	EEF1B2	UCP1	RPL7A	CALM1	TAS2R137	DCT	STX7	MGEA5	BTG2	C12ORF5	SPINK4	LOC100509550
LTBP4	MPL	EEF2K	9330121K16RIK	STRN4	LINGO3	HSPA5	PFKM	SLC25A3	AKR7A3	ATP1A2	KRT1	CHIC1	STAP1	SARDH	RAB28	CD164	PTPRK	ZNF91	RPS6	APOBEC3F
PLAT	CLU	ZFP580	MYNN	CTGF	ZFHX2	MYOCD	RAB10	MDK	LOC679823	FBLN1	IGKV6-23	RPL12	PBK	ALDH1A2	EMC6	RUNDC3A	VLDLR	TDRD12	TFPI2	COG3
CUZD1	EPX	SH3GL1	ATXN3	KIF5A	RFC5	CAV2	CTDSP1	ATP5B	G3BP2	SBSN	WSB2	WDSUB1	A430093F15RIK	COL8A2	NPTX2	RAB2A	OLFR901	FGF13	PDE6G	COG2
LTBP1	NDRG2	NDUFC2	9330182L06RIK	LAMP5	KCNJ11	LOC100360205	DAD1	NDUFA8	NARS	CLEC3B	KRTDAP	RNASET2A	LEFTY2	RGS13	HMGN3	SEMA4F	2810474O19RIK	RSL24D1	KLHDC2	LOC642852
RASGRP3	CDH5	LAMB2	C79242	PPME1	USP28	LAMB2	ASPH	CYP4B1	SRD5A1	REM2	KRT5	MYL12B	ACOT11	PDE5A	MYH10	TPM3	OLFR1510	LRRC3B	MOK	MASTL
FCNA	WIF1	RPS3A	ANKRD49	NRAP	D330040H18RIK	COQ9	SLC25A11	0610005C13RIK	HACL1	SCUBE2	RPL21	BC002163	RNASE1	RBM46	PAK3	CRYBB2	PHF11D	PFKFB3	ATP1B2	VANGL2
TMEM100	C1S1	HIGD2A	YTHDF3	GPC1	DDHD2	ATP5F1	VDAC1	DAD1	HSP90AA1	TCEAL5	ACTN2	2610524E12RIK	GATM	PXYLP1	NDUFV2	APLP2	GM5595	RAB3C	PNRC1	RPS26
RGS5	CDH2	GNAO1	P2RY12	UCP3	NRG3	BCKDK	SLC25A5	SLC25A11	HSPA5	CAPN6	RPL23	FAM120A	A4GNT	COLEC12	HMGN2	DOLPP1	P2RY13	NRSN1	PCP2	VAMP7
CNN3	GPC4	ITGA7	F5	NPTX1	HUNK	NDUFS8	GAPDH	SLC25A10	TXNL1	LAMP3	SEPP1	RPL36AL	NUCB2	LDB2	PDIA3	DEF8	MRGPRA9	DYRK2	UBE2S	PKIA
CNN2	SPP1	PSMD11	PSMA1	SPOP	BMP2	CHPT1	TPT1	ETFA	RPL13A	KLRE1	H2-AA	HERC2	TDPOZ3	SOWAHC	ATP6V0B	GPR50	TGTP1	RERGL	TMEM138	HPRT1
UAP1L1	POSTN	SLC25A4	ZFP131	FOPNL	SP2	NDUFS7	ABCD3	HSPD1	APOA2	PSAPL1	MYL2	SNRPD2	WRB	3110047M12RIK	TMEM132A	PCDHA12	CD53	GSTT1	GOLGA8H	NANOG
PODXL	TRPC6	HSPB6	D630004K10RIK	LZTS3	IRF2	CPE	ACADVL	ATRAID	APOA5	KLRA7	PPP1R3C	RPL14	LPCAT2	DAPL1	SHFM1	TUBA4A	SMOK3A	TRHDE	TMX2	HLA-DRB3
GM11711	IGFBP5	UBR5	PHF6	LYNX1	R3HDM1	NDUFS2	HSP90AB1	ATP5G2	CYB5A	KLRA3	MYL3	B2M	RCSD1	DMKN	CHCHD10	PPP1CB	PCDHB16	CT45A3	FAM161A	RPS24
CYTL1	IGFBP3	ATP5J	AI503316	TMEM132A	CBLN4	CYCS	THRA	DDT	DNAJC3	EPHX3	PSMC3	SLC12A8	GLI3	RND2	RALYL	NRBP1	SERPINB8	KRBOX4	UQCRQ	LOC729218
EGFL7	MPST	LBH	TMEM263	CISH	FAM60A	ACO2	FHL2	SKP1A	CES1D	KLRA4	UQCRC2	ZBTB7A	UCN2	5430414B19RIK	DLG3	COLQ	MIR301B	RASGRP1	XIST	POP4
PLA2G2D	NKG7	DNAJB5	NUDT12	IGFBP5	MCTP2	CYTB	YBX1	PTER	CHPT1	NKG7	RPL28	TMEM50A	MYLIP	VSIG4	REEP5	MORF4L1	TMEM56	BRINP3	SRSF3	TMEM181
MMP2	CKAP2	EIF4H	GM4924	SLC30A3	TRH	NDUFB9	ATP2A2	DCAF11	BCL6	LY86	CALM4	1700021F05RIK	GM13304	EAR1	DDAH1	EPB4.1L2	GM8979	CHAF1B	AIPL1	PALM2-AKAP2
ARAP3	SELP	YWHAH	ZFP263	EPHX4	GTDC1	NDUFB7	SLC4A3	POLR2M	SERINC1	ISG15	PFN2	COMMD3	DEFA6	TRAT1	OSTC	STIM1	MAP1B	G3BP2	SRSF5	GCC2
DNM1	COL6A1	YWHAZ	ZIK1	PHKB	ERICH6	NDUFB5	LDB3	WSB2	CYTB	LOR	TPRGL	USMG5	ZBTB16	EAR2	DYNLRB1	PCP4	GM5589	KLRC1	SNRPG	TMEM98
TGFBR2	LOX	CTDSP1	ATP11C	FBXO32	4931414P19RIK	ALOX15	HSPD1	ATP6V1E1	UGT2B1	METTL24	CALM1	PTOV1	DEFA3	EAR3	STT3B	IGHV14-2	RIAN	PMAIP1	RPL13AP6	GATA3
VCAN	BIRC5	P2RX1	RAB30	GM19420	B130021B11RIK	ATP5L	ACTC1	ENTPD4	SHMT2	CCNA1	CCNI	1500012F01RIK	POU2AF1	FUT4-PS1	FSCN1	COL5A1	PTGER4	EDIL3	CCDC152	ACTR3B
RCN3	ESAM	TXNIP	HIPK3	MAF	ERBB4	ETFDH	CXXC5	TRAP1	ONECUT2	ALDH3A1	RPL10	MYL12A	DEFA2	KRT5	PGP	TMX1	CLEC9A	LINC01106	LNP1	TRIOBP
MIR223	HTRA1	VDAC1	B230114P17RIK	RCAN1	PDDC1	ATP5J	ATP5G2	BSDC1	LECT2	SELL	PLEKHB1	RPS29	CXCL13	SPINK8	UBA1	PKP2	PTGS2	RBM18	AGAP10	C12ORF66
MMRN2	LTBP1	ITGB1	E230008O15RIK	CACNB3	SLC36A1	LOC100365106	ATP5G1	SLC51A	CXCL1	TMEM119	RPL13	RPL27A	LY6A	MELA	GNAZ	MYADM	OLFR920	TRIT1	SEPW1	ZXDA
IRF5	RGS5	THRA	OLFM4	1700020I14RIK	4933426M11RIK	ATP5O	CKMT2	SMARCA2	KNG2	BGLAP3	SMPX	NMT2	LY6D	8430426J06RIK	ATP6V1D	UBE2M	F630111L10RIK	RFC4	ODC1	PGBD3
MMRN1	CCNB2	PLN	RP2H	3000002C10RIK	KRT77	LOC301124	DDT	MAPK14	KNG1	CDH16	RNASET2A	HOXB3	FKBP5	WDHD1	FAM49A	IVNS1ABP	TBC1D32	KCNIP1	NRL	PGBD4
PDE3A	PTRF	ALDH2	SRSF7	DRAP1	FAM131A	ATP5D	MAPK3	SLC5A8	PLRG1	MATN4	ATP5A1	ADCK5	FIGF	4930455C13RIK	CCL27A	SLC27A1	TMEM47	HSPA6	OVOS2	SNHG24
CMTM3	G6B	NPTN	2900016J10RIK	STT3B	NELL2	FYCO1	TNNI3	AZGP1	TMEM205	SLC27A6	ARPC5L	SIVA1	FAM129A	HILS1	PPP1R9A	NDRG4	ENPP5	HMGCS1	PARK7	C7ORF55
DOCK2	PODXL	LUM	RNFT1	EIF4G1	FMNL1	ATP5E	GBP6	PSMC2	ATP5E	MYF6	SLAIN2	ITM2B	ACCSL	SLC25A38	UQCRH	NDUFB11	NEFH	LANCL1	PEBP1	MBTD1
MS4A1	CALD1	L7RN6	PYGO1	MAP7D1	SYT12	UQCRFS1	B3GALNT1	UQCRC2	RPL36A	GUCY1B3	LY6C1	RPS24	MCPT1	EMCN	UBC	NRL	CD55	PTPN11	ATP1A3	CDK5RAP2
NPR1	UROD	LOC100362543	TNR	CASQ1	RAB13	YWHAH	LUM	PREB	LBP	AKNA	C4B	SET	CLU	XK	BTBD1	PHXR5	PLCL1	CCZ1	GLB1L2	CEP72
ALOX15	CYP11A1	PDYN	HPS5	RSRP1	D830016K09RIK	NDUFA9	AHNAK2	ALDH8A1	DNAJB9	KCNE2	PSMD8	RPL5	MCPT2	2310007J06RIK	G3BP2	COX6A1	CD74	HSPA4	BZW2	RPS10
HBA-A1	SERPINA3B	RGD1562409	DYRK1A	PIN1	ZFP653	DSP	DKK3	SLC46A3	MCL1	GRIA1	UGP2	ZFP503	USP2	TNFSF4	CAMTA2	PPP1CC	MRGPRA2A	OAS1	LAPTM4B	ANKRD20A5P
DTX3	IBSP	MGP	CACNB2	OSBPL1A	LOC100504898	NDUFA8	MYL1	PANK1	RBM39	COL17A1	RPL14	RPL31	GRAP2	ABCG4	TMSB10	BASP1	ARHGAP29	CDK8	LAMP1	CCDC93
CLEC14A	SERPINA3C	NBL1	ZFP451	PFKFB3	GM19913	GRCC10	CD9	PON2	UGT2B10	HTRA4	PSMD2	SPARC	GM5039	TRIM10	SH3GL2	LAMP1	TC2N	RABEP1	CDH2	SERPINB9P1
PLD4	GAREM	CALM2	9930017N22RIK	NRSN1	9330118A15RIK	OXR1	RBP1	UQCR11	UGT2B15	FAM25C	B2M	RPL3	CPA2	ANKLE1	CYB5B	CDH2	GM4759	LOC100509764	CFL1	ZBED6
PITPNC1	PLXNA2	DCAF6	TPP2	ZFP106	RPS4L	IDH3G	MYL4	CHORDC1	APOC4	GPR87	SAMD4	RPL4	B3GALT5	1700014B07RIK	SVOP	BANF1	NUPR1	C6ORF211	EMC4	ZNF367
DPP4	LEPR	LOC287167	MAX	IRS1	LUZP1	NDUFA6	VIM	ASPDH	NDUFA1	FGF1	LOC630855	RPL30	LY86	SLFN3	HMGCS1	SLC25A44	FAP	ITGB1BP1	USP1	LINC00654
GM7819	CLCA1	ACTB	KCNE2	CBFB	SYNE1	PDE4DIP	MYL9	ARSB	KLF9	COX7A1	XBP1	ANP32A	REEP5	SLFN4	EDF1	RPS2	MIR383	ECHDC1	RPS5	PRKACA
PDLIM1	IGFBP7	SCGB1C1	RIF1	C330006P03RIK	LOC75771	NDUFA3	EAR12	ABCA3	ALDH1A1	HIGD1B	STARD10	FCF1	MAL	PPP1R3FOS	OLIG1	SPOP	DENND4A	BRMS1L	SLC39A6	FUCA1
UPK1B	MFAP3L	LPHN1	ZFP229	SLC2A4	ZBTB40	NDUFA2	SKAP2	CHST7	ABHD17C	PPP1R9A	GM10335	PCBP1	SYCN	TSPAN33	PJA1	PAK4	FETUB	OR7A5	RPS3	SNORA72
TMEM204	KCNJ5	TCN2	ZFP60	CPLX2	PPM1H	MUT	VIT	GM853	DAD1	VTN	GM12191	MRPL18	CDC42EP3	CXCL17	SENP3	PITX3	CHRM3	IRF9	HMGN3	MMEL1
BLNK	GPX3	PRKAR1B	FTX	RGS4	XLR4B	SOD1	SERPINE1	1700021F05RIK	APOC2	S100A7A	TMA7	MGST1	IGKV8-30	4930465K10RIK	HIGD2A	C1QL1	GDA	CHI3L2	MYH10	NBPF11
CPXM2	ABCC9	CRYAA	C330006P03RIK	UBC	9330199C07RIK	SOD2	SERPINE2	SERPINF2	CHDH	RPTN	PTOV1	ACTR3B	PFKFB3	ASB11	NDUFS8	ATP6V0B	ROCK2	NFKBIE	LZTS3	TET1
CYTIP	CAV1	SULT1A1	ZFP62	CACNA1S	RNU7	PKM	C3AR1	TANGO2	P4HB	SESN1	EIF1	MRPL13	CALCRL	4930526F13RIK	DNAJC6	TIA1	GPR64	PRTFDC1	LINC00599	MSS51
DACT1	GPX8	GJA1	B3GALT1	BC094435	ERC2	PFKM	CLEC10A	TALDO1	UBA52	C1QTNF2	COQ10A	RPL8	ARHGAP4	VMN2R1	KCNK1	CISH	ZFP36L1	ZNF510	HMGN2	FAM223A
9930111J21RIK2	NDUFC2	ADH1	B3GALT2	FAM81A	ZFP784	LOC679739	2210407C18RIK	HNF1B	EIF4A2	FAM162B	PTP4A2	RPS16	EFEMP1	BCL2L15	UBA5	SLC30A3	CLU	LOC101927526	OSBPL9	LOC100131316
CD209F	PARVB	FTH1	FIRRE	RPH3A	MAPK4	SUCLA2	ADCY4	4931406C07RIK	ABCD3	C1QTNF7	PTP4A3	LGALS1	OLFR449	D15WSU126E	HBA-A1	SYT1	GPR63	LOC389831	SERF1A	MRPL30
CD209D	CDC42BPA	APOE	MED9OS	TRIM63	SNRPN	VDAC3	ABI3BP	CLPX	STEAP4	CLCA3	MYL12A	ADH1	EFEMP2	SLC39A4	BRK1	PAM16	ATP10A	LOC284379	SLC38A2	DEPDC7
TIMD4	IL6	TSPAN3	AI662501	HSPA5	APLP1	SMIM20	CYP1B1	NCEH1	DMGDH	CHAD	RPS29	FTH1	PLS3	FANCI	NREP	HPRT	NDRG1	PTBP2	LINC01002	PTPRD
CD209G	DAB2	LTA4H	DR1	NDUFC1	RPL23	ACKR3	SNCA	CTAGE5	DDT	THEM5	RPS28	HMOX1	SLC38A5	PDIA2	HAPLN4	LOR	ZBTB20	CA2	ATP6V0B	MPPED2
ALOX5AP	MMRN2	LOC100363434	KCNJ13	2018-09-05	PPP2R1A	RANGRF	SDS	SFXN1	HHEX	BTLA	TNNT1	RPL36	GPX2	RHOX2A	KLC1	2510022D24RIK	ECSCR	MFSD6	ZC3H13	SLC7A9
CD209A	MMRN1	LYVE1	4930503L19RIK	GPCPD1	ATP1B2	MTCH2	LOC100503923	MEP1A	ALDH2	BMF	ADCK3	APOE	KCNJ13	STARD10	ITPR1	PROC	HPGDS	DNAJB4	ZCRB1	ID2
CD209B	TSPO2	TF	CUL4B	ATP5F1	GM16374	MYLK3	MCAM	FARSB	PCBD1	TGM3	TNNT3	TSPAN3	GKN2	ERDR1	DNAJB1	LOC674800	KLRB1C	TRIM47	TTC32	PDZRN4
DCN	SNORD47	ALDH6A1	LCOR	LINGO1	EEF1A2	ALAS1	STARD10	ATP6V1B2	ENDOG	SLC38A5	PSME4	RPL39	GKN1	ANK1	LASP1	HGS	CYSLTR2	BLNK	NBEA	ZNF599
CLDN5	PDE3A	CALR	4933411D12RIK	CD24A	EEF1A1	FHL2	NR1D1	RGL1	STARD7	MMP2	RPS20	RPL38	GM12250	TCL1B3	SYNGR3	GNB1	3110040M04RIK	NAE1	TDRD7	ZNF236
ALDH1A2	CDK1	ARF4	VSTM2A	MYH4	PPIA	PERM1	PHKA1	RNPEPL1	ECH1	GKN3	CRYAB	RPS11	OLFR1487	KEL	PSAP	NACA	CYP2D10	NCAM2	TBCB	SDCCAG8
RGS10	MS4A3	SDC4	HTR2C	BCL6	CNIH2	ETFA	FAM124A	SLC22A6	RPL23	SORD	AMY1	LGALS7	CES2A	PLEKHS1	SERF2	DDAH2	FAM184A	SMN2	WASH3P	HLA-DQB2
ACKR2	SLC26A7	ACACB	6330411E07RIK	NDUFS6	RPL28	ETFB	SLC6A6	UGT8A	ACSL5	MUP1	ITM2B	RPS13	LCP1	SLC6A9	EIF4H	OPN1MW	JAM2	SDR16C5	TBCA	ZNF594
PIRA2	LAT	CTSS	FCHO2	SCN4A	SRSF5	HSD17B10	SERPING1	ARL6IP1	SEPP1	ETV5	RPS24	A030012G06RIK	OLFR1372-PS1	SSPO	WASF1	GNB5	GM9513	CXADR	TMEM230	MESP1
LDB2	NUFIP2	CTSL	ZFP74	TRIM54	TMCC2	CKMT2	NOX4	ACSM3	NINJ1	MUP2	RPL5	GSTM5	SERPINI2	LY6K	HIST1H1C	DDX5	SLC16A4	SMIM15	RAX2	CETN3
PLEK	NDUFB4	SEC61B	OVGP1	PLEC	RPL22L1	OXCT1	HAMP	SLC22A2	UQCRC2	MT4	GLTP	AU020206	GTF3C2	BLM	SULT4A1	ARL6	RUNX1T1	FEM1B	CACNB2	LOC729680
LAMA2	SLC6A20A	TIMP3	HN1L	NFE2L1	GM4076	CCL5	PRKCQ	LMAN2L	RPL27	MFAP5	CFD	NUDC	AMD2	ACTL7B	GALNT9	GM19558	OSBPL8	CYP51A1	OXA1L	ZCCHC18
CYGB	KNG2	CTSC	SPAG9	RTN3	STXBP1	SGCA	PRR13	FARS2	IFITM2	BMP3	C78339	BTF3	MPTX1	ICAM4	NDUFA9	HTRA2	GM10850	CHUK	MIR124-2HG	PEAR1
CYTH4	KNG1	RNASE4	LYSMD3	RTN4	NDRG4	SLC25A20	AMY1	LRPAP1	PON1	ACTA1	PHB2	ATPIF1	APH1B	E130116L18RIK	FEM1B	LTBP3	TDRD9	LINC00592	IGSF11	TMEM27
IL1RL2	CES2G	PER2	PAPD4	RTN2	CPNE6	FBXO6	CFD	GSPT1	PANK1	C430049B03RIK	ANP32B	GREB1	LBP	ACTR3B	DYNLT3	HTRA1	MIR22	KCTD3	GNB1	SEC61G
GM5859	FUNDC2	FABP6	8430436C05RIK	HPCA	SEPW1	IDH3B	RPL3	ADH1	RPL13	THRSP	ECI1	H3F3B	H2-OB	2310047D07RIK	NDUFA4	LIN7C	IGSF10	DCK	REEP6	SAFB2
ARHGDIB	SNORD34	CYP2E1	TLL1	SAR1B	PLEKHB1	NPTN	CFH	PDK4	UQCR11	ATP13A4	CTBP1	MRPL27	GM9798	APON	SYT16	ACRBP	NAALADL2	KCTD4	CDHR1	MAP7
VSIG4	TAC2	C1QB	D930002L09RIK	MAST3	RPL13	IGKV6-23	TFRC	SLC19A1	ACTB	CD248	RPL34	TMEM178	SLC13A2	1700063K16RIK	YWHAZ	CHAF1B	NR4A2	JSRP1	GNB3	PRR34-AS1
EAR2	TIE1	LOC683399	FOLR1	AMD1	LOC100504949	RPL21	RAPH1	TMEM150A	CHORDC1	PYDC4	PCBP1	NSA2	CR2	KCNN3	RANGAP1	KIF3B	SELP	DNAJA1	SELK	ORAOV1
CAR2	PCOLCE	FSTL1	CSNK1G3	GMPR	RPS6-PS4	CIDEA	TMEM98	CYP7B1	RPL14	MYH8	MGST1	MRPL30	SNORD14D	LOC100041885	KLF9	UBB	MIR103-2	CORT	MAK	ZNF107
PHLDA1	GLRX3	RPL18A	2610021A01RIK	NCALD	PEBP1	TEF	PLA2G7	CYP2J13	GM6402	LYZ1	RPL7	PABPC1	SLC13A1	5830456J23RIK	VGF	NPPA	IL1RAPL2	TRAPPC6B	ND2	DISC1
IFRD1	DCN	CD74	NCKAP5	NREP	ATP1A3	RPL28	EPS8	ECSIT	RPL19	COL14A1	RPL8	GM6578	ANG4	ERMAP	SYT11	IBSP	FSCN3	LINC00909	RSRP1	CTSG
ZBTB10	ASPN	AOC3	UHRF2	ATP5D	PHYHIP	ACOT1	C3	PI4KA	S100A10	HSPB6	GCSH	IGHG	MBOAT1	D8ERTD51E	DAD1	ARFGEF1	PGR	VPS41	PKDCC	ZNF468
OPTC	SNTB1	MORF4L2	SYCP1	DNAJB5	KIF5A	SATB1	FAM122B	GARS	LOC630855	COX4I2	GOLGA4	TOMM7	MGAT4C	FN3K	HIST1H2BF	CADPS	TOX	ALDH1A1	CLSTN1	CC2D2B
TRPV2	HIST1H2BA	SLC27A2	DCAF17	DHRS7C	GNG3	AHNAK	AI605517	HIBADH	COX8A	GMPR	INPP5A	COX7B	MNDA	8430408G22RIK	SMAP2	ELAC2	LPL	MGAT4B	ROGDI	LOC100506521
DHX40	CLDN5	GDA	IQUB	ATP5E	BASP1	PEX11A	ADH1	MOGAT1	NR0B2	PITPNC1	LGALS3	MRPS15	DTL	SLC38A5	SLC25A5	MT3	DOCK9	NPIPB3	DDX1	ZNF585A
CXCL10	PDE10A	PROS1	ZFP781	CAPZB	NNAT	RPL10	STMN2	HIST2H2AC	HDHD3	MDK	FAM134B	NESPAS	GM15308	4921506L19RIK	CSNK1G3	2018-03-07	ARHGEF28	VDAC1	ARL3	UTP14C
CPEB2	GREM1	MCPT1	ARL5A	BAI2	CFL1	SCX	AGMO	MRPL38	ARFGAP2	CD1D1	RPS18	CTSZ	PSCA	KRT222	TMEM55A	FOXL1	GPR87	KCTD16	SRP14	DKFZP586B0319
EID3	PPAP2A	HDLBP	CCDC50	PGK1	SPOCK2	LY6C1	IER3	NEDD8	AKR1C13	PDLIM3	CMYA5	MRPL39	CCL5	2310029O18RIK	RBM28	BC026585	TACSTD2	ABCE1	HTRA1	PCMTD2
CLEC4E	RNU3B4	TOMM20	BEND6	SLC37A4	NDUFV3	MYL12B	EMP3	CSAD	RPS27RT	TBXA2R	DPF2	OAZ1	ITGB7	KCNJ13	RNF10	RPL37A	GPR84	MORF4	WASH2P	MAP4K3
FDX1	COL8A1	HSP90B1	ZFP2	HIST1H1C	PTGDS	CAPNS1	CP	STIP1	RPS28	2610035D17RIK	PDK4	MRPL33	UPP1	LOC664787	RNF11	SERINC1	RORB	RBM28	LOC346887	MTX2
SNORA28	ALDH1A2	RPS2	CRNKL1	PDLIM7	SNCB	APBB1	GP9	LDHD	ADCK3	MB	ARL6IP5	D11ERTD717E	BC005685	ASNS	HDAC2	GM11847	A530032D15RIK	COLEC12	KCNV2	CLUH
S100A9	PKHD1L1	IGFBP6	5830443J22RIK	CPT1B	PRKCG	RABAC1	H19	AACS	FASN	TMEM204	MYO18A	CTSS	IFITM3	GP2	DCTN5	ZFP871	MUC13	HSP90AB1	PODXL	ANKRD46
S100A8	PDE5A	EEF2	CALML4	SMOX	RPL41	RPL19	PAWR	TMEM27	HAMP	FCHO1	A730098P11RIK	MED13	IL21R	A930004J17RIK	CAMK2A	RTN4	CLCA2	SEMA3E	WAPAL	LOC389765
ACOT4	HIST1H2BB	ND4	CDKN2AIP	IDH3G	PRKCE	CHKBCPT1B	SLC7A5	KLK1B5	GM20253	CPXM1	RPL39	HINT1	IL2RG	CDC6	EMC10	AU040320	GM1604B	FHL2	EIF3CL	CNPY2
CD177	PXYLP1	MAZ	AQP1	PDE4DIP	ERDR1	PTGDS	D9ERTD292E	KLK1B4	ATF5	H2-OB	RPS10	PENK	LY6C1	BAIAP3	ATP2A2	ST6GALNAC2	CLCA1	RB1CC1	ZNF385A	SLC2A10
ATF3	SLC24A5	MYL6B	HMCN1	2310002L09RIK	GM10335	JUND	SLC7A7	CTSH	ZFP622	WNT2	RPL38	CSRP2	ANTXR1	MUP2	ARHGDIG	RTN1	EIF2S3Y	MSMO1	ABCC5	NMNAT3
FAM71F2	LDB2	PIM3	ALG6	KLHL41	MINK1	COG6	FXYD5	SLC22A12	GM10221	KLRI2	RPS11	CTSL	ITLNB	SLC7A5	MSMO1	YWHAE	GM4841	THBS2	GPX3	SCAF4
SUCNR1	FLT4	LOC298116	BB182297	DCN	USMG5	PLK3	MYOT	NPM3	RPL34	LIPO1	APOD	SEC61G	IGKV6-20	ESPL1	ATP5G3	HPCA	2610042L04RIK	SLC25A27	NAP1L3	MRPL53
ZFAND5	ATP5G1	AP2M1	1810022K09RIK	KLF9	TMA7	ERDR1	BHLHE40	DGAT2	CYP3A11	LGI3	PRKACA	CLIC1	TRY4	TSPO2	ATP5G1	USP33	SEMA7A	SPRED1	NDUFC1	FKBP1B
SERPINE1	ADAMTS5	GPX3	1700040D17RIK	PKM	NBEA	PTP4A3	CILP	MPP1	GCSH	H2AFV	SCN1B	BRD3	MSR1	CLDN13	MAPK8	NCAM1	SLC14A1	TDG	SHROOM2	DPY19L2
PPP1R15A	CLMP	MMP2	GM6756	RAB10	SNHG8	RPS26	PAH	ACOT12	RPS17	KRT79	RPL17-PS9	MBNL2	PLA2G4A	CENPM	TRA2A	GLO1	GM14434	CDC37L1	LOC145837	NFIB
RGS16	ADAMTS2	GPX7	A330023F24RIK	VAPA	GFAP	RPS28	PQLC3	NR1H4	ADH1	AI607873	H3F3A	BRD2	ARC	PABPC4	OXCT1	ZC3H3	MIR181D	CCL2	ELSPBP1	HNRNPH2
LSMEM1	CYYR1	DAB2	5330406M23RIK	VGF	RPS27RT	PTP4A1	FXYD6	NUDT8	APOH	KRT78	SSR3	TMEM176B	ALDH7A1	CENPN	MIEN1	CHD7	KCNIP3	ZNF600	DNM1	SMOC2
ADCY5	EAR1	PCCA	DIXDC1	TXNIP	RPS26	CFD	GPR124	MRPL50	RPL36	KLHL41	TCP1	MRPS21	DPCR1	MNS1	ALDH2	PSIP1	PEX1	ABCD2	RPGRIP1	RPA4
TNC	EAR2	LOC498276	KANTR	ANAPC5	RPS29	IGKV4-72	CRLF2	AGPS	APOE	LCK	GNB2L1	HYPK	GM5424	GM6453	PUF60	KLC1	MT1	TRIM23	RPL37A	DBN1
PVR	EAR6	CPZ	ZFP874B	SLC25A11	RPS28	ECI1	2610203C20RIK	IVD	RPS10	AIM1	KRT10	SULF2	MAGED1	NDUFB4	RNU6	RHOT1	NFKBIZ	KLRG1	H3F3AP4	LINC00622
MPO	SNORD32A	PDLIM5	ARL6IP6	CAMK1G	RPL27A	ADH7	GM13871	ANGPTL4	APOF	PIK3IP1	NME2	PSMA6	BEX1	HMGB3	NRCAM	2018-09-15	MT2	RBM34	NDUFS5	LHX4-AS1
TNF	IL1R2	PCOLCE	FAM53B	GAPDH	KIFC2	LGALS4	AEBP1	CYP2E1	RPS11	RNASE2A	VEGFB	PSMA7	CD79B	HEPACAM2	NOMO1	TNPO1	DNM3	EPHA5	MTFR1	STAG3L2
ARXES2	LEP	RAB12	AGFG1	KCTD17	MALAT1	LIPE	PTH1R	LAMTOR4	RPS14	EVL	PTMA	DHRS7	CD79A	KLK4	NPTN	YWHAQ	BMP4	DNAAF2	NDUFS3	RYR3
BACH1	RIN3	TST	NADK2	MYLK2	RPS21	ART1	TMEM163	SLC29A3	GSTM3	RECK	KAT2B	NGFRAP1	OLFR288	BTNL10	CADM4	BC017643	TMEM215	CRNKL1	TMBIM6	SLC20A1
ARXES1	CLDN1	PFKP	2810427A07RIK	CEBPB	RPS23	RPL37	CASP12	BSCL2	AKR1A1	FRRS1	PRPF19	FABP5	ZNHIT6	TEX19.2	RPL21	TNPO2	CDK6	ACOT7	VIMP	LOC100128868
GPR152	RAB11FIP1	SMARCD2	NXPE4	RNF11	RPL3	RPS10	CSRP2	MPV17L	1700123O20RIK	ALAS2	MYOT	PSMA2	PPAT	RAP1GAP	SRRM2	RBM39	NRG4	PFN1	KHDRBS1	AMN1
HMGN5	SRPX2	DCTN1	TSC22D2	DCTN2	CNP	TSPAN4	TIMP3	GCNT1	FXYD1	DDC	GM12657	PSMA3	APOE	GM7819	MAPK10	NDUFA8	MMRN1	HS6ST2	MCUR1	NUDT11
FRAT2	ABI3BP	ATP5G2	STRADB	CAMK2A	UQCRB	RPS11	SH3BGRL3	MRPS33	ID3	PLA2G1B	CLPTM1L	TKT	PCP4L1	KRT33B	UQCRC2	DDX17	MIR341	PEG10	SLC25A3	ALS2CL
ZFP36	FBRS	RPL21	1110006E14RIK	YBX3	RPL35	TRAV9D-3	TIMP1	ESM1	KXD1	SLC4A1	STK40	C1QB	LEPRE1	ADAMTS16	RPL26	NDUFA6	AK129341	PIP4K2C	YWHAB	RRP15
RNF19B	WFDC17	VPS29	CLDN11	SRL	CLSTN1	RPS16-PS2	TIMP2	FCGRT	CRELD2	ATP2A1	GAS6	CD63	SLC35E3	CALB2	UQCRC1	RNF26	GM4553	JAZF1	CEP164	SEC14L1P1
MYC	PROK2	IFITM3	KBTBD7	PTPLA	RPL34	GSTM1	MYOC	NUDT19	SGK2	ACTC1	HOXD8	GRN	6030498E09RIK	SEC14L2	RPL28	CHUK	TNFRSF26	GBP3	CHD7	THSD7A
NLRP3	S100A11	RT1-A2	CCNG2	NRGN	ACTG1	IGHA	P2RY12	METTL7B	MGLL	THBS3	CSDE1	RNASEK	CYP7B1	GM3579	PFN2	H2AFY	ITGA6	ARL14EP	ATP5L	LOC100505574
PXDC1	N4BP1	RPL15	G2E3	MYLK4	CYP46A1	MYZAP	EGLN3	4833439L19RIK	RPN1	CYSRT1	ADIPOR1	MRPS36	RENBP	GM5879	EPAS1	SIAH1B	TRIM56	SPHKAP	ATP5B	LOC145694
CCNL1	5330426P16RIK	RPL14	ARHGEF9	THBS4	LOC100048552	BTG2	GPR34	ENPP6	RPS27L	EDNRB	ADIPOR2	NDUFA13	PTPRC	ORC1	ATP6V0D1	RPL23A	GM10639	MIF	PSAP	C11ORF45
EGR1	FZD4	TCEB2	CLIC6	SKP1A	RPL9	GM6570	FMO2	NPM3-PS1	KHK	ACOXL	ACACB	GSTP2	THEMIS2	TK1	FOXG1	ZFP94	BMPR1A	UCHL3	RDH12	RALBP1
EGR2	LIX1L	RPL17	AHCTF1	OXCT1	GM12481	ARF1	BGN	TUFM	ADIPOR2	CECR6	CTSS	COX5B	KLHL6	ST8SIA5	ARXES2	DNAJA1	ST6GALNAC1	CCSAP	UQCRFS1	RYK
GADD45B	STARD13	RGD1563956	ZMYM1	PHKG1	RPS17	TWF2	CNPY4	CAR4	CSAD	OXCT1	MAP1LC3A	ACADL	CTRL	9230109A22RIK	MYL12B	UNC50	KDM5D	SLC16A14	NAE1	SRD5A3
CISH	ARRDC4	RPL27A	HLTF	TNNI2	RPS19	THY1	RNASE4	CD164	CYP2C38	CNR2	PPP3CA	PSMB4	WFDC6A	AP1M2	GNG7	SAG	DDX3Y	BBS10	TRIM44	ZNF680
GADD45A	PAPPA	ITM2B	9030411M13RIK	CAMK2G	FTH1	TIMP3	SULF2	KLHDC2	SERPINA1C	CCL5	PPP3CB	PSMB1	CYP2D40	PLA2G12A	SPOCK2	OCIAD1	5830417I10RIK	ARC	IMPG1	FAM24A
ARID5B	VASP	RT1-DA	CD38	PGM2	HNRNPDL	PCK1	SULF1	THNSL2	SEC14L2	TNNI2	NNT	METTL5	TFF1	REC8	LOC100504784	SLC25A11	MLLT3	NCEH1	CNGA1	TRAPPC10
GADD45G	VAT1	RPL4	LOC100504348	TNNI1	RPL39-PS	CCL21A	F5	SLC25A39	SERPINA1A	WDR6	CSRP3	SPEER7-PS1	GM6696	RRM2	ATXN7L3	ACIN1	LBH	BBS12	LOC100509635	TARBP1
PRG2	TREML2	GNG10	LRRCC1	WSB1	RPL17-PS10	RPS27A	MS4A6B	SYPL2	ELOVL2	DLEU2	SNX3	RNF130	TMED11	PKLR	SLC6A17	RAB18	CASP4	PPP1R1A	CAMK1D	AGT
SELE	RPS28	RPL37	GABPA	GM3150	CAMTA2	CTSD	BDH1	LY6A	MDH2	EAR3	ANKRD2	CCT7	SLC44A2	5830407E08RIK	ATP6AP1	MATR3	RDH10	XKR4	RCVRN	MORF4L2
VASN	GPR182	COX3	FAM46A	MCTS1	RPL36	ADIPOQ	SLCO3A1	SLC9A8	ELOVL5	EAR4	SMYD2	CCT5	KLK1	6330575P09RIK	TMA7	TPT1	MIR350	FARSA	NDUFA1	LRCH2
GEM	MIR682	RPL39	SACM1L	CACNA2D3	RPS10	MEF2D	NUCB2	CCPG1	ELOVL3	KLRA20	TMED2	PAIP2	EBI3	KLF1	ANK3	EIF4A2	UTY	CUTA	RPL23A	LOC100130428
FOSL2	SNORD104	DECR2	2810049E08RIK	AP1AR	RPL38	SVIL	FMOD	LY6E	SYVN1	KRT5	CD36	B230217C12RIK	REG3D	MBOAT2	MLLT11	WDR1	KRTAP5-3	TMEM183B	CIRBP	UBLCP1
MAFF	ISLR	ANXA1	A130064L14RIK	EML2	RPS11	SRP68	ENG	DEGS2	FAM213B	RBP7	RPS27A	CD74	CD3G	DLK1	INTS6	UNC93B1	TRPC1	GSKIP	NELL2	OK/SW-CL.58
RCAN1	EPS8	LOC100361259	RANBP6	CCT6A	RPS14	LRG1	CYP2E1	ERP29	COX6B1	ZFYVE16	ADIPOQ	RPS9	2010204K13RIK	HCRTR2	FAT3	LDB1	KRTAP5-2	ZBTB6	PFKM	WBP1L
FBXO30	TMEM189	ITFG3	PARP8	EID2	SCN1B	RAB11B	LAD1	SQSTM1	FABP2	CRISPLD2	MBNL1	RARRES2	DCPP3	4933406C10RIK	ITM2A	TSPAN13	GM4787	TXNDC16	EIF3L	DPEP3
GCLC	LIPG	PXMP2	D3WSU106E	SST	RPS16-PS2	CLIP1	CCL12	FKBP4	GM3601	RBP2	EGLN1	RPS7	DUOX2	GZMM	RPS25	MFF	LONRF3	ZNHIT1	SAG	SRSF3
FGF10	RPS15	ID2	NUPL1	RRAGA	MT3	GPAM	CCL11	LRP10	CYP2C44	NHLRC2	NPM1	HNRNPAB	GM766	ACKR1	C78339	FOXRED1	MAGI2	HSPH1	KIAA0907	SREK1
PRTN3	LGALS3	NNT	2810019C22RIK	RABL2	2018-09-05	PLP2	F13A1	CYP4A12A	LAMTOR1	LRRN1	MEF2C	NAIP5	TMED6	CCNE1	UGT8A	SLC4A7	ZFP654	INPP5A	PTMAP5	LOC100131993
POLG2	GJA1	RAP1B	ZFP709	EIF1B	DNM1	PLIN4	TMEM51	CYP4A12B	PNPLA7	ADCY2	G0S2	GSTA4	TGTP1	DTL	FCF1	SEC61A2	VWF	PRDX5	PFDN5	CCDC152
BIRC2	ADH1	PLLP	3110080E11RIK	A930011O12RIK	MLF2	RAMP1	FSTL1	SLC27A2	CYP2E1	TPGS1	SPRYD7	TMEM181C-PS	CD53	PKHD1L1	STMN4	CHCHD3	MIR23B	LGALS1	NACAP1	GTF2I
PTGES	SERPINH1	FOS	SOSTDC1	HSPA1B	RHOB	CYP2E1	TDRP	ODC1	LOC100503721	PARD6G	KTN1	LY6E	TRGV2	PTX4	NLK	RBM3	4930451I11RIK	PTPN20B	SLC25A6	SSBP3-AS1
SLC22A5	EMP1	PDP2	ENPP2	CPNE9	GM5805	PNPLA2	SLC8A1	SYPL	TKT	ARNTL	DYNLL2	ISCU	TMEM176B	EPPK1	RPS15	MAT2A	MYO1E	GRPEL1	SLC25A5	CHRNA7
IRS2	GAB2	PSMA6	MAP4K5	BC031181	RPL37A	RPLP0	PTGS1	SLC1A1	COX5A	PRPSAP1	AES	SNRPG	ZFP819	MTFP1	GNG10	WDR92	OLFR657	KIF21B	SMIM24	LINC00482
FAM13A	SAMD4B	PSMA2	CPSF6	SSNA1	TECR	PYGB	GPR133	HAAO	GRN	GPR151	RAB11B	SERPINB6A	PER3	AI507597	PGBD5	SAP30L	MYO1D	GPR17	TPT1	LOC388820
NR4A1	EMP2	RPLP2	DENND4C	RNF7	ALDOC	GM10260	OLFML3	CCBL1	NDUFA13	PSMD2	PPP2CA	PDCD2	PER2	ZFP652	PRDX5	PGLS	NOVA1	PCP4L1	ASNSD1	AHR
HCAR1	VEGFA	LOC100363106	RSBN1	GHITM	CALR	GNAI3	MRC1	CIB1	NDUFA11	HMCN1	PSMA7	SNRPE	A430107P09RIK	4930563E22RIK	HIVEP2	UBQLN2	ALDH1A1	SHPRH	CARKD	PRKY
HCAR2	RHOC	LOC100363469	SLC31A1	ARXES2	ALDOA	TUBA1C	OLFML1	ATP5J2	GSTP1	FZD2	PSMA4	PPIB	CD48	FEN1	FAM53C	IGF2BP2	GM2237	OTUD6B	NXN	PRKX
ZC3H12A	FAM101B	TUBA1A	MID2	RNF5	MEG3	PSMB6	TMEM47	NT5E	COX5B	FOXF1	PSMA5	CHTOP	SAA1	DHRS11	A730098P11RIK	RNMTL1	MAB21L2	MRPS2	USP11	SEZ6
FAM110C	RHOV	CRIP2	5730409N24RIK	FNBP1L	THY1	CORIN	PLAGL1	LAMP1	CRIP2	SNAI2	HMGA1-RS1	FKBP7	DNASE1L3	IFNA1	GLUL	ITGB7	TCEANC2	SIRT1	YBX1	LOC100272216
CCRN4L	RARA	PTGS2	FAP	EXOSC7	BAI2	SERPINA3N	ADAMTSL3	AI317395	ERO1L	HAMP	RFWD2	C77670	C1QC	SLC43A1	SRP54A	SEC11C	CLEC12B	RAP2B	DAPL1	CMIP
HMOX1	GAS6	GNAI3	ATG16L2	CPNE1	YWHAH	EEF1A1	SLC17A7	NDUFV3	PSMB6	ITM2A	USO1	NHP2	C1QB	WIPF3	KIFAP3	NOMO1	PLEK	C12ORF29	LENG8	TMEM246
PDK4	HILPDA	TMSB4X	A730034C02	RPL14	SPTBN2	PPIA	RSPO1	NDUFV1	TUBA1B	SCHIP1	PLIN4	FKBP3	2410024N13RIK	UHRF1	ATP6V1C1	NPTN	NCKAP1	CAMK4	TULP1	KIAA1841
IER2	ZFAND2A	RPS7	A930018M24RIK	NUP88	SMARCC2	COPS6	NINL	OSBPL9	PSMB3	EPS8	TACC2	FKBP2	ZFP709	ZGLP1	GABRA6	AZGP1	FHL1	MPND	RPS4X	TMEM128
CD14	EBI3	RPSA	E230008J23RIK	SF3B1	ATP6V1G2	PDCD5	CCL19	IGFBP4	CEPT1	BPIFA2	HDGF	SFSWAP	FAIM3	RHD	FAM126B	SOAT2	ITGB3	ALDOA	SCRN1	NSD1
JUNB	TWF2	PPIA	TBC1D23	CCNL2	9630010G10RIK	PKP4	ZFP146	COASY	SCD1	TSPAN9	PRKRIR	TOMM20	MIR106B	1700003E16RIK	TTC9B	XLR3B	GMCL1L	ARHGEF9	ZIC1	PTAR1
IER5	FPR1	CAPZA2	PDE7A	CCNL1	SYP	FKBP5	AHSP	PROC	SLC16A1	MIER3	ANKRD40	GTF2E2	CRIP2	HERPUD1	2010107E04RIK	COL9A3	FYB	GPI	POLR2G	TCTEX1D2
IER3	PGS1	KANK2	BRWD3	LOC630855	RPL23A	XPR1	TPM2	ALDH3A2	PHLDA1	PDK4	PNPLA2	FOXO1	OLFR127	CLCN2	CLDN11	RNF220	CLEC1A	MRPS17	PDE6A	KIAA0754
CENPU	CAMP	BTF3L4	FAM92A	NDFIP2	COX6B1	YPEL3	ZBTB16	NIT1	AGT	PPY	POPDC3	ATP5J2	CYP2C55	POLE	ITPKA	IGKV4-91	9530091C08RIK	TMEM160	ZNF721	SLC25A44
TIPARP	CD52	FBLN5	OTUD4	TMEM50B	AES	SLC27A1	SERPINA3N	MLXIPL	RBX1	NCOA6	IGHM	RASD1	CXCR4	LCE3C	RAPGEF2	MYL12B	CLEC1B	ABHD8	CRYM	RAB29
JUN	MBD6	LMNA	INPP1	SLC6A15	TUBB4A	HP	2310067E19RIK	STT3B	TUBA4A	TSC22D1	COX5A	CCND2	ENPP2	CD59A	GABRB2	EXOSC8	CCL2	LOC729680	PIWIL1	TXNL4A
MMP8	PGAM1	RPS5	UBE3A	COMMD4	PKM	HDLBP	TMPRSS13	CDHR5	GM16374	NIPA1	RYR1	GRB14	ENPP7	1810046K07RIK	COX7C	ACTB	NEO1	WDR24	RPL18AP3	LOC100506446
TSC22D2	G0S2	GRB10	D7ERTD715E	9630041G16RIK	RPS3A1	COX6A2	ENKUR	GCLM	GM13430	SIRT1	RPLP0	RUVBL2	RAB8B	3830408C21RIK	ARF1	STOM	HNRNPA3	STIP1	NOMO2	LRRC75A
TNFRSF12A	FMO1	SREBF1	CAPN7	1500012F01RIK	GM1821	FOXO4	PISD-PS1	VIL1	NDUFB11	DCBLD1	PIGP	RPS5	KLK1B21		OAZ1	RABAC1		PANX1		AUTS2
CHKA	MRPS21	DDX50	FAM196B	BC052688	LAMTOR1	NDRG2	RAB34	VCP	LOC100504949	OLFR116	FAF1	RBBP7	SPINK2		MAP1LC3A	RPL41		ATG101		OST4
TXNRD1	AES	LOC100910882	TAF1B	GM3244	RPL31-PS12	COMT	CXCL13	RNF181	NDUFB10	GM4956	RPLP2	RPS3	BC147527		SNX3	PLA2G4F		TNFAIP8L1		C14ORF23
NFKBIZ	FABP4	CNN3	MORC3	TAGLN3	DAAM1	HSP90B1	LY6A	LPL	HP	FJX1	PTMS	BPTF	IFI203		RPS15A	C78228		BBS7		RAP1GAP2
OSGIN1	RYBP	RPL13A	2310047K21RIK	AMY1	UBA52	NRAP	PISD-PS3	C1QTNF3	HAAO	RASL12	CLINT1	ZCRB1	GCG		PACSIN1	ALG3		YTHDF3		TVP23A
TAS2R143	ANGPTL4	EEF1G	2810002D19RIK	TMEM9B	MAPRE3	UCP3	S100A6	UAP1L1	PEBP1	CSRNP1	TUBA1A	BUD31	ARHGAP24		RAB6A	PTP4A3		SLC32A1		NAT1
ETV3	CHIL1	BLMH	CENPC1	ISCA2	GAPDH	PERP	S100A4	UBC	ATP5J2	GYPC	JPH2	SHFM1	VMN2R60		TGTP1	TBL3		ELOVL4		ARL17A
MT2	ATP6V0D2	METAP2	MDFIC	GM10221	CTXN1	IGKC	PF4	UGT3A1	CYP2D10	IGSF3	NUDT4	AIP	ALDH4A1		CAP1	HNF1A		MRPL44		FAM205B
NAV3	NDUFA12	RGD1561333	CAPRIN2	MAGED1	TPT1	MYH14	FKBP5	MAF1	EMC3	ELN	GM10260	DSTN	NUPR1		ATP6V0E2	KCNMA1		PCDHB10		LOC100240735
VEGFA	GDPD3	HMGCL	TAF4A	RPL32	SNAP47	RPS3	S100A9	ATP6V1H	ROMO1	IDE	TMSB4X	HPRT	APLNR		MDH2	D18ERTD232E		TMEM155		LOC100510175
ITPKC	FSTL1	SND1	JADE3	POP5	NDUFA13	HMHA1	S100A8	HMGCS1	NDUFV3	BMI1	SAMM50	HBB-BT	SLFN2		IGIP	FAAH		TPST2		ZNF418
IL1B	PTMS	ENTPD2	ARHGAP21	1110059G10RIK	RPLP2	RGCC	UGT1A10	HSPA8	NDUFV2	MYCT1	ACADM	TBCA	GIMAP4		COX6B1	FASTK		FABP3		TDRD12
IRF1	OLFML3	SCAMP2	2610202C22RIK	APOO	GM10268	NCL	FIGF	CMTM6	SREBF1	HSD11B1	UBL3	EIF2S2	MPO		PSMA4	KCNN4		SLC39A10		MICU3
NFKBIA	STAB2	DDX39A	PLGRKT	SYNPR	RPLP1	TCF7	ANKRD37	SORD	IDH1	ATP6V1G1	RAC1	TMEM11	GIMAP6		RFWD2	RPL36A-PS2		SRRD		GGTA1P
RNF149	MYEOV2	NINJ1	QSER1	KCNMB4	NUDT3	RNF167	HP	DAO	GM6484	PODN	MLYCD	GNB2	VMN2R54		SPCS1	RPS16-PS2		MPLKIP		LOC100506476
IL6	CAR3	PSMC3	D230044B12RIK	SRP54A	DDN	MXD4	TUBB1	CES1D	IIGP1	RANBP9	RNF130	COL6A2	GPC6		HNRNPH2	KCNB1		CKS2		DDX11L2
BC023105	PDGFRB	CORO7	RBM15	PSENEN	PTMS	PARM1	FAM117A	NDUFS6	CISH	SLURP1	RIOK3	CHMP2A	DSCAM		LPPR4	GNB2L1		LPPR5		LOC100287628
CES1F	SLC31A2	GCS1	TTC14	LYPLA2	COX5B	LRRC58	5830411K21RIK	ACO2	CHCHD10	GAL	MDH1	TCF4	AI504432		LAMTOR5	GNL1		CDK5R1		ZNF652
ID3	S100A1	MYL9	5830469G19RIK	GABRA1	ERO1L	BRI3	LOC100047123	USP20	GCLC	RYBP	MYOZ2	TXN1	IIGP1		LOC100503721	VAV1		PLCB1		MYOM2
MMP19	SEMA4D	ARAF	CLK1	ZRSR1	GM10260	EIF4EBP1	CXCL14	MAN2B1	ARPC2	TTC8	PAIP2	KMT2E	PDIA2		CDK5R2	1110032A03RIK		LINC00622		TRIM73
CLDN13	GM16932	NXF1	0610010F05RIK	AKIRIN1	TTR	AKR7A5	CTGF	SLC26A4	NOP10	HNRNPH1	CAR3	PKDCC	RN4.5S		LPPR2	UGDH		MYT1L		CPLX1
GM10754	OSM	SPOCK2	FAM84B	SSR4	CST3	SESN1	FRZB	TMEM45B	GCLM	ANGPTL7	CD74	AMHR2	CYBB		COX5A	UBAP2		ATL2		RBFADN
REL	CXCL12	RAB11FIP5	6430709C05RIK	2410004B18RIK	TMSB4X	UBB	EPYC	H6PD	HAMP2	PER1	SH3GLB1	EIF4EBP1	GNB4		NDUFA12	ARPC1A		GNAI1		MFI2-AS1
PMP2	FCGR3	PTOV1	USP38	6330403A02RIK	ARHGDIA	PIM3	SLN	PSMD13	TXN1	SMTNL2	RAB2A	AK6	WWC2		NDUFA10	SPRR2G		ROBO1		FAM13B
G530011O06RIK	LTB4R1	COPZ1	RSL1	2010107E04RIK	RPL18A	MAF1	CYSLTR1	ST6GALNAC2	UQCRB	ERRFI1	RPS8	COX7A2	CUZD1		ERO1L	BTG2		FAM102B		MSI2
CSRNP1	TGFBI	LPHN2	MOSPD2	MRPL32	JPH4	BCKDHA	FLNA	GMPR	PSEN2	RSPH3A	LARP4B	ACTG2	LTBP1		PSMB7	PTPRN		PSMB3		LPP
LINCENC1	ANKRD22	PTTG1IP	RAI2	CALY	TUBA1B	GPX3	SLC16A7	HBA-A1	GM12481	CDKN1C	ACYP2	EEF1B2	PLB1		PCLO	RPS27L		GPNMB		ZFP57
GYPA	S100A4	RPS16	B630005N14RIK	KLHL7	CAMK2N1	SUN2	SPP1	DPP7	COX7A2	KCNA2	SDHC	MMP25	CCNB1		TMSB4X	CSAD		RRP15		STX18-AS1
BTG2	RAI14	SLC19A1	LRRTM4	ITPKA	PTK2B	INMT	PHLDA3	CPT2	HIGD1C	CYP4B1-PS2	EEF1A2	ESD	PODXL		SIPA1L1	MLX		GABRD		RGS1
CXCL9	CRTC2	RHOA	MARVELD2	HAP1	GM6788	MT2	KCNH2	ERICH4	AKR7A5	TCF21	COPS5	RGS2	MMP7		GM10709	SPRR2B		RAB8B		PDZD2
HILPDA	ATP1A3	JUP	LRRTM2	GAS5	SPTAN1	RPL37A	FAM26E	TMEM208	FPGS	FSTL1	NSFL1C	BAG1	SRGN		JPH4	CCT2		KCNF1		SLC38A9
FBF1	ZFAND3	LIF	SNAPC1	CAMK1	CADM4	FBP2	IGFBP6	GM5512	HADH	PRSS21	PINK1	NMRK1	GGH		MINOS1	RANBP1		BCHE		LOC100131541
RETNLG	ATN1	RHOC	OTX2	TFF1	RPL22	DDX3Y	IGFBP4	NADK	GPX1	ADAMTSL2	LY6A	NELFE	PLA2G2A		AP3S1	DYNLT1A		YIPF5		LOC100506819
TNFAIP6	ACAA1B	FXYD1	HIBCH	TOMM5	CADM1	SAR1A	ATP8B1	TIMM8B	MUP10	SMPD3	CAPZA2	SRGN	PILRA		NEFM	GAA		B3GAT1		ZNF880
SDC4	CXCL14	PABPC4	RBM12	DAZAP2	CCK	AGPAT3	MAFF	AMN	HMGCS2	SIPA1L2	COPS3	HMGCS2	GM5409		CHD3OS	AES		LIG4		HTR1F
E030011O05RIK	CMIP	TMED2	RBM39	ARF1	SCAMP1	CPT2	E430024C06RIK	NDUFA6	CYP4A10	HEY1	PDCD5	ECD	MEIS1		PAIP2	PRSS32		ILF2		TXNL1
TNFAIP3	FBLN5	PSMA4	PDE4D	BMYC	PCDHGA10	TMEM205	CYP2D22	LIPO1	GPX4	PSMB1	FAU	RPL13A	IRF5		FBXW7	COX6B2		SHISA9		TNIP1
ADM	ZFP36L2	NUCB1	MAPK1IP1L	GM19974	EID1	MKNK2	HPSE	TIMD2	HSPA8	NPM3-PS1	ISCU	PRAMEL4	MMRN1		TRAPPC11	CLIP1		LRP1B		PRODH2
CXCL2	ITPRIPL2	FKBP11	KLHL42	TIMM10	EID2	KRTAP5-1	LCN2	TAF10	AMBP	RPS6	CDK2AP1	HSPA4	RBMS3		PDAP1	ADAM15		UBE2W		ATP5F1
TREM3	IGFBP4	GRN	KATNBL1	IER3IP1	PSMC4	XIRP1	PFKFB1	NDUFA1	MT1	LMO7	RNF187	5830420C07RIK	MS4A1		CNIH2	LLGL1		CXCL10		NAP1L5
UAP1	TMEM120A	RPLP0	COL8A2	TMEM165	PSMC5	HIST1H1C	MAX	SOD1	MUP7	PPP1CB	CHRNB1	ACTA2	PNLIPRP2		TMX2	LLGL2		TMEM257		CLCN6
CXCL1	INHBA	GNAI2	CRY1	EPCAM	GPR162	CPT1A	KCNE4	RANGAP1	TNFRSF1A	CAPZA1	GRINA	CDK4	RSL1		ABI2	RPLP0		LRCH2		DNAJC7
MRPL38	AA467197	CST3	2610319H10RIK	SNX2	UQCRC1	NDUFA7	CLEC4N	SOD2	MUP3	DPEP1	ZFAND5	GM5523	TAT		PDCD5	PIGR		UBE2S		AGAP9
SLC7A11	GLTSCR1	FCGRT	1500015O10RIK	NKIRAS1	CLCN4-2	CIRBP	ZFP229	EVC	CES2A	ROCK1	UBE2D3	RBMS1	DEFA26		FKBP8	RPLP1		DENND4A		PIR
TREM1	RNU2-10	TSPO	SLC4A5	TRIM3	ADCY1	LOC381765	FAM107A	KLF9	HAX1	CHPF	UBXN2A	NDUFS3	SLC40A1		CHMP4B	PTMS		PKP4		ZG16B
CYR61	RNU3A	HRAS	RPS6KA5	MED10	GHITM	YWHAZ	OLFML2B	GLB1	NDUFS8	HP	RPS6-PS4	FAM96B	FUT2		GM13306	FCGBP		PPIB		ALMS1-IT1
HK2	CKAP4	ATP1B1	UFL1	AP4S1	PDXP	KLF9	EFEMP1	P4HB	CES1E	ACAA1B	UBE2D1	GM5766	DEFA22		NPTXR	PDC		LY6H		CYP2B7P
APOLD1	BGLAP2	ERP29	ZIC3	GPRASP2	SV2B	CAT	STK16	HIST1H2BF	CES1F	CXCL14	PEBP1	LYZ1	DEFA20		SNRPE	GUK1		ABCG2		LOC100507468
SOCS3	ARPC3	PF4	4921524J17RIK	DYNC1I1	ZMIZ2	SNRK	EFHD2	HIST1H2BH	NDUFS6	TCEAL8	STRN3	L3MBTL2	CALB2		LY6H	MYEOV2		TUSC2		LUC7L2
SBNO2	DLG5	PHLDB1	XLR4C	CDKN2D	SV2A	CTDSP2	RAB4A	TRIB2	GM5526	C1S1	ABLIM1	PSMD12	DEFA17		LZTR1	RAC2		PARK7		GTF2A2
AFF1	CDH11	NATD1	LRIG2	ELMOD1	CAPNS1	DDIT4	EFHD1	RNF10	NDUFS3	HIST1H2AH	RASD2	NDUFB5	MADCAM1		NDUFB11	RPS6		ATP2C1		B4GALT4
DUSP10	DRAP1	UCP2	2900002J02RIK	PGAM1	RABAC1	ANAPC5	CTLA2B	ABCD3	MCFD2	HIST1H2AG	LAMP1	LYZ2	SYMPK		NDUFB10	TMEM259		CDH9		MCTP2
DNAJB1	FGFR2	LOXL1	ACTN3	GAD1	TSPYL4	EIF3C	CTLA2A	SEC11A	NDUFB8	HIST1H2AD	DNAJC21	ATP5L	FPR-RS3		NDRG3	SQSTM1		PAK7		LOC100505956
NRIP1	B430306N03RIK	CCND2	MYO7B	CACYBP	JUND	RNF10	ANGPT1	ITGB6	NDUFB7	IGFBP3	CFL2	LECT1	RRM1		ARHGAP44	PPIB		SLC25A46		TRH
B230325K18RIK	PHF21A	GPC1	MAPK15	SYVN1	TSPYL1	CEBPB	GFPT2	ALAS1	GM19579	MPST	MACROD1	ATP5J	ANXA10		GM20081	RELA		ANKRD34C		MIR101-1
CASP4	CHRDL1	CAPN1	PEX14	HSBP1	ATP6AP1	CEBPD	ASNS	HIST1H2BJ	TRF	CKAP2	RBBP7	AGPAT3	KRT77		RBBP7	CSF3		MAP2K4		EHHADH
DNAJB4	CSF2RA	PITX3	4930455C13RIK	UBE2E1	ACTL6B	PLA2G1B	INMT	FHL1	LEAP2	SMAD6	LOC100503055	ATP5D	SUOX		NPTX1	INPPL1		ATP6V0B		BICD1
NFIL3	CSF2RB	ATP6V0C	AZGP1	RANBP9	EHD3	TENC1	BMX	TREH	ZFP526	GM10052	KCMF1	ATP5H	DCN		FRRS1L	GGA1		DNAJC14		SPATA7
ACP1	EEF1B2	LOC683761	MYL1	FABP5	LPHN1	RPL10A	MFAP5	OXCT1	ATP5K	LOX	USP47	ATP5E	MAT1A		NDUFV3	TUBB5		TMEM110		STK4
HIST1H1C	PALM	BUD31	SLPI	HNRNPA2B1	PRKAR1B	HSD17B11	CD24A	MIEN1	NDUFB2	RAB5A	NEK9	CAPZB	PLA2G1B		CADPS2	TMEM129		NR4A2		LOC153682
CAMP	CCDC12	FRMD6	ZFP395	HNRNPH1	RNF208	RPS4X	LCP1	MAT2A	ATP5J	NR4A1	WFS1	8030497I03RIK	IL1RL2		TRAPPC2L	FLNB		CACNB3		KIAA1407
KDM6B	EGFL7	MED25	4933436E23RIK	MIRG	CHST1	RMND5A	MFAP4	RNU6	HBA-A2	ACTG2	NEK7	WNT4	ARHGDIB		LYNX1	GM10845		LSM7		TBXA2R
FOS	KCNJ8	GNB2	TMCC2	PSMA2	VAMP2	RBM3	ITGA8	GUSB	CES3B	FGF7	IDH2	9930111J21RIK2	NOS2		ATP6V0C	5031439G07RIK		SELM		PIP5KL1
F3	KCNJ14	FGFR1	ALPK3	SPCS1	SET	WDR92	KCNK1	IDH3B	ATP5D	NDN	2310061I04RIK	H2AFZ	PRELID2		NBEA	NDUFV1		LOC100510175		MKNK1
RNF125	PILRA	C5AR1	CYFIP2	LPPR4	GABARAP	BNIP3	CD248	CAR3	PLTP	ODF1	PPTC7	NDUFA6	RDH18-PS		DGKZ	ESRRA		ARPC4		PAN3-AS1
KLF6	IFNLR1	STK10	WBP2	LAMTOR3	IPO13	AAMP	IFI27L2A	F830001A07RIK	PGK1	SH3GL1	EEF2	9530082P21RIK	CFAP74		GM19420	DESI1		CDH13		UTY
FOSB	2018-09-05	PAICS	WDR64	NPDC1	TTYH3	NOMO1	RETNLA	PRLR	NDUFA6	ACAA2	1110008F13RIK	H2AFV	KRT5		BGLAP2	MED27		FSCN1		NAA25
FABP9	PARVA	TXNRD1	TOB2	VMP1	SCOC	PGM2	COL14A1	PRM3	NDUFA3	6030408B16RIK	LOR	RPL35A	GM156		RHEB	GNAS		PEF1		LPXN
NGP	VAULTRC5	TMEM55B	PHYHIP	MRPS36	CTBP1	ENTPD4	GM13238	HSD3B3	NDUFA2	ABCC3	PICALM	GLRX2	TEX38		MAL	PEF1		RNF166		DACT1
ANGPTL4	VCAN	ALOX15	PDXP	PIGP	TTYH1	TMEM82	LYZ2	ZBTB16	SOD1	EGFEM1	RGCC	SOD1	UPB1		GM14419	UBA1		LRRC57		SEC22A
PABPC1L	FES	PTGIS	LCE1B	PHF1	RRP1	MAPK14	LECT1	SERPINA3M	APOC1	NCBP1	RHEB	DCN	PSMB9		PIN1	SKIV2L		NRSN2		UNC5A
PTX3	MIR223	P4HB	NWD1	GSTP1	STMN3	NISCH	1700025G04RIK	OLFR1045	PALLD	GPX8	NACA	DNAJA1	4930581F22RIK		VCP	TXN1		FAM49A		GOLGA6L5P
CHIL3	RBMS1	EIF3B	C4B	GM10269	PHYHIPL	ST5	DRAM1	ENKUR	APOC3	BMP5	CNEP1R1	C1D	CYP2C67		UQCRB	PSG19		INSIG2		NDUFA1
LTF	ALPL	ALAS2	ZMIZ2	MRPS33	ENO2	MYL7	PSAP	GDAP10	GM1821	MYH4	ARPC2	PALLD	CAPN11		ARL3	ACTG1		LINC01351		SORL1
HBEGF	R3HDM2	RPL10A	MS4A15	ATL1	HSPH1	MYL1	DSEL	SLC9A4	RPL31-PS12	LAMC1	MAP7D1	ALDH1A1	CCP110		FAM107A	SLC2A5		CORO1A		DLK1
RHAG	GPSM3	DDT	RPRML	PRKAG1	ABR	MYL4	SPR	OLFR314	AGXT	HMGB2	TAB2	EIF3M	ACOT2		LOC100048552	EIF2S3Y		LIN7C		LINC00202-2
TRIB1	NID1	SPEG	WFDC17	CAMKK1	PRDX6	ACOT7	IRX3	OLFM4	SLC47A1	ADAMTS15	GM11702	RPS3A1	ACOT1		GM12481	ANKZF1		MCHR2		LMBRD1
CEBPB	FBLIM1	ACTN4	PROSCOS	NUDT11	FAM134A	RETSAT	VWF	FOLH1	ALAS1	MUSTN1	EIF4G2	RAB14	SNORA20		COX7A2	TXNRD3		ARHGAP20		FMNL2
SRXN1	PIK3R5	RPL24	ABCA2	AKAP11	STMN2	UACA	IRX5	POLR3E	ATP2A2	GYG	MYOM1	POLR1D	PTF1A		BRINP1	CMTM7		KIAA0895		DDIT4
CEBPD	PDLIM2	CACNA2D1	TNNC2	PSMB5	KCNMB4	BC002163	AI607873	XLR3B	PLG	PRKG2	SRP19	RBM42	VIPR2		ZMAT3	GPCPD1		B3GALT2		ALS2
SOWAHC	PSTPIP1	P8	BHLHA15	CAMK2N2	PIP5K1C	CHORDC1	2310002L09RIK	PDCD5	ATP5G3	IRX1	CBFB	EIF3H	ZAK		RIMS1	SMDT1		SRD5A1		LOC100132147
SLC4A1	MIR16-2	MT1A	TCL1B3	ENSA	FAM19A5	SNRPD3	BPGM	GM4477	TTR	HIST1H2AK	GM19558	EIF3I	SP100		CYC1	ADORA2A		HADH		RBM27
THBS1	GM3579	SPINT2	MYLPF	CTNNA2	GSTM5	SNRPD2	EVI2A	GM11128	GPI1	CYP4B1	LPL	EIF3F	IGKV4-91		ZC3H15	GNAO1		ZNF521		KANSL1
RND3	GYG	CD9	SMTN	AP3S1	GABRA1	TCEB2	EVI2B	FKBP5	LOC100505293	ATP2B1	CUL3	VDAC2	PTH2		RPH3A	GPSM3		KCNJ9		NR3C1
RHD	IRAK3	RPL26	RNF208	ENPP5	GABRA5	PPARGC1B	VAPB	ZFP950	GM2A	TBX4	HTRA1	PFDN5	AQP8		KCNJ10	GM15772		RHBDD2		CBL
RND1	GM5512	SPARCL1	TNNT3	SH3GLB2	6330403A02RIK	COX8A	KCTD15	SNORA23	SLC25A20	PPAP2A	LOC100048552	SLC25A5	2610034M16RIK		CADPS	BDKRB1		C4ORF48		KIAA1429
PTGS2	CD300LG	RPL28	SPDYB	CAR4	TMEM179	BCL11B	C430003N24RIK	RNF222	MBL1	NGP	IPO7	EIF3E	FBXL21		AHSA2	PPP6R3		DHCR24		RPS6KA3
SLC4A7	SNORD14D	RPL27	PRR12	PHLDA1	MRAS	STARD10	RECK	SNORD82	GBP6	MET	MPC1	AURKAIP1	MIR675		MYRIP	PGK1		NRG3		SUMO4
ADAMTS4	B230354O11RIK	TLN1	PADI2	KLHL26	TUBB2B	FAM78A	ASPA	HPVC-PS	ACOT9	KDELR3	BTBD1	TPT1	GM609		SLC4A10	NDUFA4		2018-09-05		LOC400464
ADAMTS1	ALOX5AP	RPL29	A930035E12RIK	PDAP1	MMP17	1700021F05RIK	ITGB2	UCP1	DHDH	B4GALT6	BAG1	YBX1	GM2042		NDUFC1	SGTA		CUL4B		ARL5A
CCL7	KLF4	CALM1	GM19831	ACYP2	ITPKA	TANGO2	3930401B19RIK	CASC4	L7RN6	SNAP47	FAM174A	ETFA	MIR29B-2		ATP5F1	P2RX7		C7ORF60		LOC100287834
ENC1	TBC1D2	CD200	C3	NRBP2	PAFAH1B1	TALDO1	EIF4A1	ITIH2	DEPDC1A	RERG	CD99	ETFB	AI606181		RPL37A	TNP1		RASA4		LOC339803
CCL4	CTDSP1	APP	IFIT3	TMEM256	HAP1	RPS27	ALAS2	FNBP1L	MTAP	1500015O10RIK	TRDN	CXXC5	GM7173		NDUFS5	DDX27		DNLZ		CYTH1
IGF2BP2	FMNL1	LOC100302372	4930549C15RIK	CNIH2	GM12657	FERMT2	MSLN	MIR667	COL1A1	NCKAP1	ARFGEF1	HSD17B10	MIR200C		CYCS	TSSC4		SEH1L		ARL11
CCL3	EIF3K	RPL11	TNS1	ABI2	ARF4	NDUFAF1	LSP1	PAPSS2	METTL7A2	DCTN1	HSPA5	THBS4	I830012O16RIK		ACO2	YBX1		MAST3		ACVR1
CCL2	4632427E13RIK	RPL10	LGALS2	SERPINB6E	ARF5	SSPN	H2-Q7	SCEL	DEPDC1B	PRR5L	GPX4	RPS4X	LOC637260		R3HDM2	TULP1		C15ORF40		IFRD1
KCNJ2	SNTB2	LOC100360017	RUSC2	PDCD5	HMGN2-PS1	CRYAB	HSD17B12	CD2AP	METTL7A3	PPM1G	CAV1	DDT	IFI44		QRICH1	ATP5G2		CELF6		LOC100286909
AHSP	STEAP4	SERPINE1	ZFP385A	SNRNP27	ARF3	RPS25	ITGAM	HMGN5	VIM	NT5DC2	2018-03-06	LOC102640338	PLSCR2		SHANK3	SYNE4		DNAJB1		LOC100506979
OLR1	CEBPE	SERPINE2	MYO18A	RIMBP2	LDHB	RPL5	FYB	HBQ1B	HSPA1A	CD59A	PPP2R5A	ALDH2	GM7609		SLC25A4	CCDC28B		ORC4		GIN1
SLC25A25	FURIN	RPL12	KCNN3	0610009B22RIK	TRIM3	IPO13	EDNRA	IFNL3	ACOT2	ADAMTS2	TMBIM1	POLR2G	9230110F15RIK		SHC3	POLR2A		SLC26A4-AS1		PEX12
WSB1	FHL3	ADARB1	PIP5K1C	SRSF6	TIMP2	ARL6IP1	CLEC1B	ZFP36	ACOT1	ARL5A	NPEPL1	HNRNPA3	GJB5		SLC25A3	ABHD16A		SERF2		EID3
RBP7	ARRB2	AQP1	INPP5J	LRP11	DLGAP1	POP5	CCL9	F830212C03RIK	MYL9	KCNJ2	MYH1	GM11517	HOGA1		YWHAE	CSK		ISOC1		FAM133A
SNORD87	TENC1	MYL12B	CEP170B	SRSF7	DLGAP3	CDCA7	CCL8	MIR672	EAR12	VSTM4	LPIN1	INSL5	ADCK1		D430019H16RIK	C78893		DRD1		MEX3B
SNORA23	KRT86	TPRG1L	GM19719	RNF34	CIC	LMAN2L	ARRB1	MIR155	HSPA1B	KRTAP17-1	MYH4	WSB2	TRMT13		NDUFB8	POLR2M		SCN3B		IFT88
SNORD82	RND1	SNCG	ADAM6B	ZFP445	PACSIN1	FARS2	CCL6	USP2	ANKLE1	CCDC80	LOC100044627	PRELID1	A330023F24RIK		CELF1	1810058I24RIK		DACT1		PLGLA
USP17LD	9130221H12RIK	RABAC1	SCN1B	TUSC3	ZFP365	ALKBH7	MYBPHL	PPARGC1A	ATF3	ACOT7	TMBIM6	RPL22	NOX1		NDUFB6	IMP3		FAHD1		SNORA28
SNCA	ARHGDIB	B2M	IGH-VJ558	GTF2B	ELMOD1	MRPL12	CCL2	GM9513	ABCB1A	WFDC12	GRSF1	A830049F12RIK	PADI1		NRXN1	CNBP		HIAT1		TNFSF4
PRKCG	PDE6D	RAB11FIP3	JUP	RASL11B	ELOVL5	BLOC1S1	ITGB8	MYH11	SERPINE1	COPG2OS2	NFE2L1	RPL24	IL23R		ATP5K	DEK		NEGR1		HSPA1A
JUND	CCL3	RPL18	TET3	GPS1	SCAF1	LGALS1	SLC25A24	GBP4	NCAPG	SCX	MYH7	PSMC2	ACSM3		ATP5J	HN1		KIAA1549L		VIP
FOSL1	PLEKHH2	FZD2	VMN1R44	PDCD6	TTC7B	FASTK	CTNNAL1	PIRT	NCAPH	ADARB1	RETNLA	FDX1	6330407A03RIK		CAPZB	SOX11		TPD52L2		CD200
CHST1	RMRP	FZD1	TFEB	STRN3	PGM2L1	TRP53INP2	IGKV6-23	IIGP1	NEURL1B	SRPX2	NDUFB9	PSMC3	BC049702		YWHAQ	DKK3		YWHAZ		HSPA1B
RPL30	ESCO2	RT1-CL	PSG23	RAB24	MAP1A	CCL25	LRRN4	ALMS1-PS2	PLK4	DPYSL3	GSK3A	RPL11	PCDH19		SMIM15	CDC20		CDC40		C2ORF88
MIR328	WDR76	RPL41	MLF2	EMC2	CLIP3	CHKB	RSAD2	1700006J14RIK	PLK1	NR1D1	TRF	PSMD4	EDA2R		TIMM8B	HNRNPM		RANGAP1		KIAA0485
H3F3B	UBAC1	PRKCD	SLC7A5	CCDC142	PSMA4	TESC	ACTN1	OMD	PBX3	SPRR1A	LYZ2	PABPN1	ADH4		NDUFA7	MARCKS		ABHD17C		RGPD5
SPHK1	WDHD1	SLC6A6	MMP17	MIR138-2	FABP5	ANXA6	AI314604	E230001N04RIK	PLSCR2	SPON2	LMOD2	PSMD1	RNF212		NDUFA5	DDX39B		SLC24A3		CRHBP
DUSP8	DEPDC1A	RPS26	CSDC2	RPRM	NMNAT2	JOSD2	TM4SF1	PLK3	FAM111A	SPARC	UBR5	CPNE2	RNY3		PDPK1	HNRNPD		RERG		RRN3P2
GPRC5A	NEIL3	MYL12A	MYOT	TRAPPC3	GM3601	MRPL23	CCDC80	PPBP	PLSCR1	TTYH3	ETFDH	LONP1	OLFR960		NDUFA3	RAN		SEMA3C		RABAC1
CLCF1	ST7	PPT1	AGO2	TRAPPC1	GSTP1	PRPF19	RRAGA	NR1D1	CYP2A5	MAGED2	UBR3	NDFIP1	ZFP874B		NDUFA1	SF3B5		HMGCR		HES1
ELL	HMBS	RPS21	WIBG	TRAPPC2	2010300C02RIK	UBAP2	MGP	IGF1	SIVA1	SNHG18	ATP5J	PTP4A2	OLFR11		LMTK2	SSNA1		ARHGDIG		CCNL1
LITAF	VOPP1	PSME1	IGSF8	GOT1	PSMB7	TOMM7	ITGBL1	HBB-BT	EZH2	GJA1	SAV1	RPS26	MIR693		FBXL16	RPL10		PPM1E		HOXA6
LRRC32	TFR2	SFXN3	PTPRN	MINK1	UBL7	MRPS16	TRIM10	IFI44	HSPA4L	SERPINH1	ITPR1	VAMP8	PDK4		ATP2B2	CCNF		CLCN4		OR7D2
ADIG	PI4K2B	RPS23	SHF	TBCE	SCAMP5	HIST2H2AC	CDO1	CYPT2	MDC1	SLC10A6	ATP5B	FCRLS	FOXD4		CXX1C	RAX		CRYZ		HOXA5
STAT3	SLAMF1	VAMP3	SERPINA1C	KCNAB1	TMEM147	OMA1	LOC100038947	MIR679	TARSL2	CARD9	PDLIM3	ECI1	BBOX1		DNAJA1	DLL1		EDNRB		NKX2-3
GCNT2	NCAPG	CFB	SPEER4F	TBCB	PSMB5	TMEM160	IFLTD1	SLC16A14	PLEK2	TSC22D3	GYG	TXNDC17	MIR29C		LOC100505062	CARHSP1		KCTD21		NFE2
PTPN2	AQP1	LXN	CLEC7A	MIRLET7D	ADRBK1	MRPL37	IFITM1	HIST2H2BE	CDCA5	EMP1	DVL1	PRDX6	CARD6		GAP43	ASCL1		LRRC8B		EGR1
MRGPRA2A	PSMD7	RPL6	SPRR2A1	DALRD3	NEFM	RILPL1	TAGLN	RNF169	NCAPG2	1190002N15RIK	MKNK2	PRDX5	TH		VAPA	MYB		CLVS1		ST6GAL2
SEMA4C	APOL8	GABARAP	TFE3	1810037I17RIK	PAIP2	VLDLR	FGL2	AKR1C13	CDCA8	BST2	DNAJB4	BLOC1S1	EU599041		OCIAD1	GNG5		RPL18AP3		ZNF383
ZBTB16	CHEK1	RPL31	1700026L06RIK	SELK	SH3GLB2	CD3D	NDNF	SCGB1C1	MRPL18	FAM101A	RPL36A	TRP53INP2	B130006D01RIK		INA	SNRPD2		ACVR1		PLA2G4C
SNORD16A	HERC1	RPL35	CTSE	CLASRP	RNF44	STIP1	MRM1	RGCC	TMEM98	MMP14	SARAF	SEC13	MBLAC1		KCTD13	RACGAP1		UNC13B		VPS37A
AGT	RAD54L	GNS	DLGAP3	RAB5A	RASL10B	NFIL3	UBE2L6	NAT2	SMC4	WFDC6B	ME1	ANXA2	IGKV1-135		VDAC1	NNAT		LOC100286909		THAP10
CLEC4D	MAGEB16-PS1	ICAM1	CIC	GLYR1	CORO2B	IL11RA1	SFRP1	AKR1C14	GVIN1	WFDC6A	PLA2G12A	AKR1A1	SYNA		DAAM1	DPYSL4		SERPIND1		PBX2
PLXND1	CHAC2	RPL8	CTSD	GUCY1B3	PPP1CB	DYNLL1	STX11	SNAI2	ARPP19	ABHD5	NDUFA6	FAM126A	ACHE		AW046287	HES1		SLC12A2		HDHD1
RAB20	TIPIN	TNS1	MPP2	FTX	OLFM1	DGAT2	C4B	CHST2	TSKU	ADM	RWDD1	NME2	PHF20		B4GALT6	HES6		GOLPH3L		TOPORS
TUBB6	SNCA	CYB5R3	SF3A2	BHLHE22	EPB4.1L1	WHRN	NCLN	NPY6R	AAAS	TIMP1	RPL35A	TECR	TPH1		SYNE1	HES5		AMFR		NNT-AS1
HAS1	STARD10	MT2A	SYP	CABP1	SKI	MRPS21	PLAC9A	ARL9	CHTF18	LMCD1	TAF10	MRPS16	AREG		SRM	PLK4		LOC283357		SNORD104
MAP3K6	PLA2G4C	RPS18	UBALD1	UBP1	CTDNEP1	HYPK	WFDC17	SCOC	HSPH1	TINAG	ANXA11	ARPC1B	OLFR901		PPM1E	CSNK1E		SEPP1		ZNF813
SLC16A6	PPBP	RPS17	LCE1H	CYP46A1	ARL8A	MRPL54	IFITM6	NAPEPLD	STMN1	TEAD2	KRT77	MRPL43	9530056K15RIK		TSPAN13	CTPS		SFRP2		PRR16
SEMA6B	TFB2M	RPS19	SCAF1	KIF3C	FKBP8	ADAM19	PLA2G4A	CHRDL1	SERPINH1	FAM46B	GM13363	SEC61B	CHRAC1		MFF	SQLE		SPINT2		FAT4
SLC15A3	AMMECR1	GJA5	SORBS3	PIM2	CSPG5	COL4A1	PPBP	AKR1C18	MYBL1	CYP8B1	FH1	SCAP	SULT1C2		SKP1A	RPS26		TMCC3		HOXB2
MAMSTR	FN3KRP	SNRPEL1	LCE1I	CYC1	RIMBP2	ANGPTL4	RASSF9	GPR82	PROM1	HEYL	KLF2	MDH2	CSRP3		ZIC1	RPL27A		MYL9		FREM1
PGF	LOC637260	RPS10	AES	JAGN1	SQSTM1	PLIN5	IGF1	OLFR1174-PS	CYB5R1	COL4A1	PPM1A	PGAM1	NCKIPSD		CDIPT	TAGLN2		RPL29		C5ORF30
IL4RA	DHFR	JUNB	TUBB4A	VBP1	LY6H	LAMTOR4	PRG4	PPP1R9A	IER3	BDH2	RAB12	MRPS24	4930512B01RIK		RPL7A	RNPS1		NAIP		TRHDE-AS1
BIRC3	MIR687	RPS12	GUCA2A	BOD1	DGKG	NRP1	IFI47	CML5	CENPW	COL4A2	PPM1B	NFIC	C87977		POLR2L	SIVA1		AMER2		ACSM3
NOTCH3	FHDC1	LOC687048	CLIP3	NAP1L2	CHRM1	CDKN1C	ASTX	TMEM100	ANXA3	COL4A4	CDC34	LPCAT3	VMN2R14		GM3150	EZH2		CYFIP1		IFIT1
KCNE4	SLC6A9	CTSB	HMGA1-RS1	SLC4A10	TUSC3	NDUFA12	4931406C07RIK	PCDH17	DUSP1	ANGPTL4	CTDSP1	ANGPTL4	SERPINB5		GBP2B	GLDC		CHIC2		PCDH17
BAG3	TRMT11	DUSP6	STAC2	FAM219A	HSP90B1	SLC20A2	VASN	CML2	ANXA5	SRPX	ALDH1A1	CLEC4A1	MYEF2		RPL23	VARS		TRRAP		NKAIN2
PMEPA1	SSX2IP	ANXA2	PER1	HIGD2A	LAMP1	CENPA	VAT1	HYKK	NDC1	GRP	MGAT4B	AKR1B7	EGLN3		GM13826	ANP32B		MAML2		CYP2B6
SERPINA3B	SLC22A4	H3F3B	PLIN4	CYB5A	CDH2	MCEE	AKR1C12	FAM150B	BMP8B	FSTL4	PPAP2B	TMSB4X	IGKV1-117		SUCLG1	CTBP1		SGMS1		CYP4V2
SEMA7A	TARSL2	FN1	C130080G10RIK	GM12372	NPTX1	TMEM147	GM7609	RGS2	IFT122	OLFML3	EIF3F	PSMB5	PARP3		RPL27	NUMA1		FGL2		TESPA1
SLC38A3	PLEK2	GNB2L1	MAPRE3	CLK1	ATP9A	UBL5	PPP1R1B	GM904	FAM102A	SCD1	VDAC1	SPTLC2	ACOT10		RPL11	CDCA8		SAP130		EPC2
SLC38A5	TFRC	AKR1A1	C1QC	CDK9	IGFBP2	PSMB5	PTPLAD2	EGFL6	CDC6	CCL17	ANK	SCN11A	FMO1		RPL13	TMEM97		CHORDC1		IER2
GPX1	NCAPG2	RPL17-PS1	C1QB	SMDT1	WFS1	TBC1D10C	PLA1A	UGT2B37	MMP12	TGFB3	EIF3E	PSMB3	ADAT1		LY6C1	SMC4		LURAP1L		FAM19A2
CTLA2A	TMTC3	PAWR	TMEM151A	PEX7	IGFBP4	TUFM	PTGFR	SLC10A2	D030056L22RIK	8430426J06RIK	RNF10	MDH1	FAM189A2		RPL14	PRDX4		CPNE2		HIST1H3H
CD24A	MRPL18	INF2	C1QA	LOC100044627	HPRT	APLP2	GPM6A	GPX6	MMP15	ALG14	CEBPA	UBE2A	LCE1K		RPL17	TMPO		FSD1		TMEM200A
BCL3	SMC2	PTMA	CDKN1B	FAM96B	KCNAB2	UBE2B	CDS1	KCNJ15	CENPH	SLC31A1	MTCH1	SSU72	GM5589		GM12508	SOX4		KDR		KCNN4
BCAR3	ART4	ID3	NUDT3	NDUFS2	EEF2	RBX1	GLTP	MUP7	CENPI	COL5A1	CEBPB	PDCD5	PPARG		GM12191	PPP4C		CHST15		JUNB
SNORD49A	GATA1	PAM	PTMS	SFT2D1	C1QL3	ALDH4A1	PPL	MUP3	ITPKA	STEAP2	SMARCD3	AU019823	GM13648		USMG5	SOX2		RABAC1		IER5
MUSTN1	SLC6A4	GAS6	IFNA9	SLC25A3	CACNB3	TMEM259	ACSM5	VCAN	CENPL	PPIC	ITGB5	MPL	MIR128-1		SNHG8	RPS19		HES4		CEP76
DENND3	D5ERTD579E	TOMM6	UBL7	YWHAB	STK25	WBP1L	ICAM1	MIR346	2810408I11RIK	COL16A1	YBX1	PURA	4930563E22RIK		RPS27RT	STMN1		FKTN		LOC100507279
EMILIN2	APOO	UBXN1	LCE3B	NDUFB3	RHEB	ACAA1A	IFIT3	LPIN1	CENPN	RASL11B	ATP2A2	EPHX1	XXYLT1		RPS26	PRDX1		LINC01088		SLC19A2
MCL1	PRDX3	ACVRL1	SLC17A7	RASGEF1A	ARPC4	DLST	LGALS3	CEACAM1	CENPP	LOXL1	YBX3	OST4	ZFP949		RPS28	NUP62		INTS2		IER3
SNORD14E	NUDCD2	RRAD	AHSP	MCF2L	REEP5	UCP1	ARL6IP5	CES1E	CENPQ	TUBB6	DMKN	LSM4	AKR1B8		RPL27A	RPL37		OMD		GSTM5
SNORD14D	NUDCD1	CITED2	GPR137	NAE1	LHX2	PARK7	APOE	CYP2D40	CENPT	HIST1H2AF	ATP2A1	DNAJC19	NUDT11		RPS21	RCC2		ARRDC3		DUSP6
KLF4	PRDX2	BTG1	ATG9A	DNAJB9	DRAP1	INPPL1	TSPAN4	GM4553	SLC7A2	SLIT3	TTN	DYNLRB1	4930432K21RIK		RPS24	GSTM5		FZD7		JUN
RAB15	CEP70	RPN2	GM10034	TPPP	GM14419	APEH	APOD	THRSP	SKA3	RPRM	SLC25A28	BRI3	RNF133		RPL5	BTF3		ARRDC4		HYMAI
MYO1B	PPAT	ARPC1B	APLP1	OPCML	PHPT1	SLN	SYNPO	RBM25	RAD51AP1	DENND2A	RMND5A	FAM162A	CAR1		ANAPC13	SSSCA1		PLA2G4A		SLC35E2
RNASE2A	TSPAN8	CLTC	CKM	MBIP	BRSK1	HIST1H2AF	OASL2	CCL28	SYCE2	LHFP	HECTD1	MT1	VMN2R9		BEX2	NUTF2		NR2F2		DUSP2
FLT1	FIGNL1	PEA15	ZBTB16	TMEM30A	NRSN1	HIST1H2AH	A130040M12RIK	1810062O18RIK	9030617O03RIK	KIF23	RBM3	NDUFC1	AI427809		RPL35	H19		TALDO1		EXOC8
SRF	FAM110C	AEBP1	MPEG1	H2AFZ	GRIA1	GRB10	LYVE1	GABRB3	CSRP2	ADAP2	CCL8	ATP5F1	CYBRD1		RPS18	GAS1		FA2H		MAGEE1
ZNRF1	ERMAP	RPS27L	TYROBP	CDC42	LRRC58	HIST1H2AD	LILRB4	GM5483	CSRP1	PDIA5	SUMO2	GRHPR	MELA		TIMM17A	PTPRU		GJB2		FLJ46875
ARL13B	CEP76	CX3CL1	SKI	GAP43	CLSTN3	LYNX1	1200015M12RIK	SNAP23	RHPN2	SDK1	MAT2A	EEF1D	TAP1		RPL38	DDR1		NET1		ABCA17P
AY036118	SOX6	FOXS1	CXCL13	RAB15	AK5	MAP2K3	RGMA	SLC7A13	TK1	COL6A1	NT5DC3	CMTM3	GPR52		RPS12	DAZAP2		SNAI2		LOC100506098
PGM1	HACE1	UCHL1	AI413759	SUCLA2	C1QTNF4	PRNP	UGDH	EFCAB14	PBK	COL6A2	SAP30L	NDUFB9	OLFR318		ATPIF1	CLIC4		CRYAB		IL1B
IL1R1	AGTR1A	TIMP1	3110021A11RIK	UNC50	LRRC4B	DCAKD	2610018G03RIK	MIR505	ZFP367	CDC42EP4	BNIP3	ILK	PISD-PS2		AMPD2	GM6570		ZBTB8A		CFHR1
RSAD2	GP5	TIMP2	ARL8A	RGS11	PLS3	CD8B1	ID2	MIR107	CEP55	2610203C22RIK	CACNG1	NDUFB4	ADAM4		TUBB2A	TOP2A		ZBED8		KBTBD7
MED13L	CDC6	RAB6A	4930549C01RIK	VDAC2	AP2M1	HBB-BT	COPG2	SERPINA6	CDKN2C	FBN1	CHCHD2	ACP5	SLC25A30		NME1	TMEM165		POP5		ID1
SIK1	PDZK1IP1	GAA	CD68	FAM98B	ACTR3	TRIM72	ALDOB	SEC14L3	HELLS	PVALB	SNTA1	YWHAH	PPIC		NME2	HINT1		PDGFC		NME8
ALPK1	CENPE	BGN	CSF3R	MTFP1	PRRT1	VCP	COL18A1	CES2B	CDKN2D	FAM107A	NGDN	NDUFA8	RPP25		PRPF19	CSRP2		MTFR1L		AGO3
NNAT	SLC7A5	APRT	SEPW1	TRIM32	VBP1	AK1	RAB5C	CES2C	EGLN3	OLFML2B	RPL24	GADD45GIP1	C130026I21RIK		GM2897	GAR1		TMEM98		TLR5
IL17RA	CENPF	RAB11B	ATP1A3	SLC25A5	RAD23B	AK3	GYPA	FUT9	AADAT	TMEM108	MRPS18C	GLRX5	INPP1		SWI5	GM1673		ISLR		GPR126
ERDR1	CENPI	TMEM59	HAS1	AURKAIP1	FAM219A	COX7A1	FOXC1	TRIM7	ACOT10	SERPINA3C	PPA1	PCOLCE	CSF2		HINT1	RPS15A		SLC6A20		TLR3
RNF144B	CLDN13	TOM1L2	GM12108	TMEM55A	SNPH	ETS1	CTSZ	SERPINA1D	FOS	4930533K18RIK	WDR74	NDUFA1	GM10048		LDHB	TEAD2		LPAR1		ZNF232
ETL4	IGKV1-135	TJP1	KRTAP3-1	CSNK1G2	VSTM2L	ABHD11	CTSS	OLFR1274-PS	FMO5	GPX7	HSPE1	PPAP2A	SCNN1A		RPS27A	CLIC1		EPS8		HIST2H2AA3
DXO	KIF11	NGFRAP1	GRIFIN	CFAP20	DNAJC5	TMEM109	MEOX1	STAP1	PTGR1	LAMB2	SRRM2	HIST1H2BF	SLC1A3		NPM1	NPM1		RPL8		BTG1
ICAM1	GYPC	NFIB	SLC38A1	PRPS1	ACO2	UNC45B	KCNT2	C920008G01RIK	COX6B2	MFAP2	PHF5A	YBX3	HBB-B1		DYNLL2	SF3A3		ART3		SHE
TNS1	LRRC39	NEDD4	SEMA6B	PIK3CD	TMBIM6	TAPT1	UCHL1	KRTAP5-1	APITD1	2610305D13RIK	CCT6A	ATP5G1	H2-DMB2		NGFRAP1	NDE1		GNG11		LOC100510224
SOX7	ADK	FMOD	DYRK1B	PPP2R2B	NFE2L1	COA3	PENK	WNT2	RFWD3	RETNLA	MGP	CYGB	TCTEX1D4		PSMA2	TMOD3		C19ORF33		FAM124B
EPB4.2	KIF14	VMP1	MINK1	SRM	NLGN2	CAV1	CYP2B10	GM5595	ETNK2	6720477C19RIK	PSMC4		PMS1		GM3601	MBD3		DPF2		CDC42-IT1
HEG1	ENDOD1	HIP1	SSC5D	PPM1E	KHDRBS3	EDF1	ST8SIA6	COA6	CKS2	TMEM254A	RRAGC		ARHGEF12		FABP7	MRPL52		FEZF2		TNFAIP8L2
FAM20C	BTNL10	OAT	GFAP	CYGB	SAR1B	NDUFC1	CTSH	GM5592	NCAPD3	NPR3	PSMC2		1700029I15RIK		AVP	PSMA2		SOX8		FCER1A
SDE2	BRCA2	CD63	1700016D18RIK	SEC61A2	ATP5J	SPTB	FCER1G	KRTAP10-4	CDKN1A	NCALD	CD9		USP43		RPLP2	FABP7		PPAPDC1A		CD37
RHOU	SPTA1	RT1-CE12	SCRT2	CHCHD4	KLC2	AHSA1	CTSE	TGTP1	F13A1	NID2	SUB1		CD8B1		GM10268	APEX1		GSTM5		GPRASP1
FAM43A	SYCE2	TRAF3IP2	GM10293	ALDH2	KLC1	HIGD2A	ADIPOQ	SNORD14E	AFP	NOP9	VIM		MIRLET7G		GM10269	PLP2		ANXA3		ZNF225
ADRB2	SEC14L2	PYGB	ACSF2	POLR2G	TRP53I11	ACTA2	CBR3	RNF24	FSTL1	ENHO	ITGBL1		HBB-BT		COX5B	CKS2		EXOC8		TIGD1
CLEC7A	B230325K18RIK	AKR1B1	BGLAP2	SLC25A22	RAD21	CES1D	IL33	SNORD14D	NUF2	SLC36A2	HNRNPF		RNU2-10		GM10260	APBA2		SSR4		FOS
SH3PXD2A	MYCT1	RT1-CE16	FAM187B	YAF2	PLTP	BCL6	CBR2	VPS33B	CYP2F2	HIST1H2AN	TMEM126A		AF357355		AKAP12	DSCAML1		CLDN11		QPCT
GCH1	PITRM1	GSTP1	FAM163B	ADSS	PSAP	NDUFS6	CD52	WWP1	SLC17A2	HIST1H2AP	UQCRC1		NAALADL2		MYEOV2	TKT		ID1		LOC100128751
UBALD1	PBK	TUBA1C	CASQ1	CHCHD1	BAI1	EEF1G	ATP6V0E2	ANO3	LOC100504837	CLEC11A	SPARCL1		1700112E06RIK		RPS7	GM20746		ADI1		ZNF217
LIMA1	NQO1	TUBA1B	MAZ	SLC25A23	WASF1	ITGB1BP2	FAM46C	PER3	MREG	TPBG	RPL27		OLFR694		DNAJB14	GNAI2		BHLHE40		RLIM
ERRFI1	HELLS	PSMB1	FBXW22	IDH3B	TPPP	TRIM54	TMEM176A	ASPN	CD163	MBOAT2	RAN		EFHB		ISCU	NUDT4		FUBP3		RNASEL
PTGER4	PKLR	CHN2	PODXL2	TMEM88B	NDUFA6	KCNK3	1200016E24RIK	SNTB1	TPM4	PCOLCE	ATF3		KLRB1		LOC100504949	GM10260		HEATR5A		NDUFA13
WASL	ATAD5	TMEM47	IRS2	CHGA	MID1IP1	HP1BP3	TMEM176B	SLC22A26	GOLM1	LEPREL2	ITIH5		IFT27		TCEAL3	GNAI3		SOX2-OT		SPIN4
CAR4	FAM213A	RT1.AA	LPL	UNC13A	UNC5A	FBLIM1	VWC2	DEFB26	SAP30	SOD3	ATF1		IL7R		BUD31	PSMB3		PABPC4		STON2
BTNL9	ABCB10	SPTAN1	GPR84	FBXO2	FBXL16	HSPB8	GP1BB	UGT2B5	CXCL10	CD209A	RPL11		RAB3C		TBCA	RAC1		TAX1BP3		ID2B
RELL1	MRPL50	TGFB1	E130116L18RIK	CADM1	PFKM	HBA-A1	LRRN4CL	CCDC173	MELK	KLF9	TAGLN		PYROXD2		ARPC3	SCD2		RHOU		TMEM140
CD83	CCNE1	SNRPN	SSC4D	GPR37L1	PAGR1A	NDUFB2	NOV	ZFP788	HAT1	ALDH1A7	SERPINE1		4930444G20RIK		LCN2	GM5453		PDZRN4		CLINT1
SLFN4	A630089N07RIK	RPS8	ZFP580	MMD2	PFKL	NREP	PCDHB17	GM13139	SERPINB6B	TSPAN18	FGL2		SLC38A11		CHMP2A	TLE3		SGK1		PTGS1
ZFP36L1	RHAG	RPS9	RPH3A	SEPP1	SYT13	SLC40A1	CD48	IFNZ	MSH6	PI16	RPL12		IL18RAP		ERH	TPM4		RPN1		CENPC
NDRG1	HRSP12	CRTAP	4921506L19RIK	MAPK8IP1	GLRB	DBI	CD44	HMGCR	S100A6	KLRA10	WBP5		A530032D15RIK		BRSK1	2700094K13RIK		SLC44A1		PTGS2
9530009G21RIK	DSCC1	APLP2	TRIM62	DYNC1LI2	SYT11	DNAJB2	C1QC	CIART	LY6D	NOP56	MNDAL		UBD		PMCH	SEMA4D		FAM221A		MCEE
CCRL2	PRIM2	SERPINA3N	MKL1	VIM	KCTD13	SERF2	ECM1	SPTLC3	SRSF7	GM9780	MAGOH		GM6588		COX17	ALYREF		CSRP1		IMPA1
4931406P16RIK	PRIM1	VCAM1	2018-09-01	NSMF	TRIM32	HIST1H2AN	C1QB	TMEM47	AJUBA	RPS4L	RPL36AL		MLKL		SRP14	ATP1B3		RRAS		MRC1
ARID5A	PIGQ	GSTA1	MUP7	TMCC2	ANK	HIST1H2AP	C1QA	ENPP2	S100A9	TSPAN12	PSMD6		SCGB2B20		EEF1B2	ZBTB12		SUDS3		ANKRD50
MIR27A	ALMS1	S100A4	MT3	CCM2	KCTD17	FAM98A	CLEC4A3	TLDC2	MAD2L1	VSIG2	PABPN1		TGM5		RPL39-PS	MYCL		SNX6		KLHL26
NR4A3	RHD	CSPG4	MT2	ACOT7	SLC24A3	HIST1H2AK	ICA1	PDSS1	S100A8	ADAMTS9	VTI1B		USP26		FUS	SNRPA		HSD11B1		LOC285812
TMEM2	NANP	TCTA	UPK1A	IFITM3	HDAC5	NDUFA1	CRIP1	UPP2	9630013D21RIK	ISL1	S100A16		CTLA2B		RPL13A	PPIA		HLA-DQA1		PCDH9
PROCR	NUSAP1	PPIB	2018-09-05	TRRAP	MTCH1	LMTK2	AKR1B8	SLC22A30	CTGF	FEZ1	TCEB2		HMGCS2		NDUFC2	UBE2S		ELOVL1		RUNDC3B
SLC2A1	MFSD2B	LOC688684	MERTK	PLEKHB1	SLC24A2	FH1	NANP	MFSD2A	TCEAL8	PPP1R3C	GM12508		LAMB3		MT2	PSAT1		GPR37		EMCN
SLC2A3	GEN1	NFIX	EPN1	ASAH1	WDR1	LCK	STBD1	CD55	HMGN5	PRKRA	RPL18		CYP4A10		NFKBIA	MFNG		VKORC1		SNORD116@
ETS2	SLC16A1	LOC360231	1600014C23RIK	PHYHIP	HSP90AB1	PALLD	NPM3-PS1	SLC12A3	ABLIM3	6720427H10RIK	EGR3		MT1		LOC100044627	PTPN9		RFTN2		XIST
PRND	GINS1	MRFAP1	WNT16	LY6C1	PNMAL2	BOLA3	APOL11B	IGKV6-23	CDH1	ITIH4	RPL41		MT2		NAA38	PKP4		NR1H2		CHMP4C
IRF4	B330016D10RIK	CLU	MYH1	NAA60	PPM1E	ALAS2	CAR3	1810058I24RIK	USP2	NDNF	TMED9		OLFR517		NDUFB9	SNRPG		ELP4		TBC1D24
TNIP3	ATP1B2	PLOD2	ACTA1	ASNA1	TSPAN13	COL15A1	HS3ST1	GM3150	RBBP8	GM3258	TNNC2		VAULTRC5		YWHAB	SNRPE		TMEM64		SCG5
MYH9	FBXO11	COMP	ELF4	C4B	PPM1G	HSPD1	CAR2	STARD7	SLC39A4	POF1B	TALDO1		OLFR519		NDUFB4	SNRPB		DHRS3		AMOTL2
SHANK3	SLC25A38	TUBB5	SNPH	SV2B	CKMT1	MIEN1	TGFB3	ACTN4	FST	WFDC17	GADD45G		CES1F		NDUFB3	MAD2L1		RNASE1		CD69
TNFAIP2	HAT1	LAMP1	BCL6	ZMIZ2	SLITRK1	ALDH2	C1RA	AMFR	NDC80	PPP1R27	USMG5		SNORD47		DBI	SRSF9		DPY19L3		CHRM3
RASGEF1B	MIR144	GRB14	D830044I16RIK	GNG7	EFR3A	MYBPHL	IFI205	ACSL5	TFDP1	TMEM86A	VPS37C		CES1G		ATP5H	PCNA		TMEM57		RGS18
PDE4B	TMX1	SPP1	SHANK3	VTI1B	SUMO1	FAM73B	UBE2C	CIDEA	1700066M21RIK	COX7A2L	SNHG6		CSPRS		RPL36A	RNASEH2C		SNX16		PHLDB2
IL15RA	OLFR67	SLIT3	AHDC1	SPOCK1	SLC25A22	1110001J03RIK	AI317158	H2-AA	E130012A19RIK	ACER2	4930526I15RIK		TNFRSF23		NDUFA8	SRSF2		NUCB1		ZNF792
MIR23A	ABCG4	DTD1	OXT	S100A16	SLC25A23	RNU6	KLK1B26	AI314604	BIRC5	PID1	EIF6		CNTNAP1		NDUFA6	RBMXL1		C16ORF89		FAM47E
ATP2B4	STEAP3	POSTN	DRD2	B2M	UBQLN4	CHCHD1	TBC1D2B	SRRM2	DNMT1	WFDC1	RPL27A		GM10400		RPL35A	FBL		C1QC		FIGN
ARID1A	MAD2L1	IGF2R	SMARCC2	TSPYL1	POLR2M	DEK	LMO4	HNRNPK	SLC26A1	GMCL1	GRWD1		USP35		NDUFA2	EFTUD2		SRPX		PCAT6
PLAUR	CASC5	EPHX1	SPEN	TMEM50A	GM3150	SDPR	MPEG1	SDPR	CD276	PCDH17	PKIG		HBA-A1		RPL23A	NRAS		CDKN1C		PLOD2
SPRY2	AURKA	F2R	POLN	IQSEC3	PCDH20	MGP	DNAJB14	SPINT2	GMNN	AARD	GM20253		PDE11A		RPL31-PS12	CCND1		TGFB1I1		SLC1A6
ACVR1B	TUBB1	NEK7	ANXA11	D430041D05RIK	GPR37L1	VIM	TYROBP	IFI27	GSTT2	GOLGA4	ITM2C		VMN2R93		PFDN6	TUBB3		MIS12		CDH7
IRG1	CPOX	PRNP	KCTD6	RPS27RT	AP1B1	RPL26	VCAM1	PSMC3	RORC	STMN1	RPS25		C730014E05RIK		DCTN3	RUVBL2		KIAA1033		ZFP36
TRA2A	TSPAN33	BNIP3L	NELL2	ARFGAP1	MAPK8IP3	SPARCL1	NUPR1	MTHFD1	HNMT	CMYA5	RPL6		LOC100505155		TTR	USP1		LOC283588		WIF1
CYYR1	HBQ1B	RBPMS	LTBR	RPS28	SMARCA2	RPL22L1	TGFBI	VIM	FOXM1	FIGNL1	RPL31		GM5635		SUMO2	RPS5		ADIRF		TCEAL2
EAR1	HBQ1A	VEZF1	NGP	FASN	MAPK8IP1	MYL9	CD68	GM13826	OIP5	LRAT	RPL14-PS1		OLFR620		SUMO1	RBBP7		PYGM		S1PR4
SNORD53	SLC39A8	LOC100362049	TRIM32	CHST1	SST	TAGLN	YPEL5	SUCLG2	UGT2B35	PCDHA7	RPL32		SP140		GM16409	TXNL4A		NUDT5		LZTS3
EAR6	KNTC1	FOXN3	CTXN3	VAMP2	RRAGA	RPL12	RGS18	SUCLG1	RFC4	A730054J21RIK	RPL35		GM10404		AY036118	LDLR		RNF138		HIST1H2AC
SPACA1	MYH10	H1F0	SLC24A3	GM6756	FLYWCH1	TMEM70	GDA	PFN1	RFC5	TCF19	FCF1		GM7257		CHCHD2	HIST1H2AC		MRC1		MB21D2
MUP7	HIST1H2AC	MAFK	WFDC15A	SFXN3	EIF1B	PSMD8	PLVAP	CDO1	UGT2B37	CCL24	PPAN		SIX3OS1		AI661453	IGFBP2		TMEM47		CADPS2
MUP1	FANCI	MFGE8	ITGB2	PKIG	PFN1	TMEM86A	TNXB	AHCYL1	RFC3	AGTRAP	ATP5C1		FNIP1		1700016K19RIK	KIF22		SLC17A6		IDH1
MUP2	PDIA2	NOTCH3	GM6030	GM20253	CD200	RPL27A	HSD17B7	ATP6V0D1	GPX7	TET1	EPRS		D630023F18RIK		G730007D18RIK	IDH2		CARNS1		CISH
VAULTRC5	RN4.5S	CD151	DCTN1	TTYH3	ATP6V0D1	FASN	D7ERTD715E	EI24	ACTR6	PDZK1IP1	ICAM1		CYP4A31		BB166591	LSM2		ENPP6		HIST2H2BE
ALS2CR12	STIL	LGALS3BP	ATP2A1	HDAC11	KDELR1	RPL14-PS1	SAMD9L	RETSAT	UGT2B38	IL1B	C3		NAA11		CIDEB	CKAP2		MAP3K4		ADRA2A
ALB	PRNP	ARHGAP1	F8A	ARL6IP1	WBP2	ISCA1	PCDHB21	RPL10	4930579G24RIK	CCNG2	MRPL20		CYP4A32		PNMA3	CCNA2		SLC16A1		MINPP1
2700062C07RIK	UROS	LTBP2	GRM4	RPL35	EI24	RPL32	PCDHB20	PLEKHB1	CD24A	HRC	RNF217		PPNR		EML2	H1F0		CD164		EFNA1
POLR3G	MMS22L	EFEMP1	ARHGDIA	CTBP1	CCNI	ENO1B	COMP	RNASET2A	SP3	ABHD4	NUP62		SIAH1B		BB211804	NCL		KLHL26		SELP
CCDC152	KIF18A	MMP23	CNNM1	PDE1B	FOXG1	STMN1	PDPN	RETN	ESPL1	HIST2H2AC	CCRN4L		CIRBP		GPR162	GNB2		YIPF3		ARMCX3
IDI1	REEP6	UBC	POLR2A	H2-L	APBB1	APOE	WIF1	FAM132A	9130016M20RIK	KLK8	RPL36		KCTD7		ARMC5	CDC42EP4		SLC31A2		SELM
PON1	MKRN1	GYG1	GNA11	ACTR3B	SUSD4	8430408G22RIK	C1S1	ACTB	MCM4	FAM171A2	APOE		AIM2		HSPA1A	BIRC5		SEMA4D		LOC100132741
CHRNA5	GEMIN6	ATP6V1F	TAS1R1	PLA2G7	MAL2	CTSB	BMPER	NUAK2	TRIM59	PBK	TIMM17A		TST		PPP1R37	FSCN1		RARRES2		CCDC121
PRUNE2	SPIRE1	GPX1	RNU7	RPL8	BSN	APOBEC2	SLIT3	GNG5	MCM5	SERPINB2	PSENEN		CEACAM10		ZFP963	ERH		CYBRD1		CD151
HOXC10	KIF2C	ITGA1	SLC25A23	GCSH	PEA15A	H3F3A	PAMR1	RPL14	CDK1	VKORC1	RPS16-PS2		SYCP3		NYAP1	MXD3		DEFA3		TRHDE
C1GALT1C1	GUCY1B3	KCNJ8	IGKV6-23	CHTF8	SLC6A17	DNTT	SREBF1	RABAC1	MCM6	ARG1	TSC22D1		TTN		GM8273	NOP10		SHISA6		CSF2RB
HEPHL1	4930430F08RIK	PLA2G2A	CD74	FAM134A	SCN2A1	TIMM21	POSTN	RPL19	MCM7	TMOD4	TNFRSF12A		ITGAM		IFITM1	DNMT1		SLC9B2		SCN9A
MAL2	CCNB1	BMP6	DNAJB14	ZFP385A	CSNK2B	MLF2	EPHX1	CCNL1	DNAJC9	PGAM2	AKR1A1		TSPAN12		CLEC10A	LRRC59		SYPL1		RGS2
FAM71A	CLSPN	PJA2	ATP1B2	TSPAN5	GRB2	RHOB	KLRA3	COX8B	MMACHC	EMR1	TIMM23		GSDMCL-PS		PHYHIP	MIDN		TMX1		FPGT
CDKL4	PLS1	RCN3	AGT	PDE2A	NECAB2	LOC100045796	ISG15	EGR1	MCM2	FMO1	2410004B18RIK		DDO		CYP4X1	NOTCH1		WBP1L		ZNF818P
ZFP931	COX11	CPE	GRIN1	EPC2	SPARC	PTPRC	SMAD7	GSTK1	MCM3	TMEM64	GNL3		CBS		APOL8	CBFB		CNTN2		CMTM8
RPP40	ZFP101	SERINC3	LY6A	MYO18A	MAGED1	IMMP1L	UPK3B	H2-EB1	LYZ2	APITD1	GNL2		OLFR767		MSANTD1	SLC2A1		SIDT2		RBM18
ELOVL6	FN3K	CPQ	FLYWCH1	GLUL	BEX1	GM12657	SMAD6	SLC6A18	HMMR	TMEM159	MRPS7		MIR375		SNCG	DNPH1		DHCR7		TXNRD3
GLRX3	SLC38A5	NPR1	GPR162	CEP170B	ENO1B	TOMM5	4930506M07RIK	RAB3IP	NREP	SAA1	COX6C		GM4884		WFDC18	FOXM1		ZCCHC8		PCDHGA4
LOC100048884	SLC14A1	FBLIM1	FKBP8	APOD	CEND1	FITM1	ISG20	ERDR1	CYR61	SMTNL1	1200015M12RIK		NOS1		B230214O09RIK	CORO1C		RAB1B		NAP1L3
NET1	CTLA2B	COX4I2	PLVAP	ARGLU1	PCBP1	MRPL34	SELM	GM12191	ORC6	RYR1	NME1		KCNJ1		CCDC71	IGF1R		RBM4B		LOC728061
4930502E18RIK	RFC4	PTPN21	AKAP2	NUDC	ICAM5	CSRP2	PROCR	TFB2M	RAD21	PYGL	GARS		GM11517		E2F6	CNN3		FAM129A		LOC644656
ST6GALNAC5	CTLA2A	PDLIM1	SPDEF	BLCAP	ACTR3B	RPS15A	CDH11	EIF1	CES2C	PYGM	RRAD		B430212C06RIK		6720407P12RIK	VPS72		CPOX		DNM3
BCAT1	TXNRD2	DNPEP	CLEC3B	KCNB1	HIVEP2	1110058L19RIK	FGFR1	RPS26	DNAJB1	OLFML1	RPN1		MOG		GM14137	CCNB2		ASB13		CLK1
HIST1H2BE	ASNS	TBXA2R	GOLGA7B	GSTM1	TSPAN3	CBR2	FGF12	PLSCR2	TRIM47	RAC3	RBM8A		IGK-V1		GPLD1	ANKRD10		GTF2E1		NFKBIA
PTGFR	SPTB	CPT1A	SNCB	PTGES3	CEP170B	MTX2	HTRA4	RPS29	NOP58	UBE2H	TIMM10		KLK1B24		SLC6A11	NEK2		LOC113230		IL7
SYCP3	TICRR	SOD3	SAMD12	TCP1	GOLGA7	RANBP1	SLC2A3	POR	CKAP2L	F10	CHRAC1		MX2		COPZ2	ABL1		CNDP1		PIK3CB
ODF3L1	RABGGTB	KLF6	6720407P12RIK	TUBB2B	ATP6V0A1	MRPS22	SLC41A2	RPS28	SPAG5	ANKRD23	HINT1		DEF8		SLC6A7	CD99		FBLN5		HLA-DRA
HNMT	POLA1	PPAP2A	CYBA	JDP2	PDK2	TUBB4B	FCNA	UCK1	HAUS5	UBE2A	C1QBP		RAB30		TNNT1	HMGCS1		CLEC3B		ECHDC3
GYS2	HAGH	ANAPC4	SCRT1	PAM	C030034E14RIK	MRPL45	CACNA1H	WNK1	HAUS4	ATP1B2	GAR1		TMEM81		GPR182	GM19444		FRZB		SERPINI1
MTRF1	MTFR1	EIF3D	C030007I01RIK	CYB561	GABBR1	FABP4	CNN1	CYP2A5	PRC1	EEF1A2	TIMP1		ADH6-PS1		CSNK2B	NAV2		UG0898H09		BMPR1B
TRIM69	MCM6	BECN1	LCN2	CLPTM1L	MAGEE1	PSMA4	CDH22	FASN	HAUS6	CLEC4D	EMD		VMN1R82		NOL10	GM12372		LAMP2		RTN1
UGT3A2	MNS1	C1R	XKR6	MEGF8	KLHL2	FABP5	NPPA	JTB	KPNB1	RPP25	CCL21A		OLFR959		NDUFAF2	CRYGE		RAB26		L3MBTL4
CYP2F2	METAP2	LOC689899	PPL	ALDOA	SYN2	PSMA2	NMRK2	WNK4	RAD51	ARMCX1	CCT4		BC005561		PRR18	CD24A		CAPN3		GMPR
RGS7	GPSM2	C1S	ELFN2	GRIPAP1	ITFG1	GM3601	CHAD	RPS20	KLF6	AURKB	IL33		4921536K21RIK		SFXN3	RASA4		KISS1R		FUT1
IL13RA2	ABCB4	ECE1	IFIT1	D10JHU81E	SYN1	FAM195A	B230343J05RIK	ITM2B	TRIM37	RASD2	CCT2		LIX1		PLEKHD1	MFAP2		JAM2		MLLT3
CCK	VPRBP	MSMO1	LGALS3	ABHD4	CLDN11	TKT	MAN2A1	EZR	2610021A01RIK	PAMR1	MDH2		ZFP791		ZFP866	NPC2		SLC16A9		DNAJB2
CD9	ABCB6	CXXC5	PALM	RPN1	MAPT	LOC665506	CYTL1	GCDH	ARHGAP11A	1110002E22RIK	RANBP1		ZFP600		PPP1R17	CDK4		ZNF304		FLJ41455
TFR2	HMMR	USE1	CD19	FBF1	CALY	NDUFA10	SH3GL2	OGDH	2810417H13RIK	TMPRSS11A	MRPS24		ANKRD37		ZFP874A	ARMC10		CMTR2		OR2W3
H2-DMA	FAM109B	PGM5	THEM6	CTSZ	COPG1	CTNNB1	MMP3	RPS24	MCM8	KIF22	RPA1		XYLT1		BRIP1OS	MCM5		JAM3		YBEY
DPYSL2	MLLT3	RPL7A	PCSK1N	AATK	MEGF8	MRPS34	MUM1L1	CFD	UHRF1	WNT3A	CNPY4		HP		CYB5R2	CDK1		CA14		XIRP2
NXF3	ALOX12	PSMD2	OASL2	TMEM160	AARS	GM10269	1810055G02RIK	PHB2	TTK	EFNA1	ELP5		ARNTL		CHTF8	DCTPP1		OPN3		ZC3H7A
V165-D-J-C MU	MIR451A	LOC100364500	8430408G22RIK	ABHD8	TOMM6	HCCS	MT2	HPN	PTPLA	BIRC5	PSMA6		CYP2D11		ARL6IP5	MCM7		OSBPL9		C21ORF91
SERPING1	NT5C3	RPS15	MARK2	ACAT3	IGSF8	TMSB4X	AI256396	CTBP1	THBD	TRIM72	CTU2		CYP2D10		SRP54B	DNAJC9		SLC38A2		GRASP
PLA2G7	CXCL5	UBE2G2	DAO	CTSS	SPTBN4	TUBA1B	DAP	WFDC2	CCL9	N6AMT2	HNRNPA2B1		CYP2T4		PRIMA1	MCM2		IGFBP6		GCSAML-AS1
LIPF	METTL15	CCNG1	FXYD1	ACAT2	RAB5C	AP3S1	CSPRS	GNS	HAUS8	AK1	PSMA2		OLFR140		4122401K19RIK	MCM3		TRAPPC5		HIST1H1C
PDGFD	ORC2	CSDE1	CALY	STIP1	SWI5	RAC1	SCN4B	MGST1	CCL7	RTKN2	GM3601		PAQR9		PRSS12	IDI1		MIR100HG		DAPK1-IT1
LYN	ORC1	CTBS	RARA	FAM160B2	PTPRN	TMEM38A	MYH7	C3	FBXO5	HTRA3	PSMA3		GM20815		OOEP	CKS1B		TBCK		PRKG1
SH3BGRL3	DNAJB4	NUDT4	CCDC3	BABAM1	CSDE1	SCD1	TMEM45A	TNS1	CCL2	SLC2A4	APEX1		PMM1		LYRM4	DTX1		TMEM235		FEM1C
MEF2C	1300017J02RIK	NDRG4	CALR	SCAND1	GRIK5	CAR3	SMIM3	AI605517	SPDL1	ELFN1	ANGPTL4		1700031F05RIK		ZFP593	HMGB3		REEP6		ZNF182
BGN	ACP1	PLOD3	TOMM6	GM7536	ZCCHC18	RPS7	SMIM5	LGALS1	D17H6S56E-5	FCNA	PLIN2		SLC6A14		RHOV	LMNB1		LHX2		ZNF804A
RNASE6	FAM83D	CFL1	LYZ1	SH3BGRL3	CX3CL1	ATP1B3	HSPB7	APOE	GM8203	RGS5	CSTB		SLC16A13		FAM181B	BRK1		REEP3		FLJ00290
TMEM229B	CD209F	IDH1	FBF1	DLGAP3	MAP1LC3A	NEAT1	NPR3	RPL39	DUT	RDM1	CDKN1C		NBEA		4930449A18RIK	HK1		GEMIN5		LEMD3
LRRC17	DAPK2	PDIA6	LYZ2	RPS27A	SH3BGRL	TMX2	CHD6	RPS10	AW112010	CCNB1	GM10268		FGF15		RAB5C	RAD21		COL21A1		ENOX1
LFNG	TSTD2	PXN	DTX3	CTSD	KIF1A	APLNR	ALOX12	RPL38	ESCO2	PCDHAC2	RPLP1		PLSCR4		PRL	MDK		UBA3		PPP2R2D
OLFML3	POLQ	PLS3	KLC2	ZFP365	NEUROD6	PPIF	CLEC14A	PROM1	DDIAS	MMP9	GSTP1		CYP2A5		SLC7A10	CD1D2		GGTA1P		ALDH1A1
FADS2	KLF1	HMGCS2	1700091H14RIK	SOCS5	SLC22A17	ZFAND5	HK1	DECR1	GM17748	MYH1	GM10269		VMN2R87		FAM160B2	LBR		CERS2		SETBP1
SEMA4A	MBOAT2	ITGA8	CD52	PACSIN2	MAP4	LOC100504949	DBP	IER3	HFE2	LCP1	PTGS2		BGLAP3		MRPL43	H1FX		PXK		TXNIP
PRRX1	ATP2B4	FAM96B	BRD2	IL33	CAMKV	SRSF2	PDLIM2	XYLB	ETNPPL	CPE	CST3		TDRD12		ATIC	PPP1R14B		KLHL15		HIST1H2BC
PISD-PS3	BPGM	NPR2	CXX1A	TMOD1	RAB6B	HBB-B2	PDLIM3	DECR2	CDC20	2810025M15RIK	SERP1		CRXOS		DHRSX	MARCKSL1		ICE1		ZNF610
GM13308	SHCBP1	HSPB2	VGF	PSD	CTSD	TUBB5	MLANA	IGH-VJ558	CYP39A1	RTN2	FCGRT		TEX13A		ORMDL3	SMARCC1		FAM107B		PRO2852
H2-DMB2	ASPM	LBP	NFIC	MMD	RAB6A	GRB14	GRK5	DUSP6	MARCO	GM14207	PSMB5		RNF165		OTOG	H2AFZ		ARL2		MRFAP1L1
MAF	PFKM	DAPK3	APBA2	PRMT8	PSD	CAR14	CASP4	TPI1	MIS18A	CXCL2	FTL1		IGKV5-43		9430098F02RIK	H2AFX		GSTT2		MIR155HG
MMP23	ALDH1A7	MAPK3	NRROS	ELOVL5	PRMT8	CFL1	TAC1	DUSP1	LACC1	MARVELD1	PSMB6		RFESD		EMD	H2AFV		FGF1		PLAG1
RBM12B2	ACKR1	RT1-BA	CDKN1A	PET100	GAD1	DSTN	CD209F	SSR3	KIF20A	H1FX	PSMB3		CHAT		GM10010	SSRP1		OLFML2B		HSP90AB1
PYHIN1	DNAJA4	CRABP2	LDB1	TOMM34	GAA	FBXO32	PTGIS	RHOB	TAGLN	GRCC10	PSMB4		OLFR1134		RNASE6	PRC1		CPLX2		PPP2R2B
GM7265	BOLA3	VAT1	ECE1	DDB1	AP2B1	ACLY	CD209G	CS	WBP5	HIST1H2AI	RRP15		GM16441		1700012D01RIK	EIF3L		CORO1C		ACVR1C
PLTP	RGS12	SERPING1	AP2A1	SNX17	UBE2E1	ERH	ALOX5AP	TMEM37	PPP1R3B	KLHL40	SDF2		GNG11		CNPY4	PPDPF		TMEM100		TRA2A
ZFP87	CD226	NMT1	USP18	NOV	RAB11A	GM8894	SOD3	CLDN12	CHEK1	PFKM	CCT7		ACN9		LRG1	IMPDH2		AMMECR1L		SLITRK5
SLC25A12	TAF5	CUTA	GNAI2	SLC39A10	GM21949	DPT	BC002189	PTPRF	RACGAP1	APOC1	CCT5		ZFP182		DHRS4	CTDSP2		PTRF		ZNF204P
TRIM30A	1700001L05RIK	TRIOBP	SOBP	CANX	HNRNPUL1	SH3KBP1	GBP10	PTMA	CHEK2	OCIAD2	IFI205		RNY1		MIRG	MAB21L2		PMEPA1		LOC728613
TRIM30D	HEMGN	GOLGA2	ADRBK1	LAMTOR5	HNRNPH2	HTRA1	DCT	PXMP2	MTHFD1L	FOLR2	RPS9		C9		ZDHHC22	EIF3K		TMSB10		IL1R1
SCRN1	SH2D4A	SEC62		TKT	NEDD4	TMSB10	INAFM2	ID2	E2F8	2810417H13RIK	CPSF1		SESN2		9430030N17RIK	ANAPC5		PAIP2B		ZFYVE21
RMRP	UHRF2	TNS3		LPPR2	LPPR4	GPX1	RGS10	GM12657	6720407P12RIK	ITGB5	RARRES2		OLFR97		RAC3	RPSA-PS10		LOC100507557		LOC100128737
SOAT1	NCKAP1	FUCA1		C1QC	B3GNT1	TRIM63	AMTN	CALR	GADD45G	2210011G09RIK	RPS7		RNU5G		CCT7	GM7367		GPX1		LOC286071
SP100	PPM1L	ACE		C1QB	CDK5R1	LOC100044627	PIRA1	MGLL	CTPS	PRELP	SHISA5		TNFRSF12A		FADS2	CSNK1G2		TIPARP		MCEMP1
PRCP	TTK	GSTM2		C1QA	NPDC1	THRSP	NUP107	ALDOA	PARP16	LRRC14B	ATAD3A		GM11567		SLC39A1	UHRF1		CAV1		PUS7L
SFRP1	CLCN3	SSR3		GRN	DBN1	LYZ2	PLEK	RNF145	SNHG3	LTC4S	GTF2F1		PRAMEL4		YIPF2	CXXC1		HSPA2		PPP1R3D
PLA2G4A	ADD2	RARA		HEXA	LPPR2	AGPAT2	1500015O10RIK	TOMM6	IL17RB	IRG1	SDHB		APOA5		2310047M10RIK	U2AF2		PJA1		MTCP1
GBGT1	IL1RL1	GAS7		GDI2	TMEM151A	DBP	SLC4A1	IGHG	AKR1C14	CCL9	PPP1CA		TMEM42		FKBPL	CXXC5		BMP5		ASF1A
GM7609	C330027C09RIK	DDR1		PCX	COX5A	EMG1	THBS1	LIMS2	SPRR1A	CCL6	PPIA		1190002N15RIK		SEMA4F	2018-09-09		DBNDD2		TRIM16
PTPLAD2	CD59B	ARF6		GM10268	FAIM2	ATP5H	SLC4A2	DAZAP2	IL1RN	CCL4	FAP		TUBB2A		USP5	ARHGDIA		RASA1		LINC00883
IGKV4-59	CD59A	DYNC1H1		HEXB	PRICKLE2	CAPZB	PRELP	HMGN2-PS1	ARL6IP1	CCL3	TGFBI		AY512949		MUL1	NT5DC2		2018-03-02		TRIM13
ZFP626	SCRN3	RT1-EC2		PRICKLE2	AP2A1	RPL36A	USP18	CTSZ	SLC22A3	CACNG1	S100A6		SSTR5		SHISA4	POLD1		OGN		PANK4
RASSF2	FBXO5	CCND1		TUBA1A	GNAI2	ME1	CIART	CSDE1	LRR1	CDK19	RELL1		H19		UBE2S	ZIC1		VIMP		SGMS1
NAALAD2	VSIG4	GPC3		UBL7	CAMK2N2	GLRX5	CYGB	CLTA	AKR1C19	1810058I24RIK	DPEP1		TUBB2B		SERPINB6B	POLD2		BMPR1A		CCDC102A
APOD	SLC25A21	PDIA3		CST3	HRAS	BPGM	THBS4	RPS27L	PPL	AW112010	S100A4		PIKFYVE		5730409N24RIK	SFR1		SERINC5		CDKN2AIP
OASL2	ATP7B	SRGN		SCAMP5	TBC1D10B	MTFP1	ARHGDIB	UMOD	WFDC3	HPCAL1	SNRPG		KRT16		AW495222	POLR2F		TRIM52		TOB1
TNS3	IGHV1-72	PECAM1		FTL1	GIT1	SLC25A13	SCN5A	OAZ1	NLN	CD9	PPIC		OLFR356		BUB1B	TRIM28		DIABLO		CH25H
AGTRAP	MED7	MAN2B1		RPL18A	ATG9A	SLC25A5	BNIP3	HINT2	LGALS3	SLPI	COPS8		CLDN13		4930468A15RIK	BUB3		NLGN1		NEURL1B
VEGFC	NHLRC3	CABIN1		PSMB3	KLHL26	ANK	VSIG4	CSRP2	LGALS1	MYL4	SNRPE		ALDOC		PF4	6430706D22RIK		AMD1		LURAP1L
PIRA11	ZSCAN26	YWHAB		DNER	LMO4	LRTM1	EAR2	HNF4A	PDK4	UQCRC1	PPIB		FBP1		RPP25	RPL7A		SLC40A1		MYC
IGHA	C030034I22RIK	LOC301124		SMPD1	APLP2	SRL	RPL22	CD36	9130409I23RIK	MYL9	NHP2		TRIM50		S100A9	CD320		MOBP		ABI3BP
TLR8	PGAP1	DAPK2		ADRBK1	SHISA4	PTPLA	RGD1565355	CTSD	SKP2	PFN1	PPID		OLFR191		PTPN4	GBP6		KLC2		S100A12
ARHGEF3	ABCB1A	ANAPC5		SCD2	PDAP1	RPL7A	RPL21	PACSIN2	CLHC1	IFITM2	S100A8		BC021614		FKBP2	PCGF5		HEBP1		LINC00996
DDR2	PDXK	RPL36AL		SPTAN1	TMEM130	RPL22	RPL24	ADIPOQ	CDT1	EPAS1	NIP7		FMR1NB		UCP1	GPR37L1		MFSD5		ST8SIA4
MEOX2	FAM169B	SNRPD3		LOC100504128	TMEM131	RBP7	RPL23	CD52	SLC35E2	IFITM3	LOC100504949		CYP2C38		ZC3HAV1L	TAS2R14		DNAJB6		MARS2
KCNT2	SNX30	NNAT		RNF44	SDHC	PSMC4	CNBP	PPARA	SLC10A2	IFITM1	CNDP2		SERPINA1C		SLC1A6	IFT80		TMEM205		LOC100506082
TMEM176A	DNAH12	SLC12A7		RPS8	GRIN1	RNASET2A	SEPP1	PGAM1	RHOB	SMPX	CTGF		ASIC5		GPR61	PML		PHACTR2		SNHG5
ECM2	V165-D-J-C MU	TMA7		RASL10B	PCP4	GNG5	MT1A	SUSD2	MRPS6	ATP5A1	LMNA		HTATIP2		TMEM121	NIN		C21ORF91		GPR137B
ENPP3	TREML4	ARFGAP2		S100A1	ISCU	NKX2-5	CRISPLD2	DYNLL2	TLR2	RETN	COMP		GM4787		TATDN2	MTHFD2		DGCR6		GBGT1
RELN	GPR183	PTP4A2		LMO3	MYADM	PTP4A2	SUB1	AES	ANLN	CLDN3	LOC100045866		NFIL3		TAF1A	KATNAL2		PPP1R14A		HCFC2
SLIT2	PTP4A1	CSNK2B		SARS	SCG2	EHD4	RPL26	FABP3	RAD51C	ASAH1	C1S1		PRLHR		MPDU1	LAS1L		DSP		BBS12
REPS2	SPIC	MGST3		SHISA4	LRP11	BCAM	RPL27	HADHB	P4HA1	AQP1	EMC3		C130073F10RIK		2900041M22RIK	APLF		NDUFA8		POR
ARHGAP15	SCPEP1	PRDX2		TYROBP	GRINA	SERPING1	RPL29	FABP4	ID1	LY6C1	HARS		CBR3		SEMA6B	CTH		DCXR		TCN1
A4GALT	GPR171	CSAD		TMEM130	UBE2N	GM10336	IFITM3	PSMA4	CYP3A41B	ACTB	ROMO1		GSTO2		WFS1	ETHE1		LYSMD3		LYPD6B
D230041D01RIK	ZC3H12C	AES		ATP1B2	GALNT16	PHB2	RPL11	ZADH2	CCNG2	CRACR2B	NDUFV2		GM20852		B230311B06RIK	TARS2		ZBTB34		TRMT13
OAS2	AP1S2	AHCY		ERMN	TMEM59L	CTBP1	AHNAK	GM3601	GUCY2C	CNST	NDUFV1		CNPY1		SSH3	HRASLS		BPGM		FAM66D
CSPRS	GPR18	PSMB5		RUNDC3B	NDUFB10	RAPH1	RPL12	HADHA	GM14288	PXDC1	HMGN1		PPP2R3A		PLEKHD1OS	ASF1B		KLF5		ZNF256
RTN1	FCRL1	PSMB2		RPSA	NDRG3	MRPL14	DCAF6	GM8615	ZCCHC10	RPL17	POSTN		MIR196A-1		DLG2	OR9I1		TWSG1		ZNF253
SLC40A1	DUSP4	ENPP2		NRBP1	ATP1A1	C3	RPL36AL	PLIN4	KIF11	IGKV6-20	YARS		LCE1I		TMIE	STXBP4		EVI2A		ZBED8
IGKV10-96	TUBB2B	CAR3		PISD-PS1	CELSR2	PRDX1	LOC100134871	UBE2V1	TOP2A	S100A11	IIGP1		GM12271		4933427G17RIK	IFT172		LOC100507486		SCARNA2
CPXM1	G530011O06RIK	PCNA		PSAT1	CMIP	RPL36	RPL17	PLIN2	BRCA1	H2-D1	PRNP		RNF125		DDAH2	PPP1R3B		EVI2B		ICAM4
SNORD33	ZFP595	NPHP1		TMEM259	STRN4	RPL39	RAB11FIP3	LAMTOR5	TNFRSF11B	PPBP	PAM16		BC048671		AI451250	UBE2L6		PPAP2C		C10ORF25
LGI2	XKRX	NTF3		TMX2	EFNB3	RPL38	B2M	LOC100503721	CYP2C39	TALDO1	BUD31		PFKL		DRAP1	ANTXR2		DAD1		ANKRD20A2
CAMK1D	EPCAM	RBBP7		PISD-PS3	S1PR1	GPIHBP1	SLC12A7	PNPLA2	PSMC3IP	KLF15	SHFM1		INA		PHPT1	PRTG		MNDA		LOC101927587
PCOLCE	RRAS2	TRAPPC1		XIST	FRRS1L	IER3	RT1-CL	CDKL1	DSN1	TREML1	HPRT		SEC22C		LSM14B	UXT		EIF3G		LOC100127972
ALDH1A3	CTLA4	MDFIC		S100A6	PDIA3	GSTM2	RPL41	SLC22A23	COIL	TNNT2	PGD		OLFR492		MATN4	ABRA		ASPA		GPR171
ADD3	PCMTD1	NCL		PKP4	SREBF2	JUP	RGD1563956	HRSP12	ERI1	FASN	LSM3		GM7120		DDX4	GPR152		SMAP2		TBK1
STARD6	STAT4	AK3		SNRPE	ATP6V0B	MRPL28	RPL3L	COX5A	ERI2	GNPAT	NR4A3		GM20865		BC052040	C1GALT1C1		SLC47A1		C10ORF128
ZFP719	EMR4	LARP1B		CD81	SLC30A3	SIRT2	COPZ1	NDUFA10	CYP2B10	PTPLAD2	E430024C06RIK		SPO11		CPLX3	CHORDC1		PLN		LOC100507273
CELA1	RRP1B	NR4A1		LOC100504949	USP46	MYOT	RPS26	PIGR	L3HYPDH	RPS23	1810037I17RIK		NUDT1		ELFN1	IFT74		TTR		2018-03-02
OTOP1	P2RY10	BAG6		SLC1A3	GM19420	PAH	MYL12A	HDC	LOC100504348	FERMT3	PROCR		LTC4S		TMEM101	RPL14		RBM4		TSPAN6
DES	MS4A6B	EIF5B		ATP1A3	DLG2	TTLL1	RPS29	HEXB	MPZL2	CFD	CHMP2A		PRRG4		1500004F05RIK	CEP97		PRRG1		KIF21A
TEC	IGLL1	URGCP		CLU	PRPF8	MGLL	RPL27A	GSTP1	IL33	ENO1B	UQCRB		PGRMC2		SULT5A1	NXNL1		SLITRK2		KIFAP3
LACTB2	TMEM229B	HMGCS1		ATP1A2	DLG3	OAZ1	PKIA	GM10269	CBR1	LGALSL	SRP14		LCE3A		SH2D5	GBP2		SEC61A1		TNFSF10
TMEM126B	SRFBP1	ABHD14B		CELSR3	DLG4	EGLN3	RGD1311739	TMSB4X	RPA2	PTTG1IP	TGM2		GPNMB		MAP2K6	NXNL2		ZIC2		ZNF485
PRKRA	RNF122	LOC652955		CNDP2	GNB2	STAT3	RPS23	SAMM50	CACYBP	SLC6A2	EEF1B2				SLC38A5	GBP4		FCGR1B		ANXA3
ZFP273	IGHV1-26	ALB		ARHGAP44	MAP7D1	BGN	EZR	TUBA1B	RPA1	ICAM1	ESD				MED9OS	SNUPN		FBXO8		RMI1
HRASLS	ENV	ARL4A		LAPTM4B	FGF13	AES	RPS25	CKB	SPC24	C2	NARS				LOC102639375	PRR11		KCNJ2		PHF13
PM20D1	GRAMD3	TMEM205		A830039N20RIK	ATP6V1A	SNX17	PTP4A1	CTNNA1	CCNE2	TNS1	RPL17-PS10				PYCR1	PRPF38B		BAD		VEGFC
SF3B6	CD163	S100B		RASD2	VCP	RNF128	CFB	MTX1	TCEA3	SULT1A1	LOC100045848				1700100M05RIK	TBC1D8B		BTBD11		HBA1
TRMT2B	ZFP318	UNC50		LAMP1	PODXL2	PLIN2	RPL5	GSN	SAA3	GNG11	ATP6V1F				MT3	XBP1		TESK1		NBPF1
LURAP1L	IGK-V1	UBA52		TUBB3	ROGDI	LOC100503721	RPL31	CD74	HNRNPH3	CD14	CYC1				ABHD14B	COG6		EIF6		RAB33A
GBP3	ZBTB10	CHURC1		EMC3	BHLHE22	HEXA	RPL4	SLC16A2	TRIP13	GPIHBP1	HADH				AI256396	TEX10		POP7		PDZK1IP1
ZFP960	LOC435333	EIF4A2		HCFC1R1	SEZ6L2	RPLP2	GNS	MELA	TACC3	RPS14	HSPA9				PPP5C	ZNF260		KIAA1107		CLDN12
ARL14EP	CXCL10	ALAS1		ROMO1	CPLX2	GM10268	MGST1	IGJ	CHIL3	CTSB	VBP1				DMRTA2	COG4		FAR2P2		MMP15
ADGB	IGHV14-2	IGH-6		DENND5A	GM19550	GSTP1	RPL9	SDHC	SPC25	SFTPB	MMP3				DMRTA1	C7ORF49		PIP5K1C		KBTBD6
ZFP617	SLC9A7	GALT		NDUFV2	EEF1B2	FSTL1	RPL8	NEAT1	FEN1	AU040972	MT1				AA986715	NMBR		PROM1		CEACAM8
RAB27B	LY6A	STS		NDUFV1	RASGRP1	MYPN	RPS16	NSFL1C	DSCC1	LYPLA2	INMT				MTRF1L	MINA		DUSP7		GIPC2
VAMP7	SLC25A33	ST3GAL5		PPFIA3	PALM	ERO1L	MT2A	PINK1	GBE1	ACE	HAX1				DLX1	BAZ1B		THY1		HIST2H2AA4
PKIA	RNF185	FIS1		WFS1	SIRPA	UBL3	PRDX6	XIST	PRIM1	ANXA1	ACTA2				NNMT	PARP14		TPRA1		ZNF112
TLCD2	DGKE	CAMLG		IGFBP6	CAMTA1	MINOS1	RPS17	2010001E11RIK	CD5L	TPI1	IL6				C630050I24RIK	BTC		MRPL54		RPA3OS
DZIP3	GPR65	CMC2		USP46	CHMP1A	SMPD1	LGALS1	SNRPE	MKI67	DUSP1	RCN3				RSL1	ACER2		TMEM39B		LOC285628
MUP20	IGH-VX24	OLR1413		AIP	FLOT2	SLC16A1	RPS19	GRINA	CAMK2N2	SFTPD	NDUFS6				GM13112	BBS12		LRFN3		HBB
SLC22A4	FAM214A	SCN1B		FAM217B	PCSK1N	RPS8	GRPEL1	PHLDB2	GSG2	EMP2	SUPT5				GM10401	CCKBR		CSPG5		HBD
GLDC	FAM129C	EMD		LY86	SBF1	RASL10B	SNRNP70	SEPW1	UBTD2	GP5	GM5526				B130021B11RIK	CRYZL1		CHRM1		ADRB2
OSGEPL1	FOXO1	PYGM		KCNAB2	CBX6	S100A1	PRDX1	NDUFB10	CD55	LILRB4	GM11847				SPR	SERPING1		ZBTB21		HBM
3110052M02RIK	ABLIM1	CKB		DNAJC15	SVOP	RPSA	RPL37	RPS6-PS4	GINS2	GP9	LYZ1				GMPPB	DHX29		ZUFSP		NKIRAS1
AARD	KLRB1C	FLOT2		GFAP	USP22	OBSCN	RPL36	HSD17B4	GINS1	GPRC5A	SLC25A4				A530083I20RIK	RGL3		ANKRD34A		NEU1
2018-03-01	IGKV9-120	DARS		DGKZ	CADPS	LY6A	COX3	PEBP1	IFI205	TMEM37	NNMT				PHACTR1	ACTRT1		PLS1		LOC100996579
SULT1A1	H2-DMB2	IRF3		DEXI	MKL1	S100A6	RPL39	PAPSS1	UBE2C	RHOJ	PSMD12				REC8	MOXD1		RTN4RL2		FADD
CYP2R1	CYB561A3	SLC37A4		DUSP26	SENP3	KCNG2	RPS10	CYP2D12	ACYP1	ALDOA	GM19579				ZFP775	MDC1		CDK5		CLIC2
HOXC6	ARMCX3	SLC13A2		QDPR	ATP5F1	RAB1B	COX1	CCND1	LIG1	IGHG	NDUFB6				UTS2R	RD3		BAI2		CAMP
LGALS9	MIR103-2	TSPAN17		RCAN2	EPN1	GM13430	RPS12	CDH1	2700094K13RIK	SGK1	PSMD14				MBOAT2	LTV1		LYSMD1		HLA-DQA1
AASS	ILDR1	CDC37		TMEM234	2018-09-03	LAMP1	RPS11	ROMO1	GINS4	CLIC4	NDUFB3				2700079J08RIK	RWDD2B		ZNF615		ZNF223
PNPT1	TRIM12A	PAPD7		MAG	RCN2	CDH2	LOC687048	RHBG	ARHGEF39	TINAGL1	SLC3A2				FOXJ1	DCUN1D2		TYRP1		ARNT2
RANBP17	IFNAR1	ATP5G1		GNB1	NDUFS3	MFN2	RPS14	NDUFV2	CRIM1	FPR2	TARS				TSPAN17	LMAN2L		CACNG2		ZNF222
AI987944	H2-AB1	PSMC1		SELM	CARM1	PMPCB	DECR1	SREBF1	GRHL1	ADRB2	HBA-A2				LEPREL4	NRARP		ZFP3		IGIP
RARB	BLK	ST13		ARPC4	SOWAHA	FLNC	CTSB	ATP6V0C	UBE2T	AI661384	TNFAIP2				LMX1A	OSGEP		IFI27		STAT4
FIBIN	IL5RA	MRPL23		PITPNM1	R3HDM2	SHFM1	SFTPC	SLC30A9	GSTA4	HIST2H2AA1	ATP5O				KCTD11	C14ORF93		PANK4		RNASE4
TLR3	SESN3	OAZ1		MFGE8	GM11847	KIFC3	ANXA2	CHCHD10	GSTA2	SPRR2A1	CYR61				TST	CIAO1		ATP6V0D1		RNASE3
PPCS	TXNDC5	FKBP2		ANKRD34A	SHANK3	RHEB	TPI1	SLC9A3R1	OTUD1	SPRR2A2	ATP5D				DDIT4	SMC2		CALN1		LOC100287426
ZFP120	TCEANC	NRAS		PVALB	R3HDM4	DRAP1	TSC22D1	PICALM	CD68	CTSK	ATP5H				ANG	KIAA0020		ZBTB2		PLCB4
GM5595	BTLA	DDRGK1		BRSK1	YWHAG	EIF4G1	ATPIF1	NAT8	PPID	CYP2B10	MB				COLEC11	APOO		ICAM5		ABCB10
BBS4	BMF	LAMP2		CLSTN3	DDX3X	ESAM	ANXA5	PRPF8	PCNA	TIMP3	PGK1				ZFP428	RNF213		ICAM2		JKAMP
MAP9	SLC37A2	RHEB		PODXL2	RTN1	BCAT2	H3F3B	GCLC	SLFN9	SH3BGRL3	TAC1				ITGAM	FIGNL1		MRPL4		F2RL1
ZFP930	EIF2AK3	RABGGTB		CNP	GSK3A	PHPT1	HBA1	IGKV8-30	ZWILCH	QSOX1	NDUFA5				HDAC8	HIST1H3G		EPC2		GPR146
MRPS22	PTPN22	CYP4B1		CLSTN1	YWHAE	CD151	RPL17-PS1	GM11702	SLFN4	FCER1G	GM9790				KCTD21	TNFSF12		RGMB		AMIGO1
SLC2A10	DUSP14	CDC42		SLC2A1	RAP1GDS1	UQCRH	GNB2L1	RSRP1	AURKA	CTSD	NDUFA2				CLMP	ERMAP		PDIK1L		LOC100289297
SORBS2	APH1B	SLC25A17		INSIG1	MAST3	MPC2	COX6C	NIT2	CAAP1	ADIPOQ	ATP2B1				EPS8L1	TMEM8A		TENM2		SMG8
ZFP937	DUSP10	DAD1		NTM	CHD5	EIF5A	LOC100363671	PVALB	AURKB	IL33	GM10094				HMG20B	BANP		FASTKD1		C16ORF72
A630089N07RIK	H2-OA	NCKAP1		DDX1	DTX3	GPX4	PTMA	DDX5	GM19651	CBR2	CFDP1				BCO2	RPS13		SCAND1		ZSCAN31
ZFP943	CIITA	POLR2F		ARL3	HK1	SORD	ID3	LRRC58	BASP1	MMD	SLIRP				STK32C	SDF2L1		PRMT7		CKB
ZFP942	CIRBP	GLOD4		FAM107A	CHD3	SMDT1	PABPC4	GM19558	CCND1	P2RY12	VDAC3				6430706D22RIK	IFT122		NQO1		AHSP
ZFP825	GM13363	LOC688018		NAT14	PLD3	TMBIM6	PAM	AK4	CAR14	MDH2	EIF3G				B3GALNT1	KLHL4		PRMT6		ZNF322
ZFP946	MYO1E	QDPR		SEZ6L2	RASGEF1A	NFE2L1	TOMM6	COX7A1	KNTC1	1200016E24RIK	EIF3D				CADM2	CDC7		KIT		GCA
TMEM54	P2RX7	MVP		HTRA1	GM3579	NDUFB6	HIBADH	EEF1B2	GAS2L3	TMEM176B	MMADHC				CADM3	NME6		PPAPDC3		HCG4
AKR1B8	MGAT4A			CNN3	UQCRFS1	LBH	BTG1	FNTA	POSTN	LCE1H	SLC25A5				DEK	LILRB4		ELMO1		ALYREF
MS4A6D	CLEC2G			FNTA	SCN3B	PLTP	HBB	EIF2S3X	KIF22	GP1BB	MAK16				EID1	OTOS		CELSR2		DEFA3
RPRL1	ZFP667			RIMS1	SULT4A1	GM9790	MAOA	IGHG1	CKAP2	LRG1	EIF4A3				NECAP1	TMEM177		SLC30A1		VWDE
G630090E17RIK	H2-Q5			CDH22	SGTA	MID1IP1	RPN2	MPC2	HIST2H2BE	1110020A10RIK	3930401B19RIK				HNRNPK	IL1A		DNAJC17		DEFA4
NSDHL	LENG9			EFHD2	ARID1A	CYP4B1	OAS1A	UROD	CCNA2	F5	CARKD				ZC2HC1A	TAF6L		AMPH		KLHL21
ZFP260	MALT1			CAMTA2	FAM155A	GM13363	CSRP3	BC094435	ALDH3A2	FABP4	H2-T23				B230219D22RIK	P4HA1		TTC13		COLQ
RNF139	CCL9			TMSB10	PNKD	DNAJA1	RAP1B	ATP6V1F	CENPC1	FABP5	SRXN1				SPARCL1	HEATR5B		ATP13A2		GFI1B
MRC2	CCL5			AP2M1	ABHD17A	CDC34	CTSL	TMSB10	PROCR	SNX17	ACADVL				CPEB4	C12ORF29		LOC284244		OLFM4
CHN1	ITGB7			KCNJ10	INA	PFKL	ANKRD1	PRODH	KIF2C	GM3601	WDR3				RAN	CENPJ		CUEDC2		NCF1
BC051142	SLC25A25			CBX6	SSBP4	CTDSP1	RPS15A	FAM81A	PKDCC	HADHA	MVP				MTMR6	HEATR5A		HIBCH		STEAP2
CTNNA3	IGKV6-23			CBX3	USP11	P4HB	CD36	ABCC4	SLC2A1	PLIN4	U2AF1				RNF115	TTLL1		THAP1		LINC00487
B230354K17RIK	ZFP958			RPL13A	DCTN2	EIF3I	RPS27A	DGCR2	GSTCD	CYP2E1	HSPD1				SNCB	CRELD2		CRY1		S100A9
PTCD3	IGKV4-80			OLIG1	CAMK2A	MTCH1	HSD11B1	ACTR3	SLC2A2	RAMP2	SRM				NR2F1	UMPS		LOC100507248		S100A8
ARHGEF37	EBF1			MT3	CAMK2B	3930401B19RIK	CAP2	CYP4A10	ACTG1	ECM1	POLR2C				9630041G16RIK	POT1		AP1S1		GOLGA8A
EPDR1	BC005685			MT2	CRMP1	NCKAP1	MDH2	CAV1	CSF2RB	COX5A	BMS1				E330009J07RIK	IGSF9		SYTL5		SLA
INIP	MARCO			DNM1	EHMT2	FHL1	GAA	TPRKB	CML5	SLC43A3	IGF2BP2				FA2H	C11ORF30		HPCAL4		CLU
ZFP26	RRAGD			C330006A16RIK	EMC10	THBD	SORBS2	ABHD14B	HIGD1A	F13A1	GM16409				FAT1	TPH1		AMZ2P1		C1ORF226
FOLH1	LACTB2			IL2	DCTN1	DCAF11	TOM1L2	2018-03-06	CCNB2	NUDT3	CDIPT				GM20253	SUV39H2		POLR3F		CYSLTR1
FAP	IGKV6-15			NDUFS8	TNKS2	AY036118	PSMA6	BICC1	CCNB1	CRIP2	NIFK				PTP4A1	TFB1M		CD200		RAB24
TTC30B	PLEKHB2			SUPT5	HSPD1	GM3150	HADHB	COQ7	PPIP5K2	PTGS1	CHCHD1				HSPA4L	CTSS		PCMT1		EMC2
COPS2	IL2RG			SCN4B	CSTF2T	NINJ1	TJP1	CLK1	UBD	HERPUD1	DCAF13				STMN3	PSMC3IP		HENMT1		HSF5
PDE7B	SLAMF9			ACO2	ADD1	SUCLG2	FABP4	SNORD47	NMRK1	TMSB4X					PHYHIPL	ZMYM1		NNAT		LEO1
FAM92A	APBB3			R3HDM2	MAT2B	ALPK3	NGFRAP1	ALB	SRGN	ADAMTSL4					ATXN7L3B	GNGT1		TCEB1		SLC16A9
ZFP40	SLAMF6			NAT8L	OXCT1	ALPK2	TCAP	EEF1G	CYP4A14	MRC1					MRPL20	PPRC1		NUS1		GPC5
ATP10A	H2-EB2			D430019H16RIK	NT5DC3	CALM1	RT1-CE12	GM5526	HUNK	RAC1					FAM134A	HLTF		NAA50		HIST1H2AD
SAMD9L	STK11IP			NDUFB7	MAPK3	IFITM2	CD63	PDE3B	F630007L15RIK	CYP2F2					CCRN4L	CHL1		NDFIP2		ZNF420
PCDHB22	ST8SIA1			GM19579	CRYM	ATP6V0D1	LOC683399	NDUFS3	FAM72A	RBPMS2					TRP53INP2	MED11		PKIG		LINC01122
RBBP9	ZFP617			TRF	PTPRN2	SMPX	LOC100363469	NDUFS2	ALPL	PTPN1					GPR17	SEC61B		ISCA1		FAM217B
TTC30A2	ST6GAL1			A230050P20RIK	CHGB	GM3244	CAPG	FAM96A	ABCB4	ZBTB16					DUSP6	TK1		DIS3L		LY86
ACSS2	BBS10			CHD7	LUM	RPS21	FCGRT	ITGA6	PSIP1	SERPINA3N					GABRA1	TIMP1		SNX4		LOC100288152
CCDC141	GM7609			CHD5	ATP6V1E1	RPS20	RPL18A	TMBIM6	TNFAIP3	ATP11A					SSR3	FCER1G		GAR1		KMO
ZFP563	BANK1			MOBP	BAD	ITM2B	FTL1	IFI27L2A	CXCL2	TUBA4A					SIRT2	BBS7		MMD		TDRD5
FDPS	NDUFAF7			HK1	CNBP	RPS24	ACADL	LYZ1	HMGB1	GM16374					TTLL7	P2RY13		GAD1		GVINP1
GM6484	GRAP			CHD3	MCTS1	PCBP1	XDH	DDX3X	SLC40A1	EEF1A1					RNF145	FARP2		SH3RF3		MAL
HGF	IGKV4-59			PLTP	ACSL4	TNS1	CD59	YWHAE	HMGB2	SCNN1G					CLTC	MON2		FABP5		MED21
ZFP51	IGKV4-55			TMEM181B-PS	SEPP1	GOLGA4	TUFM	GM19579	DPP4	SLCO2A1					ACAT2	PRMT8		PDF		LCN2
FBXO36	ZFP869			BAI1	HNRNPK	RPS15	SLC16A1	NDUFB5	2700029M09RIK	ZYX					TRIM9	UTP6		TMEM38A		CCDC22
ZFP322A	ZFP626			WASF1	LOC498750	INPP5A	RPS8	LYZ2	CASP7	PMP22					ELMOD1	NPM3		DLAT		PGR
DDAH1	TXNDC16			SGTB	UQCRC2	RPS12	RPS9	CLCNKB	MKNK2	PRR15L					ANKRD46	STAT1		NUDT15		RSRP1
MATN2	PPP1R10			NDUFA2	PFN2	ACAD11	RPS6	AGPAT2	AOX1	SRSF5					SNX16	MRPS25		PPIL1		LOC100133039
N6AMT2	IGKV4-68			GM19586	CALM2	RPS13	RPS7	ATP5O	ECT2	PF4					KCNA1	GBF1		RASL10A		YRDC
CRISP2	RALGPS2			S100B	CALM1	PDK2	NSFL1C	ALAD	HIBCH	S100A9					ATL1	MCF2		DIO2		IL7R
GM13212	RPS13			PFKM	CYFIP1	RPL17-PS9	EEF1A1	ATP5H	LONRF3	S100A8					TMEM261	STAT2		CTSLP8		CRISP3
ICE2	IL10			2700060E02RIK	PDHB	PTGES3	MORF4L2	DVL1	YWHAH	RGS18					NUDT11	ARG2		OLFM1		GUCY1B3
INSIG1	SLC10A3			DAD1	ATP5A1	GNB2L1	ATG16L1	YWHAQ	LONRF1	CSF3R					AI593442	METTL3		POLE3		C5AR1
NTM	RHOH			PPAP2B	MSANTD4	2010107E04RIK	GSTA1	GYK	CXADR	ITGA2B					ENSA	PARP1		CHMP4B		RASGRP1
CCDC125	LIF			DRG1	LOC503175	ID1	PMP22	EVI5	RRM2	H2-K1					ANKRD50	GPR34		KCNG1		BAG3
ZFP229	ITFG3			OCIAD2	MTMR6	ID3	SRSF5	SLC13A3	HIST1H2AO	UCP2					NEFH	PCDHB16		NDRG3		A2M-AS1
KLHL13	RAD51C			EIF3F	NDFIP1	CALR	LY6C	NDUFA9	H2AFZ	TUBB1					PCDH8	OR1L6		AZIN1		ABHD10
ZFP955B	TLR9			SMAP2	ATP6AP2	TOMM6	TCTA	CPT1A	RRM1	SCNN1A					LARP4B	LAPTM5		BEAN1		PIM1
COX7A1	MZB1			AW046287	RGD1562987	CLIC4	SQSTM1	IDH3G	H2AFX	CLU					PPP1CB	ELOVL7		C1ORF52		PIBF1
TM7SF2	FAM43A			OTUB1	COX7A2L	CSDE1	LOC688684	GLRX5	DCK	RBFA					OLFM3	ZDHHC12		SGIP1		MLKL
FAM198B	SDC4			SCARB2	LATS2	HINT1	KANK2	NDUFA2	GLRX3	HBB-B1					SERPINB6E	MLH3		DLX1		KL
GM10509	HEPACAM2			2810428I15RIK	HPRT1	CD34	LOC360231	SOD3	SHCBP1	COX6A1					SNRNP27	LIMA1		CBWD1		LOC284926
ZKSCAN8	CD3G			POLDIP3	MGC109340	ATP6V1G1	SLFN2	GM13363	WEE1	CXCL17					CTNND2	FABP5		FAM188A		KCNJ8
A530032D15RIK	CTSS			EMC10	RPS25	SORBS1	RGS14	FH1	GBP10	CTGF					CDH2	RFWD3		C1D		MMP8
UBD	CD38			B230209E15RIK	ATP6V1B2	CREG1	UCP1	PKM	NUP35	ZFP36					SLC25A46	APEX2		MYO1B		LOC100505608
NMRK1	CCR6			RPL10A	PTP4A1	NUDT8	MRFAP1	CAT	LTB	LAPTM4A					TRAPPC8	SNX16		RSPH9		NAP1L2
MLKL	CCR3			DDN	GPM6A	NDUFAB1	NDRG2	CTDSP1	CRY1	SLN					KCNAB1	SARM1		HLF		GCSAM
TRDN	CBR2			GRM3	RPL30	TACC2	LOXL1	APOC1	B4GALT5	EFNB1					CACNB4	CDKL2		PRPS1		MMP9
DARS	IGKV1-117			GPI1	RPL32	APBA3	HBB-B1	SUCLA2	TMEM55A	PERP					1700020I14RIK	RP1L1		C1ORF95		IRF1
RFC4	NFYB			MIEN1	THUMPD1	POPDC2	RPS5	ALDH1A1	KEG1	S1PR1					1810037I17RIK	ZNF454		CECR6		LOC100507100
EIF2AK2	MIR19A			ARRB1	LPAR1	CRIP1	FLNC	CTDSP2	SOWAHC	SPP1					SLCO1A4	C1QA		CDK18		GCSAML
PPP2R5B	STK17B			WDR7	STMN1	GNAI2	RPS3	MGAT4B	1700015C15RIK	IGFBP2					DMXL2	HEXA		WSB1		CCDC42
ZFP72	A530040E14RIK			GM16409	TSPAN7	CST3	SYT5	CHDH	THBS1	CYBA					MOB4	ZNF691		FNBP1		CYCS
ZFP518A	CLEC4A3			CDIPT	COX2	FTL1	F2R	ANAPC5	RND1	IGHG2B					ADNP	OR11H4		ACSL1		KCNK5
NIPSNAP1	TNFRSF13B			POLR2M	COX1	GM6788	PRNP	VDAC3	NT5DC2	E430024C06RIK					RAB5A	NPL		SOX10		NUFIP2
OLFR877	SLC43A2			ECH1	TSPAN2	CTNNA1	BNIP3L	EIF3F	C330027C09RIK	RGCC					NOP10	CD5L		MTURN		NPR2
OGN	CD5L			ACTN2	PTGES3	SPTAN1	NEK7	VDAC2	POLE	MKRN1					EIF4G2	TUBD1		MTUS1		LEAP2
FAM84A	CXCR5			RPL23	TMCO1	TMEM256	BUD31	ALDH9A1	SGOL2	GNB2					CNP	PHF8		SCD		LRRK2
ZFP873	FAIM3			PPA1	AKR1A1	FAU	INHBA	CEBPA	OXCT1	HPSE					FNTA	GYS1		HIST1H4C		ETFDH
ABCB4	LILRA5			DES	TUBB2A	ISCU	LOC100362049	HLF	POLD1	STT3B					EIF2S3X	TMEM143		IFT88		LY96
GM13235	HERPUD1			MYL1	SNAP91	MYADM	NFKB1	MTCH1	GUSB	LCN2					NDN	LYST		SDPR		FAM109B
TSEN15	AMN1			MYL2	ZWINT	SEPW1	SDCBP	3930401B19RIK	CRYM	IL7R					GRIA4	NUDT5		HIP1R		SLC40A1
6720489N17RIK	PNMA1			CD9	COX6C	MRFAP1	NACA	ACADVL	BUB1	MYOM2					PLS3	RECQL5		NINJ2		RPAP2
ZFP81	CXCR3			MYL3	NME1	TOMM20	ND2	ETFB	POC1A	LPL					CBLN1	SPTLC2		COL9A3		HSPB1
CBWD1	SCD1			RPL26	RNF146	GPC1	ND1	GPI1	TTC39C	LGALS3BP					VBP1	OR5D18		IFITM3		IRF2BPL
HAPLN3	MIR19B-1			RPL28	VSNL1	DENND5A	MFGE8	ARHGDIA	GSTZ1	SLC2A3					SECISBP2L	UCN3		C1ORF198		PTPRG-AS1
SCIN	IFI203			RPL27	CCNG1	IDH1	ND6	RBM3	CCS	AGER					3110073H01RIK	RSPO2		LRP4		CA1
DSEL	IGJ			PCDHB9	LOC683077	POSTN	EIF4G2	BNIP3	UQCRC1	TGM2					CYB5A	NFYA		TOB2		CHL1-AS2
ORC4	LAX1			TPRGL	SGK1	ATP6V0C	CD151	AY036118	SUCLG1	STK10					GM12372	TBC1D22B		AQP4		ZNF189
NRIP2	UBE2W			VPS28	LOC691807	ATP6V0B	ATP6	AAMP	PBLD2	SERPINA3G					SLCO1C1	ZNF322		PREX1		TPBG
CASP1	WDFY4			RPL10	COX7C	CHCHD10	SH3KBP1	RPL7A	UQCR10	NPPA					B230337E12RIK	ZNF443		BBX		GZMA
SNAP29	OTUD1			RPL13	LOC100910839	GM19420	SLC41A3	AW112010	ATP5A1	NPPB					CELF4	ANKRD27		PIP4K2A		ILF3-AS1
ZFP763	PDE7A			SERPINE2	PPP3CB	PICALM	ESPN	RPL22	CYP2D9	RPL17-PS10					PLTP	CHRNB4		NKX2-2		GZMH
CPT1B	HFE			RPL12	SNX3	3000002C10RIK	PLAT	RPL23	CREB3L3	BC094435					NAE1	AKR1E2		SPOCK1		KLF5
EYA4	GIMAP3			SMPX	IDS	LTBP4	LTBP1	PPP2R1A	SERPINF1	PIM3					DNAJB9	GPT2		LOC100506725		MIR181A2HG
EXOG	GIMAP4			RNASET2A	MAP2	RGS5	AGER	RPL26	RPL41	GPX3					SKIL	ARID3B		WLS		DNAJA1
LSS	PVR			ATP5A1	EPS15	TGM2	UBC	HSPA1A	SLC6A13	CTLA2B					MARCKSL1	RPGRIP1L		HES6		EVI2B
GLRB	GIMAP6			GNG5	GPRASP1	EEF1B2	UBB	ACOT1	CYP3A25	SRGN					SORL1	TYROBP		S100A12		SIMC1
GM5627	MANEA			NNAT	CCT4	FAM174B	PMEPA1	RPL27	4931406C07RIK	CTLA2A					GM13363	UCKL1		ELANE		HIST1H2BG
ZFP772	MIR155			CPNE2	GPR37	ATP6V1F	FAM162A	CALM1	EIF5	GPX4					CDC42	OR2T4		ABCA2		LRIF1
3110053B16RIK	IGKC			RPL19	PGAM1	PAICS	NPPB	RPL12	GJB2	SH2D3C					NELL2	CXCL13		PAQR8		RUNDC1
BET1	AASDHPPT			NTSR2	PGRMC1	EPN1	TMSB10	HNRNPU	CTAGE5	MSN					PFKM	ABI3		HLA-DRB5		KCTD12
SH2D4A	EPHX1			PTGDS	SPCS3	COQ7	PLA2G2A	CALML4	SFXN1	CAV1					SUCLA2	FAM161B		KIR2DS5		BPI
GM13139	KMO			COX8B	CANX	NDUFS5	TXNRD1	RPL18	GRB7	PTPN12					GLRB	LRIT2		PPBP		PTX3
ZFP429	ARHGAP12			TNNC2	PLP1	GM5526	RPL13A	S100A11	CFB	MYRIP					KCTD12	TTC30A		ABCA8		LTF
AA987161	CD8A			GM10335	DLD	SCN4B	RPS3A	NAPSA	MUP20	MT2					TRIM32	S100A6		NNT-AS1		ASPA
MSMO1	POLG2			GM12191	UBE2V2	GRSF1	ATP5F1	XBP1	MUP21	TMBIM1					SLC24A3	ABCG4		LOC100506076		TRIM35
HDAC9	SNORD22			SNHG8	LOC100912222	YWHAG	HIGD2A	TMA7	GLDC	NFKBIA					FHL1	MPHOSPH8		PWAR5		KLRF1
ZFP781	ERO1LB			RPS26	PLCB1	DDX3X	ACTA1	SNHG8	ECI1	DAP					PRPS1	PRDM9		PLSCR4		ZNF850
NIFK	SNORD1B			MYL12A	GDI1	YWHAE	TMBIM6	IGF2	ECI2	NPC2					PIK3CD	DPAGT1		LOC100510692		RTP4
GM11517	CACNA1E			RPS29	GBE1	HSPB7	IRF7	PUM1	C3	ACO2					PTPLA	CD84		KIAA1598		PNMAL1
PLEKHH2	RASGRP3			MYLPF	PTN	HK1	THRSP	PTP4A2	CYB5R3	ITGA6					PTPRZ1	ZBTB26		PRR18		BRAT1
	CACNA1I			TNNT1	PRSS23	HK2	TRIM54	VNN1	C6	SERINC3					ITGB8	UBXN2B		VAMP3		KIAA1551
	RASGRP1			RPL27A	PPP2CB	SYNGR2	CD247	RPL27A	APON	MYH6					VPS35	CHRNA5		HLA-DRB1		NR3C2
	COBLL1			RPS21	TUBA1C	MCF2L	ARL4A	RPL3	CYP4V3	TMEM45B					HNRNPA3	KLHL38		CFH		ZNRF3
	KLRC1			CRYAB	NEFL	CPXM2	LAT	RPL14-PS1	ALDH6A1	IFI27L2A					HNRNPA0	ATF6B		TTYH2		ADAMTS1
	RAG1			RPS25	ENPP2	RBM38	DDX3X	BEX1	CYP2D40	SLC25A1					ACTN4	PRDM1		NBPF20		CYYR1
	PLA2G2D			RPL6	MDH1	SGTA	ALOX15	RPL32	2810007J24RIK	B4GALT1					CCP110	SLC1A7		HHIP		UPP1
	MT1			NECAB2	ENPP4	AURKAIP1	CPZ	ECI1	ALDOB	HBA-A1					2610002J23RIK	GTF2E2		TMTC4		FBXO8
	ETV3			SPARC	PLCL1	TSEN34	DNPEP	RPL35	MOCS1	ATP5K					GM4596	TSEN2		GLDN		SCYL2
	MT2			RPL3	CD164	DCTN2	LBP	PCBP1	RHOU	DBI					CD200	RUVBL1		RASSF2		FLJ16734
	ZFP518A			RPL4	MOG	EMC10	NDUFA4	RPL7	COL18A1	ALOX12					ARXES1	FGD4		PRDX6		LOC100288656
	GPCPD1			BEX1	RPS6	YBX3	LOC100364265	OPLAH	UBXN1	ZMPSTE24					CALN1	RBBP5		FAM134B		PSMC3
	CLCN7			ATP5C1	MORF4L1	SLC4A3	DCN	RPS18	IQGAP2	ATP5B					ZRANB2	SH3BP1		PDK4		NOLC1
	BMP2			MGST1	TMX4	CYGB	GZMK	PCBP2	HIST2H2AA2	PSAP					TMED9	HSD17B2		KIF21A		PRAP1
	RFT1			RPL9	TMX3	GPI1	LOC679739	RPL36	SERPINA1B	GM3579					SPHKAP	C1ORF109		A2M		CYP4F3
	ATG4C			ENO3	PSAT1	ARHGDIA	ALDH1A1	RPS12	HINT2	MCF2L					TMEM50B	CEP250		TP53BP2		DNTTIP2
	UBA6			RPS15	SYPL1	SCN5A	TXNIP	RPS11	SERPINA1D	ME1					SNHG6	ANKRD33		PRIMA1		XRCC1
	SLC40A1			PRDX3	TMEM178A	STARD7	DDIT3	RPS13	ATXN2	PGK1					BC005537	ASCC3		APOD		OMG
	IRF2BPL			RPS17	SNRPC	MYL6	KCTD13	TRAV9D-3	MUG1	YWHAH					BC052688	S1PR3		RDX		CEP57L1
	AFF3			LGALS1	ZFAND5	LOC100505088	UBA52	RPS16-PS2	HAO1	HIST1H1C					2210408K08RIK	OR14C36		GAB2		GCC1
	DPP4			RPS19	DGKB	GM13826	ITGB1	RPL17-PS9	HSD11B1	DSP					SCN2B	SLC16A3		HBA1		MLC1
	SGPL1			RPL36	ZFAND6	TMEM126A	EIF4A2	PTGES3	DGAT2	VWF					LGALSL	MFN1		GAB1		ANPEP
	GRK5			APOE	LOC100363005	RPL27	CRP	TCP1	G0S2	CXX1A					SYNPR	PDIA4		CP		TRPM8
	TMEM206			RPL39	MRFAP1	RAN	C1R	GNB2L1	GSTO1	KLF4					DHX15	ZNF420		LYVE1		SS18
	GMPPB			RPS10	ATP1A2	PSMD6	LOC689899	1200015M12RIK	CREG1	SELENBP1					EPC2	NOP16		NBPF14		FCRL1
	BLNK			RPL38	NDRG2	MOV10L1	C1S	NME1	ND4L	KLF2					TSPAN3	OR5B21		LOC285178		ZNF483
	SYMPK			RPS11	CAPN7	RPL18	PLN	PTPRC	CYP8B1	PKM					GOLGA7	NFXL1		FXYD1		SLC10A3
	SNORD33			RPS16-PS2	EMC2	NDFIP1	RPS4X	PABPC1	AES	IMPDH1					SEC62	LY86		TF		VAV1
	MIR92-1			MYBPC2	RAB28	GSTK1	CCL5	CITED2	BAAT	RPL31-PS17					TSPAN2	TDRD7		PTMA		LOC100287081
	HIST1H1D			PDHA1	HMGN3	JTB	CCL4	BTG1	RNF125	DDIT4					C030034E14RIK	FTSJ3		CFHR1		ARPC1A
	TIMD4			ANXA5	HMGN1	PKIG		ARF1	HADHB	GM1821					AKIRIN1	DNAJC17		GPRC5B		LIPE-AS1
	THAP6			H3F3B	MAP2K1	ANAPC13		CTSS	0610011F06RIK	TXNIP					GABBR1	POU3F4		TPPP3		TRIM2
	ZFP954			AKR1A1	PRNP	GNS		SLC22A13	MSRB1	P4HB					SLC35E2	PDIA6		FAM222A		DEFB105A
	GM15446			KRT10	DSTN	GVIN1		SERPINA1A	FOXA3	RGS10					MAGEE1	FANCG		MYOT		FENDRR
	HEXIM1			RHOB	SDCBP	RPL7		RPS27A	NDUFA10	VDAC2					KLHL2	CAPRIN1		LINC00844		MECOM
	TEX30			MRPL23	SYNJ1	RPL8		RAB6A	NUDT7	LTF					LSAMP	GGCT		PMP2		CD36
	DDIAS			MYOT	DMXL2	GCSH		DYNLL1	HERPUD1	HIST1H2BC					UBE2G1	MED20		SGK3		UTP14A
	8430419L09RIK			CILP	ZFP330	SCP2		MDH2	CYP2A12	GAPDH					RAP2A	SELK		GRAMD1C		HCK
	RSAD2			ZCCHC12	UBA3	PRKACA		ELOVL5	MLYCD	ITGB2					KBTBD2	C16ORF46		DDR1		CASD1
	SLC12A2			RPS27L	ND2	ANXA5		RPLP0	CAR3	3930401B19RIK					RAB1	MAP3K12		CLIC4		C6ORF163
	IFT80			CSRP3	ND1	TMCO1		RPLP2	F11	KRT80					DAZAP2	SKIV2L2		HBB		PKN3
	ARMC1			CSRP1	ND3	NUTF2		AKR1B3	DIO1	CEBPD					RAP1A	N6AMT2		SDC4		ORM1
	MTHFD1			ANKRD2	CHMP5	DEB1		GM10260	FAH	PLEK					SH3BGRL	CHODL		HBD		CAPG
	HIST1H4J			LMCD1	SELT	MRPL30		CST3	ALDH4A1	FHL1					NKIRAS1	WWC1		TNFRSF11B		FGFR1OP2
	TRIM10			ADIPOQ	SRP19	HMGN2-PS1		CAMK2N1	WBP1L	ITGB3					EPS15	RIF1		ADIPOR2		HEATR9
	UBE2L6			NPM1	ATP6V1D	CLTC		UBL3	RNF187	HIST1H2BL					NEUROD1	KLHL18		KIF1A		G6PD
	MAGOH			G0S2	UQCRH	MS4A4D		ACADL	CYP4A12A	ATP2A3					PRMT8	KCNV2		MYO6		RAB31
	SNORA19			DYNLT1A	UBB	GSTO1		CCL19	CYP4A12B	THBS1					CACYBP	IPO9		LHPP		BAMBI
	PSMD6			TMEM176B	COL4A3BP	G0S2		RPS8	IGFALS	ATP2A2					ZDHHC14	CDH20		PLLP		ELMO1
	CLP1			PGRMC1	DGCR2	MRPL51		SHISA5	ACAA1A	DMKN					UBE2E1	TMEM107		P2RY14		LY6E
	DHX36			FABP4	LOC361016	PIGP		ATP11A	HSD17B4	ATP5G3					PGRMC1	CLCA1		ZCCHC24		ZNF316
	EXOSC9			IGKJ1	ACTR2	TUBA1A		NUPR1	CCBL1	NRGN					GM21949	UTP20		LOC100190986		SLC27A2
	CHEK2			PLP1	HSP90AA1	PSMB4		S100A6	PARK7	GPI1					ALDH5A1	SLC38A9		GPR34		HP
	TSPYL3			IGHM	HSPA5	CKB		SLC25A30	ATP1A1	ARHGDIA					TTC9	OR5B12		SLC39A12		IFI6
	TBC1D8B			PHLPP1	CBX3	PAIP2		NDUFB11	COMT	THBD					HNRNPA2B1	SLC15A4		F3		RBFA
	XRCC5			RPLP0	HSPA8	AGL		ZFP36L1	COX6A1	CLEC1B					HDGF	RPP38		TJP1		POTEKP
	APOOL			NDUFA13	NDUFC2	HNRNPAB		CLU	SELENBP2	ARHGDIB					DNER	MKKS		COL4A5		SPIRE2
	GDF3			RPLP2	NAP1L2	APOA1BP		ATP1A1	GULO	TNNI3					METTL9	GALNT7		HCLS1		THOP1
	CMBL			CTNNB1	RPS3A	HIPK3		LAPTM4B	HSD17B2	BNIP3					YPEL2	HS3ST3B1		MYRF		ND2
	WDR55			AKR1B3	NAP1L5	SERPINB6B		RBBP7	EMC6	AY036118					MYADM	NCBP2		CLDND1		EID2B
	FAM220A			CRIP1	CPE	FKBP9		HMGN1	NDUFV1	D17H6S56E-5					LRP11	APAF1		PMS2P9		NCF2
	OXTR			COX5B	CYCS	SNRPE		2010309G21RIK	SLC25A47	NPTN					IVNS1ABP	ACTR6		FOLH1B		FIRRE
	ISCA1			CCNDBP1	SERINC1	LAPTM4B		PRNP	GOT2	SECTM1B					CNTN1	ARAP1		ZDHHC9		SGIP1
	MIR20A			GM10260	CYTB	HMGN1		SERPINA1F	IGFBP4	GLYCAM1					RGS17	PARVB		TMEM144		WIPI1
	DCUN1D5			TUBA1B	SERINC3	KPNA2		IGHG2B	EPHX2	FBXO2					ATP1A1	SMC1A		KIF13B		BBOX1-AS1
	PDGFC			ACADM	SNAP25	NEK9		RHEB	CYP4F13	ACTN1					STRN3	CLK1		HLA-DPA1		BCL6B
	ALKBH8			SCD1	RTN3	IK		NACA	CYP4F14	PPA1					TMEM128	IL9		ENPP7		PYDC1
	IPO11			MYOZ2	SLC25A4	F2R		ARPC2	ACLY	CCK					DENND5A	CDK6		MAP4K4		CHI3L2
	MTBP			APPL2	SAR1A	BNIP3L		FAM107A	CYP2D26	TMEM82					CAR8	SFPQ		ANKRD20A9P		NDUFB7
	HIST1H3D			RPS9	NDUFB3	NACA		SAT1	REEP6	SMARCA4					CAR10	DPPA4		2018-09-10		LOC338620
	NADK2			CKM	UBR3	GM14419		HIGD1C	CYP2D22	JMJD6					USP45	IRF3		CD74		LOC389831
	CCL24			ATP1B3	MOBP	PIN1		EFHD1	ATP6	AZGP1					RAP1GAP2	RMND1		TJAP1		LMNB2
	SLC35E2			SDHB	LOC363306	EIF4G2		PLS3	AK3	CPEB1					TIMM44	ALDH18A1		LIFR		PLTP
	ADAM30			GM16374	2018-09-15	FNTA		REXO2	CML1	MTHFD2					PICALM	LOC100505841		THEMIS		PDILT
	ATM			EEF1A1	YWHAQ	UROD		SRGN	SLCO2B1	TRIM16					QDPR	IRF9		HS3ST4		MROH7
	GYPA			TMEM181C-PS	SARAF	PLS3		ABCC3	EIF4EBP2	MXRA7					CDH11	PSMG1		AGT		SLC36A4
	FASTKD2			FAU	PGK1	NDUFC2		HMGCS2	ACAA2	CDA					UBA2	MTRF1L		HS3ST2		P2RX5
	KLK1			FKBP8	DYNLT3	CYB5A		NFKBIA	SLC38A3	RAMP3					AMPH	SLC26A6		FOLH1		LOC102724508
	LIAS			SCG2	RGD1561333	GM12372		IGKV12-46	CMTM8	ELTD1					SRP19	C2ORF44		XIST		RBM43
	CD3E			PCNA	LOC678772	SERINC3		ACOX1	CYB5B	CALML4					TXN1	C2ORF43		APLNR		PCOLCE2
	NKIRAS1			NDUFB11	DNAJA2	FECH		KCNK1	HSPA9	6430548M08RIK					PLCXD2	NVL		PLXNB3		MTFP1
	MIOS			NDUFB10	LMBRD1	SAR1B		GRSF1	UGT2B36	DLL1					RGS8	AVEN		PLXNB1		DYSF
	CD36			RPS6-PS4	EVI2A	GYG		VIMP	MUP5	SFRP1					CBX3	DDX3Y		FKBP5		ZBTB46
	HAVCR1			COX6A2	LOC679739	DNAJB9		SLCO1A6	MUP1	CLDN2					SHROOM2	FAM114A2		S100A9		LOC283861
	ICOS			COX6A1	VAPA	SELENBP1		MKNK2	DAK	CH25H					DDX3X	UBA6		ANKRD36B		FAM179A
	ZFP932			RPS5	ZH16	VAPA		RPL36A	MUP2	CHST12					GM19579	POMT2		CD177		SART1
	FAM46C			SPP1	SLC25A5	EIF3K		DNAJB9	MUP4	GMDS					USP33	ZFP82		SLC1A2		VAT1L
	METTL4			NDUFV3	USP14	EIF3F		HIST1H2AO	GRHPR	CPNE2					AGPAT4	TRPS1		PLOD2
	2700099C18RIK			TMEM230	RNF13	EIF3E		DDX17	CES1B	SNCG					2700029M09RIK	DUSP19		LOC100272216
	SNX15			COL6A1	TMEM41B	MFF		NDUFA7	NDUFS7	SPOCK2					FUT9	BMP15		NDRG1
	TSR1			DYNLRB1	SEC23A	POLR2I		CYP4A31	ALB	S100A10					CALB1	HK2		ZBTB20
	ZFP943			GM14419	RNF14	MRPS18A		RPL35A	H6PD	SAMD5					MCF2L	DNAJB2		KLHL32
	PHF6			MYOM1	NCKAP1	PPP1R3C		RPL31-PS17	NDUFB9	JAG2					UQCRFS1	TMEM205		TMEM123
	CCNDBP1			GM19558	PPP2R2B	PFN1		TXNIP	TBCEL	MCAM					LONRF1	RDH12		TMEM125
	MINOS1			ACTG1	ARHGDIG	IFITM3		EIF3I	TMEM254A	ERDR1					TMEM30A	CASP7		CFL2
	MRC1			COX7A1	MSMO1	STRIP2		RPL31-PS12	CES3A	GADD45G					TAF13	SNAPC5		KIF5B
	EPB4.1			UQCRH	ATP5G3	QK		H2-T23	SLCO1B2	HSPA12B					NEGR1	DYNC2LI1		SPP1
	CCT8			NMRK2	RBM3	EGR1		NCKAP1	HEBP1	CTPS					H2AFY	KIAA0556		PDE8A
	SNORA75			MBP	SUMO2	TFB2M		SLC5A10	AOX3	STFA1					SGTB	CNGA3		HIST1H2AC
	UBE2H			GPX4	BNIP3	RPS29		RPL10A	ME1	STFA2					CXX1A	ACP6		SMAD5
	KLHDC2			CADPS	POLR2G	NDUFAF4		CLCN3	HGFAC	IFFO2					ARID1B	RBM10		LINC01002
	CYP51			MYH2	SEC11C	BEX1		RPS4X	GRCC10	EHD1					SBK1	SERAC1		OPALIN
	SNORD16A			ACTA1	RGD1563072	MTFR1L		HECTD1	GLRX5	VAT1					ALDH1A1	IMPG1		NEK7
	SLC25A39			NPC2	NPTN	DHX15		ARHGDIB	RN18S	GJB3					VDAC3	MAGEA11		VEZF1
	CXCL13			RPL37A	ACOT9	AKR1A1		SLC25A20	SOD2	UCK2					MATR3	TKTL1		GFAP
	UBE2O			EEF1G	FBXO3	RAB1		IGLC2	TST	GPR182					HSPD1	EYA1		MAG
	APOL10A			GM5526	AP1AR	DAZAP2		GM16409	PPAP2B	GRAP					CSTF2T	FAM98A		MAL
	CD86			TMBIM6	GDAP1	CHRAC1		CHGB	MASP2	HYOU1					GRM4	DDX10		LOC100129089
	RGS16			B230337E12RIK	HNRNPM	SH3BGRL		CHGA	HIST1H2BC	NDUFAF2					2018-09-07	FBXL19		MALAT1
	PROKR1			LUC7L3	RAN	NKIRAS1		SLC12A1	SLC25A5	PTGES					MAT2B	ZNF180		ZNF536
	RASD1			MYH7	RPL11	TMED2		PSMB9	GAPDH	HOXB7					MAT2A	OXSR1		CDH19
	ACSS1			LYZ1	RTCD1	RAB6A		FDX1	ALAS2	PLA1A					TDG	BCS1L		FGFR3
	PMS2			RASGRF1	WBP5	CCT4		IFITM3	ACADVL	DHH					BNIP3	RAD50		CREB5
	SIAE			PSMD14	STX12	FAM46C		RPL11	ETFA	PDE1B					MMD2	SMUG1		PVALB
	OLFR1148			HSPB6	FAM120A	MRPS24		CCNI	UROC1	ECI2					HPCAL1	POLR1A		CSF1R
	FANCB			LYZ2	RPL36AL	UBE2E3		IL2RG	PGM2	CHTF18					HN1	IFIT1B		DOCK5
	SLC30A1			HTR2C	GPR158	UBE2E1		FZD4	PPA1	LIPF					CDK16	ALS2		USP54
	FTSJ3			DBI	ZRANB2	PPP2CA		SLC6A6	PSMC4	GPR176					SERPINE2	KIAA0226		AMY2B
	AZIN1			HSPB1	NDFIP2	FKBP1A		EIF5	TFR2	GJA4					PEA15A	ANGEL1		CNP
	MAN1A			PDLIM3	NEBL	ZADH2		STAR	VPS28	SOX17					CNTD1	CCDC66		RHOBTB3
	LOC100505143			CALB2	SLC6A15	FHOD3		PSME2	ITIH4	LIPH					JUND	RBM41		SALL1
	DNAJC10			ATP5H	RGD1562629	AKR1B3		SF1	SLC46A3	HMOX1					TALDO1	CRP		SETP4
	BLVRA			MB	EIF5	GDPD3		GM20253	IFITM3	GARNL3					SQLE	RERG		MAN2A1
	NARF			RPL36A	SSX2IP	ACYP2		RPS25	ITIH3	IER3					BCAN	COL15A1		MBP
	CUL2			NDUFA8	RPL8	LMO7		SET	IFITM1	8430408G22RIK					GM6756	UHRF2		EFHD1
	PAICS			NDUFA5	GNG10	NDRG4		ZFP503	SLC35B1	D17WSU104E					CDC42SE2	RPE		CLCA4
	REXO2			MID1IP1	SKP1	ZFP36L1		SPARC	CLDN3	CLHC1					BAP1	CROCC		CYP2J2
	ABCC3			RPL35A	AKIRIN1	TMEM123		IFI30	C4A	CCDC113					SPARC	PRELP		HHATL
	ARAP2			RPL23A	H3F3B	ASB11		PLAC8	C4B	DUSP6					TTYH3	KIAA0101		SLC14A1
	2018-03-08			ALDH1A1	NXPE3	ROMO1		A730098P11RIK	KRTCAP2	EDN1					APOO	ZBTB40		GALNT7
	NUP133			RPS3A1	TCP1	SLC30A9		GLUL	PSMD4	PCP4L1					MYO18A	ITGAM		SUN2
	CES1D			P4HB	CLDN12	PAM16		TSC22D1	PSMD1	RIPK3					GSTM5	FYB		CMTM5
	PCCB			UBA52	RAPGEF2	QDPR		IGHA	CYP2C70	TNFRSF12A					TPI1	SENP8		SECISBP2L
	ITGAD			ASPA	ARHGEF3	ACTG1		CYP11B1	HES6	VEGFC					TCP1	RBM5		OLIG1
	NDUFS1			CTXN3	RPN1	SRP14		MZB1	TMED9	KLHL3					GM5806	TRA2A		TGFBR3
	ATG4A			HIST1H2BL	CLTC	COX14		GRAMD1B	SURF4	CYP7B1					MPND	OXCT1		2018-09-04
	SERINC1			ETFB	NEDD8	TRDN		MBNL1	ERDR1	LYVE1					IGSF21	PTER		QKI
	SLC25A2			ATP2A1	TCP11L2	FAM96A		NPM1	MYLPF	TMC5					PRMT2	RNPEP		CLK1
	GTF3C3			LDB3	RPS15A	GM11847		TMEM176A	TNNT3	RHOC					DDB1	ARHGDIB		ERBB2IP
	FECH			RPS4X	RPS27A	GPSM1		1200016E24RIK	SERPING1	MMP10					FABP5	BMS1		HLA-DRA
	COL14A1			ZIC1	CCT2	GM19579		HNRNPUL1	ATF4	KRT19					VMP1	COLGALT1		CDR2L
	AMD2			CACNG1	ATP6V0E2	HMGB3		CYP21A1	MOXD1	ID1					PIGQ	UBQLN4		GAL3ST1
	MTIF2			RPL7A	ZFR	CXX1A		IGHM	C4BP	KRT18					CRIP2	C2ORF76		MCTP1
	CBWD1			PPP2R1A	CACYBP	KLHL41		GRN	TMEM200B	FXYD6					PSMB5	DHDH		CRYBG3
	5730455P16RIK			MAPK10	TM9SF2	SBK1		AKR1B7	PCBP1	MZB1					TBC1D10B	TAS2R13		LINC00320
	RPAP3			WBP2	HNRNPH1	RPL31-PS17		CRIP1	HPX	COL18A1					GSN	OTOP1		ST6GALNAC3
	ORC5			GNG3	PSMA2	RPL31-PS12		CYP2F2	C2	GM5483					KLHDC3	C19ORF44		NCAM1
	HAUS6			CNTD1	USO1	H2-T23		PTPN1	2310036O22RIK	REG3G					MOG	CAPN11		SMG1P3
	TSPAN15			ATP6AP2	AKAP11	LDB3		TPM4	SEC63	CLTB					CWC15	POP1		MEGF10
	APOC1			EIF1	ENC1	DDT		HSD3B1	CDK5RAP3	AEBP1					HS3ST2	OR4C16		MOSPD2
	ALDH1A1			NTAN1	CEPT1	MAT2B		MPEG1	LYPLA2	MEDAG					ARHGAP33	OR6C3		TRPS1
	MKRN1-PS1			ITM2C	RPS8	GBP7		CRIM1	SEC13	SOCS3					PPIB	IWS1		RNPC3
	ALAS2			RPL34	MORF4L2	CD9		RPSA	CYP7B1	SBNO2					DAP3	EXOSC6		HAPLN2
	CLN8			MGST3	CNIH1	PPARGC1A		CXCL13	CP	UCHL1					NDRG2	TMEM67		HSPB1
	2610044O15RIK8			STMN1	SCG5	GBP2		LY6D	MLF2	NCKIPSD					PURB	LONP1		LBR
	CCL8			FTH1	NAPB	S100A11		SCG2	NME1	KIF1A					EMC3	INTS4		SPX
	PPP2R1B			A730098P11RIK	RAB1A	TMA7		PPIB	KRT18	RRAS2					ROMO1	VPS13A		RALGDS
	CCL7			GM5805	NAPG	RPL35		AKR1CL	HRG	ANKRD1					RPRM	HDHD3		FNIP1
	KYNU			ALDOC	RPS3	PLAC8		GM13430	SERPINA12	CBR3					DSTN	SFXN4		LOC100509635
	TIGIT			TOMM6	KCMF1	TINAGL1		GIMAP4	RPN2	WDR16					MINK1	OR2Z1		MID1IP1
	CHCHD2			THY1	CCDC132	RPS27L		CTGF	HIST2H2AC	NFYB					TRAF3	RPL31		GABRG1
	TRIM23			MDH2	TRAPPC2	GPR116		TMEM123	LITAF	GCH1					TMEM234	SLC4A1AP		LOC100506395
				DYNLL2	RAP1GAP2	PSMA5		PCNP	C8B	BC048546					MAG	PCDH15		GREM1
				PYGB	TBCA	LAMTOR1		TUBB5	HIST2H2AA1	CLIP4					ATP6V0E	MRPL15		DAAM2
				CKB	ARMCX2	PLIN3		CFL1	ORMDL3	FKBP1A					CHMP5	IKZF2		DDIT4
				GIT1	UBA2	F13A1		F2R	QSOX1	B3GNT3					AK1	C12ORF65		PPAP2B
				APLP1	CHMP7	TPM4		LY86	GM4024	PKN3					HTRA1	ANAPC10		TXNIP
				TUBA4A	DDX5	SLC25A39		MFGE8	1110008P14RIK	PLIN2					COX14	TXNDC16		NPIPB5
				LY6A	CTTNBP2	LY6E		CSF1R	GCGR	FEN1					SH3GL3	RXFP3		CERCAM
				RNF187	SAT1	SLC9A3R2		CORO1A	RNASE4	ORM1					PRRT1	RCC1		LOC100134445
				GRINA	PLCXD2	2010309G21RIK		SERPINA3G	LRG1	CCL12					FAM84A	TRPM7		PTMAP5
				PEBP1	APMAP	IGKV8-30		LCP1	F9	CDKN1A					NDUFS2	AMZ2		SLC24A2
				NCDN	RGD1307752	RPL17-PS10		MS4A1	SAA2	TCF23					MOBP	PGBD1		DYSF
				CHCHD10	RGS7	REXO2		YWHAB	TCAP	FSTL3					CALB2	SLC10A7		LOC100510649
				KIFC2	ATP6V1H	CD24A		MCL1	SAA1	AKR1B8					CCDC32	TMEM42		SLC5A11
				ST6GALNAC6	HMGCS1	IFI27L2A		PCOLCE	FKBP11	PRSS22					PPM1B	MRPL24		PKD2
				CPLX1	NAP1L3	LYZ1		PPAP2B	ORM2	FOXQ1					RPL10A	LYVE1		ADD3
				EPN1	SLC4A10	MCL1		CCL8	ORM1	HYAL2					RND2	MRPL22		EFS
				BCAS1	PJA2	VWF		CCL5	MRPS34	CXCR1					SLC25A22	HIST3H2A		CLMN
				SMIM13	SCN4B	TSPAN13		ITGB8	CPN2	CAMK2N2					SLC25A23	RAD51C		POC1B
				SOD1	SLC25A3	MYLK4		SCARB1	LMAN1	ENC1					RPL24	MTF2		VAT1L
				RPL31-PS17	CELF4	AW112010		STARD4	OS9	DMBT1					SEPP1	PIGA		LOC100505971
				GLRB	NCALD	1810011O10RIK		RPL24	GC	CCL19					RRAGA	ATM		MGC12488
				GM1821	ITPR1	GM12191		ZFYVE21	TUFM	MFSD2A					PSMC5	MITD1		PLEKHH1
				TPT1	MFSD6	COX7A2L		MGP	CKM	SPINK3					PSMC3	CENPQ		TRIM22
				NCKAP1	COX4I1	RPS18		CD9	F12	GDF15					VIM	RAPGEF5		ADHFE1
				DCTN1	BCAS2	VEGFB		ACOT3	SERPINA3N	AOC1					RPL22L1	SLBP		LOC100507390
					TIMM8B	PABPC1		VPS28	GLTPD2	GRRP1					PFN1	FASTKD1		ETNPPL
					GLRX3	TAX1BP3		IFITM2	LY6E	2310007L24RIK					ITIH3	ADM		MARCO
					YWHAZ	HINT2		WBP5	HC	SERPINA3M					PLEKHB1	ADRB2		SLPI
					CDC40	CD52		AQP3	FETUB	TMEM252					ATP5A1	ERI1		CORO6
					CDC42	GAA		LY6C1	FKBP4	FCGR4					AQP4	OR4C45		MT1H
					TRAPPC6B	HNRNPH2		RNASET2B	H2-K1	CXCL13					TOB1	TCP11L1		STX1B
					EIF3M	RAMP2		CYP2D9	COX6A2	SERPINB6B					BSG	CC2D2A		CCDC84
					RGS10	C1QA		ABCB1B	EGFR	LY6A					PSMD6	MPP5		MT1E
					VDAC3	AKAP12		TMEM184B	NLRP6	XIST					RABAC1	OR1L8		MT1F
					KRAS	XDH		MIF	HIST1H2AF	LRP11					RPL19	PCDHB12		ZNF395
					RAB18	CCT7		COX7A2L	SLC25A45	FKBP5					B2M	WDR12		WBP2
					EIF3E	SHISA5		AIF1L	PDIA4	AGRP					EXPH5	MRPL45		LOC100128727
					TRIM35	1110034G24RIK		FERMT1	F2R	CD177					RPL18	KIAA1715		HSF2BP
					HDAC2	PPIB		RPS27	HBB-BS	ANKRD37					NDFIP1	ZNF354B		APCDD1
					NR3C2	NDRG1		SQLE	HBB-BT	RASL11A					TSPYL4	GFM2		RGPD2
					RBM5	EPHX1		PPP1R1A	LCN2	LOXL4					COX7A2L	INVS		HERC2P9
					RPS4X	CYBA		PRKAR1A	CDHR5	NDRG1					EIF1	CRYBA1		NPIPB15
					CHCHD2	MAP7D1		SERPING1	PGP	SCEL					GM2710	PRIM1		SEPN1
					RPL21	COX17		PSME1	ND4	ITPRIPL2					FAT2	PNMA1		BSG
					PPA1	SRGN		HOXB7	PVALB	GBX2					GM3244	SMCHD1		MSANTD2
					GTPBP2	NFKBIA		RPL5	H2-Q10	CAPN5					ITM2B	ZNF329		DDX26B
					DKK3	LPIN1		AKR1C19	CPB2	HAS2					LXN	ZNF560		SPOCK2
					NECAP1	YWHAB		RPS16	COPB2	CAR14					RPL14-PS1	UBE2A		STAT6
					NISCH	HIST1H2AO		PRDX4	VTN	PHLDA3					GM10221	BSPRY		STXBP6
					CLNS1A	GBP10		LGALS3	CML2	MAP3K6					BEX1	OR51T1		MEST
					FEZ1	IGLC2		RPS19	UBG	HIST1H2AC					RPL32	FAM173B		NTSR2
					ACOT7	WDR83OS		RPL37	UGT3A2	PCYT1A					MGST3	BUB1B		LINC00632
					CALM3	RSAD2		SCARF2	CYC1	SYT5					PCBP1	OR9A2		PTGDS
					AHCYL1	CCDC80		CTSB	EDF1	CD93					ATP5C1	SLC25A35		LOC100509558
					CYFIP2	CRISPLD2		GSTM5	MUP6	FST					PLA2G7	SLC25A37		ARSA
					PLEKHB2	IFI27		BTF3	DAP	INHBA					RPL8	RNF32		ALG9
					UQCR11	SERBP1		GSTM2	MYH8	AA467197					SCP2	ZCCHC7		CHST7
					ARXES2	RPL29		ANXA2	HBA-A1	METRN					PRDX1	CHRM2		GINM1
					APCDD1	APP		ANXA3	DBI	REEP1					RPL36	OXNAD1		LOC101928307
					NAA60	RPL11		ANXA5	MB	DCTD					RPL39	DNAJC28		SNHG9
					BSG	POMP		ATPIF1	1300017J02RIK	SELP					RPS10	C1ORF112		LOC729570
					PSMD3	IFITM1		H3F3B	FGA	TMEM2					APOD	OR2AK2		PRRC2A
					TCEB2	WBP5		SSR4	HIST1H1C	PBP2					PRKACA	SRBD1		TLCD1
					ATXN7L3	AKIP1		EMP1	FGB	DDAH1					RPS13	RXRG		PPP1R1B
					BC037034	C4A		PSG23	HIST1H2AP	FSCN1					PSENEN	PURG		RNF208
					RNF112	LOC287167		CP	FGG	BEAN1					RHOA	ANKRD34C		VAMP1
					NTSR2	FBXL22		MRPL23	HIST1H2AI	H2-M2					PTGES3	LIME1		NOL12
					SURF4	LOC100360491		CLDN16	RANGAP1	GLIPR2					H3F3A	NASP		ITM2A
					COG6	RPL17		ARHGEF3	DCT	ZMAT1					H3F3B	NUP155		ZFPM2
					PLK3	LOC100134871		GAS6	HIST1H2BF	SERPINA3F					AKR1A1	OR10J3		PLA1A
					GDF1	GADD45A		HOXD8	EIF3G	PODXL					RHOQ	GMNN		SPARC
					BROX	MYL12A		LITAF	HIST1H2BH	IGHG1					PTMA	FAM107B		TNFRSF6B
					COMMD4	RPL31		CCDC107	HIST1H2BE	9330162L04RIK					ALDH6A1	PDS5A		HHLA3
					PRKCB	RPL30		MRPL33	CEBPB	A4GALT					TPPP3	KRCC1		MT1X
					PTOV1	ENO1		SERPINA1B	HIST1H2BN	MSC					ID2	ESD		TWIST1
					CTPS	MGST1		NEU1	SEC11A	SEMA7A					GM12657	ACAA1		PEG3-AS1
					TUBG1	RPL9		SH3BGRL3	HSP90AB1	EFHD1					ALDOC	FN3K		FCRLB
					NUDT16L1	RPS16		DYNC1I2	HIST1H2BJ	HMGCS2					D10JHU81E	TRIM68		MT2A
					AIMP2	SCPEP1		IL11RA1	MSMO1	LIMK1					HMGN2-PS1	SLC37A3		LOC100507397
					MLLT11	LGALS3		1700011H14RIK	XLR4A	CMTM4					BTG1	REXO2		CCDC92
					AIMP1	C7		CBR3	POLR2L	ITGA5					ABHD3	CRYGS		SNHG24
					RNPS1	LOC100360150		GSTO1	SLC25A25	MMP3					SDC4	NAT8B		LINC00537
					ATG2A	RPS19		LAPTM5	UST5R	MT1					CSDE1	MRGPRX4		SLC19A2
					TMEM9B	SNRPEL1		BGN	ADHFE1	PA2G4					EXTL2	SETDB1		SCN1B
					ATF4	SKP1		RAB11B	ZFYVE21	PPP1R18OS					CSRP1	CDC5L		GABRA3
					OGDH	ANXA2		PPP2CA	UPB1	OAS2					C1QBP	IQCG		MMP24-AS1
					UNC119B	TSC22D1		C1QB	MT1A	IMPAD1					TIMP4	C6ORF211		GNG13
					CUTA	ATPIF1		CSTB	PON3	IL3RA					GPRASP2	ZNF638		LOC286272
					MACF1	HBA1		CD63	LOC259246	BCL6B					DYNC1I1	FAM96B		VEGFB
					SCHIP1	ZWINT		CDKN1C	LOC259245	ALPL					ATP6V1G1	FAM84A		CRLF1
					ATP5C1	NSA2		COX5B	CYP4F4	NES					BCAP31	PSMG2		TOX2
					CIAO1	TAX1BP1		TMEM147	IGF1	2200002D01RIK					GAD1	TOP1		KCNS1
					HNRNPLL	TMED10		UBL5	CMBL	FBP2					UBE2E3	FBXO48		CALY
					SOX2	PTPRR		GM6548	SULT1C2A	NRIP3					RPA1	MFSD8		GAS2
					DPF2	MAOA		SOSTDC1	AKR1C12	BOK					SNX17	GMPPB		LOC100507625
					TRP53INP2	HBB		FADS1	LOC366772	FGG					TKT	CCDC34		GABRB1
					PDHA1	LOC100360056		RPS9	PTPLAD1	NOS3					HRSP12	CEP290		KCNC4
					GNB2L1	NEDD8		S100A1	MLC1	UNC5B					CSTB	HIBCH		CAB39L
					AP3B1	TIMM10		RPS6	MGST3	RALGAPA2					RPLP0	MDN1		MEG3
					SIRT2	SPTA1		UQCC2	SULT1A1	TIE1					GDI2	FAHD1		CSDE1
					CS	SNX3		RARRES2	MT2A	CXX1B					PIGP	RNGTT		C8B
					2010107E04RIK	PENK		APLP2	HYKK	PLAUR					HEXB	TAF12		GLG1
					ID3	SEC61G		ATP1B3	AGMO	OOSP1					GSTP1	OR6N2		NPTN-IT1
					CCNG2	TIMP2		VCAM1	SLC19A2	MBOAT1					RPL18A	THAP2		LOC100129973
					CYB561	HSD11B1		HNRNPAB	SKP1	CLDN4					PSMB6	HIST1H2BA		ANKRD2
					PABPC1	MEF2C		ATP1B1	TSC22D1	ACKR1					UBL3	VPS45		AP1M1
					TFF1	SORBS2		NCCRP1	BBOX1	SPRY4					DZANK1	BET1		SPTBN2
					ERGIC3	PTGR1		NRBP2	DPYD	MVD					PSMB4	CCDC28A		GBF1
					RNF145	SPCS1		ARHGAP24	PXMP2	ACKR2					CHN2	SENP7		SPRYD7
					ARF1	ECM1		FCGR4	SLC22A8	GM7361					NEFL	SRR		QPCT
					PTPRO	CD63		GSTA4	MAOB	MSLN					ENPP5	UGT1A4		SCAF1
					MRPS12	GRN		GSTA3	HBB	PSCA					SCD1	INSL6		ELOVL7
					AATK	PRSS23		ZYX	OAZ1	ITGB4					MDH1	CHGA		RAB11B
					TIMM13	NPY		IVNS1ABP	SERPINA6	DDX21					SCD2	UNC13B		TUBB4A
					KALRN	LOC257642		AGRN	C8G	LAMA1					P4HTM	MCTS1		GPR143
					LDHA	MYEOV2		RASL11B	CAR5A	ARHGDIG					APPL2	CACNA2D4		LOC100505584
					DYNC1I1	CD59		GLB1L2	SULT1C3	SRM					CAR2	MYL6		STAC2
					DYNLL1	PDGFRA		DDRGK1	TMEM176A	D6MIT97					CRTAM	RBP3		ECM1
					MBD3	RPS9		PDPN	OAF	ADAMTS4					MELA	PPA2		RYR1
					WDR13	RPS6		COTL1	XIAP	CCL7					SDHB	RPL26		AMIGO2
					FKBP1B	TMEM258		GPC3	RGN	VSIG4					AGT	HNRNPF		CENPB
					FAM195B	POLE4		CAR15	ENPP3	CCL2					NSFL1C	AMER2		MIR770
					NOV	GSTA1		ACSS1	MYEOV2	LRRC8C					MORF4L1	FRMPD1		LOC100507636
					KCNQ2	S100A4		ESRRB	XDH	UPP1					PCP2	PANK4		RSPO2
					LLGL1	S100A9		EPHX1	MDH1	NHLRC4					PISD-PS1	PLEKHB1		CSMD3
					RAMP1	SLFN3		IGFBP5	CD59	KTI12					PINK1	THYN1		THAP9-AS1
					DYNC1H1	CD81		ARPC5	RARRES2	HPCAL4					FAU	D430042O09RIK		PPIL3
					RNASEK	LOXL1		TBCA	SERPINA3M	PSMB9					PKP4	TOB2		AMY1A
					CTNNB1	SCN7A		ACLY	SDHB	HIST1H4A					DEGS1	RS1		PPP1R16A
					CCNDBP1	HCFC1R1		CYP2D22	CXCL11	MARCO					CD81	ARR3		ZBTB16
					NUDT4	HMGN2		LCN2	ISCU	HIST1H4C					TMEM59L	GNAT1		PAX8-AS1
					PSMB6	LOC100362049		ESAM	RPP21	CD6					MRFAP1	CCNL2		NEAT1
					HEY1	RCAN1		H2-AB1	UOX	RBP4					PARK7	PLK5		SDHAP3
					SMPD1	LOC100911177		BLVRA	OTC	REC114					HBB-B1	EGR1		GRIN1
					RAC1	NOP10		SLC2A1	COPS8	GOT1L1					COX6A1	ICMT		C6ORF136
					YIPF3	FBN1		LGALS3BP	TSPAN31	VIT					PCNP	PHC2		ZYX
					CACHD1	ATP6V1D		TACSTD2	HSD17B6	H2-DMA					LAPTM4B	RTBDN		RNF182
					DOLPP1	EFEMP1		GSTT3	PAPSS2	SLC5A1					LAPTM4A	PAQR4		HDDC3
					SDHB	LOC689064		PLAU	OBP3	IL2RG					PPME1	TALDO1		GALNT15
					GTF2F2	LOC679823		FGF1	IYD	FAM169B					LAMP1	PTOV1		ZNF791
					PCDHA12	GYG1		SNN	CYP2J3	STS					HCFC1R1	FAM160A1		ATP1A3
					COPS6	IGFBP7		BAG1	GCKR	VPREB3					SPP1	SLC6A6		ABLIM1
					UQCRQ	LOC100363838		PIM3	INHBE	A130001G05RIK					TRAPPC3	ZFPM1		DACH2
					PTPN9	RPS3A		IGFBP7	KMO	CREB3L3					IK	MIP		LINC00599
					SBDS	DAB2		DTNBP1	H1F0	CHAC1					SLC38A1	CSNK2B		SLC16A6
					SRSF6	NPC2		PRODH2	LOX	CYP1B1					SLC30A9	CRYAB		IGFBP2
					FKBP4	MFAP4		RABGGTB	RSRP1	GM19939					HPRT	PKIG		GGT5
					SRSF9	FAM96B		NIPSNAP1	NIT2	RIBC1					GFAP	LPGAT1		MYPOP
					AGRN	IRF7		HP1BP3	PECR	SNCA					HOPX	RPL30		TRAPPC1
					YPEL3	IFI27L2B		NDUFB8	RNF181	NFE2					RCAN2	RPL9		WFS1
					GTF2I	CHI3L1		TRF	MRO	EGR2					SELM	NLK		HBG2
					RGS14	LOC689574		ATP5L	LOC689064	ZRANB3					MAP7D2	MRPL20		C14ORF23
					CHPF	GTF2A2		CLCNKA	UBB	OLFR1423					GM11702	TSPAN5		CHCHD10
					GPS1	LOC500300		KNG2	NIPSNAP1	NR1D2					PVALB	KAT8		FAM229A
					CTNND2	NDUFB4		KNG1	MGC108823	4931406C07RIK					LRRC58	TRP53INP2		LOC100288152
					HSD17B4	HSPB3		SCIN	HAGH	RIIAD1					SEZ6L2	RIMKLA		CES4A
					PARK7	ATP5I		EIF4H	FBP1	SCGB1C1					CNN3	LYPLA2		MESDC1
					RFNG	RGD1565033		NDUFA5	CPQ	SNHG11					MPC1	AP3B2		SCRT1
					SEZ6	PGPEP1		DCN	RGD1559960	CFAP58					BTBD3	DUSP7		NAT6
					TUBA3B	LOC688473		MGRN1	NDUFB3	CFAP57					NARS	SLCO4A1		MAFF
					TUBB5	NICN1		EMC10	GHR	CRYAA					MBP	ELOF1		SELO
					LDOC1L	TPD52L1		UROC1	ATP5H	LST1					PCSK1N	RPN1		LOC729732
					TUBB3	ALDH1A1		CD59A	MFSD6	4932443I19RIK					GPX4	CLTA		H1F0
					HCFC1R1	C1S		ALDH2	RREB1	CAPSL					CMTM5	5430405H02RIK		ALDH3A1
					RPS2	CRYM		KYNU	FAHD1	SPEER6-PS1					MT1	STK35		GPR108
					SPOP	PPA1		CTNNAL1	SMIM14	CFP					NAP1L2	KIF1A		TPP1
					NDUFV1	PISD		MECR	UGT2B17	ENO4					6330403K07RIK	PENK		TOX
					ABCF1	PSMC6		IGHV1-72	MID1IP1	RRP9					NAP1L5	SNX1		CPLX1
					HIST1H2AC	EIF1B		GLYCTK	SELENBP1	LIPA					2018-09-04	BC005624		SLC26A2
					SYT5	VPS29		AP1S1	CTDSP2	IL4I1					RCN2	BBS9		CACNA1A
					BUD31	SKAP2		WDR74	SARDH	ZXDA					NDUFS7	RAB6B		LPL
					NSG2	CDK16		SYTL3	C1R	ZC3H12D					GRSF1	LYAR		REG1B
					REEP1	H2-BL		CD2	C1S	FAM134A					CBLN3	PARP6		LOC283788
					HGS	EI24		CCS	LRTM2	F830005D05RIK					PSMD14	MPP4		FTX
					1810037I17RIK	PLEKHB2		RBP1	BPHL	BCL2A1D					NDUFB5	MDH2		FAM107A
					H1F0	UQCR10		BAX	FBXO9	JUNB					TRF	SYP		RORB
					FSCN1	SLC12A7		TNFSF8	GAMT	TRP53INP1					HBA-A2	FOS		WASH2P
					UBA1	SH3BGR		SF3B5	KRT8	BCL2A1B					ATP5O	HYPK		TTF1
					ST6GALNAC5	H2-D1		SERPINE2	CIDEA	SNORA70					RAD21	PRMT1		PLCXD3
					LRRC59	CMC2		H2-DMA	MGP	GP2					H2AFZ	WTIP		C1ORF213
					TXN1	NR1D1		OLFR1314	PSMC2	VAV1					GLRX5	FAM213A		FAM198B
					CPLX1	ANK1		OLFR1316	SPARCL1	TLR2					MID1IP1	ZDHHC16		EFEMP1
					ARHGEF25	ARFGAP2		CLDN1	RPL22L1	MMP12					S100B	TMEM229B		ARL17B
					GM19558	VASP		KRTCAP2	RPL12	BST1					SGPP2	SPC25		PODXL
					HTRA2	HSPG2		OLFR1317	TOB1	FXYD4					FH1	RNF123		NMRK1
					AKR7A5	MIR686		OLFR1318	NRBF2	BHLHE40					2700060E02RIK	RPLP2		PRODH
					TMEM223	TAGLN2		PROK1	RPL17	HCST					SNRK	FAM57B		LINC01347
					NDN	SPRR1B		NCKAP1L	GADD45B	TLR7					EIF3F	GUCA1B		ZNF385A
					BTBD3	MACF1		KLF10	STARD13	NRN1					VDAC2	CRYBA2		IQCB1
					ANKRD10	ISCA2		SLC16A13	KLF15	CTSZ					TPT1	CRYBA4		PCDHGA3
					BC094435	MRPL18		LOC637260	RPS26	KRT25					SCARB2	RASL2-9		GFPT2
					TMSB10	H2-L		FAM136A	POR	CD3G					EIF4A2	ZDHHC5		IRF2BP1
					COA3	MRPL16		TMEM199	TCN2	THY1					SEC23A	TMSB4X		RAD23A
					JAGN1	ANAPC11		GJB1	RPL27A	CD3E					HIST1H2BL	NEFL		PILRB
					H2-T18	ZNHIT1		CLPP	CSNK2B	CTSS					U2AF1	TMEM38A		BAIAP3
					ATP13A2	MRPL4		HYOU1	RPL32	GABRR2					ATRAID	CCT5		SON
					ASNS	MRPL21		MS4A7	MGST2	RHPN2					DDT	PAIP2		NFKBIA
					NDUFC1	PTGES2		CFI	TMEM97	CTLA4					RBM3	PDE6H		BMP4
					EPN2	EMP1		H2-L	RPL9	CD37					RESP18	UQCC3		RAB30-AS1
					CLK1	H19		MRPL14	RPS15	1700026L06RIK					BEND6	CRYBB3		RPL37A
					SMDT1	VEGFA		PPP4C	PRDX1	CCR6					RPL12	VRK3		AKT1S1
					ARL2BP	LRPPRC		HMOX1	COX1	LOC100041504					RNF7	ATXN2L		MYH9
					NDUFS5	FAM101B		TIMM17B	SDF2L1	CCL21C					ABAT	RGS9BP		LINC00326
					PEX6	OAZ2		FCRL5	BTF3	TCRG-V4					GJB6	TRAFD1		PLEC
					SUPT5	TMED4		EMP3	GNB2L1	PRMT8					VAMP1	SLC25A33		PYCRL
					KCNK1	KIF1C		TMEM173	A1CF	PET100					CRYAB	AIPL1		HSPB6
					TOP1	SMYD1		SNORA69	SULT1B1	SYP					RPL34	BC017158		GMPR
					B4GALT2	PGAM1		RNU73B	SERPINA1	FAM183B					SLC6A1	PVRL1		LOC100133583
					HPCA	DYNLL2		MS4A4D	NR1I3	STAC2					RPL7	MRFAP1		HSPB3
					TRADD	CLIP4		DDA1	TIMM10	HCLS1					YTHDC1	GLB1L2		SMG1P5
					AGAP3	MRPL52		CASP12	GNPNAT1	4930502E18RIK					MAP1A	CTGF		FBXO46
					NDUFB2	HNRNPA2B1		SSR2	RPS15A	DNASE1L3					ZBTB11	KIF5A		AGAP4
					2900097C17RIK	HNRNPH1		MGL2	TMED5	TSSK1					LY6A	PURB		IDI2-AS1
					BRK1	DSCAML1		HAVCR1	DYNLL1	HEXA					SRSF3	IGFLR1		PLTP
					RAP1GAP	ANGPTL2		CDKN2C	GCH1	CCL11					PPP1CC	HMGN2		BCL7A
					ATP5O	GM20746		ARG2	TUBB4B	TNFRSF13C					HMGN1	KPNA2		YBEY
					GTF3C1	GFM1		EMR1	PSMA6	PIGR					GPX1	ESRRB		C8ORF82
					TRO	GM11353		P2RY10	PSMA7	CXCR6					ATP5E	F2R		LOC100287497
					CALB1	TGFB1I1		MS4A6C	PSMA1	AKR1B7					COX4I1	TMEM132A		LONRF2
					CALB2	NUDT3		MS4A6B	ERRFI1	LYZL4					EIF3I	HPS4		C2ORF40
					BOK	PTMS		IGKJ1	RPLP0	AKAP14					SLC12A2	CARTPT		HIST1H1C
					TNPO2	TRAK1		ANGPTL3	CST3	GPNMB					WNK1	DUSP26		TCFL5
					MARCKSL1	SLC8A1		FABP1	RPL18A	CXCR3					RPS20	TMEM9		VWF
					NDUFA9	AIFM1		WDR45B	PSMB2	ENPP5					TSC22D3	TMEM237		GOLGA6L5P
					RNGTT	TSPO		HEXA	LOC257642	RAC2					RHOB	3000002C10RIK		LMTK3
					NDUFA7	GM5453		CCL11	HSD3B7	GP49A					ID4	CDHR1		PKM
					FAM98A	TMEM14C		GSTP2	RPS9	TGFB1					SGK1	MALAT1		PPDPF
					CSF1R-PS	UQCRQ		NDUFA11	TPM2	APOL11B					CLIC4	RSRP1		ZNF738
					SSRP1	SRSF6		TCF21	CYP51	CD72					CTSS	PPEF2		MGAT4C
					FH1	DEGS1		IGHV1-26	EEF1A1	CCDC109B					MAP1LC3B	KCNE2		HNRNPU-AS1
					GABRG2	UBE2N		MS4A6D	PPIA	POU2AF1					MRPS34	CLSTN3		KCTD13
					RANGAP1	H2-K1		LMAN2	RELL1	OLFR557					ATP1B3	COX17		SSBP3
					GAP43	ZFAND6		NUDT10	CDK2AP2	RAB32					TOMM20	KLHL17		LOC100505501
					ATXN10	H2-K2		PSMB5	AHR	LY6E					RELN	LRIT1		EPHB6
					CTDSP2	BZW2		PSMB6	SC5D	DYDC2					BAALC	NR4A1		LINC00342
					TRIM37	EFNB3		PSMB3	FLNA	FAM92B					NDUFV1	PHYHD1		CEBPD
					STUB1	CDH5		OLFML1	RPS5	C130026I21RIK					LHFP	IGFBP7		CAMK2A
					RNF10	TUBB3		SLC17A2	MYH11	PNCK					SLC2A1	CCDC12		LOC100506948
					MTCH2	MYPOP		TMEM14C	FDPS	APOL7C					HMGB1	KCNJ14		TULP4
					HDAC6	WFS1		GP49A	CYP2J4	CYP4A12B					HIST1H2BC	AHSA1		LENG8
					DCTN3	PCYT2		SLC16A1	DDOST	SLC27A1					AURKAIP1	RPGRIP1		PRELP
					LDB2	2310061I04RIK		IGK-V1	NAT8	SLFN2					VPS28	PLCH2		POMZP3
					YBX1	PPTC7		SERPINA3N	ND2	ODF3B					RPL10	R3HDM2		ARHGDIA
					CXXC1	1110008F13RIK		GOLM1	CDH17	HBB-B2					RPL15	LUC7L3		PTK2B
					SLC4A3	FRMD5		OLFR1166	INSIG1	TNF					NR1D2	SLC25A4		FBXO6
					MFF	UBE2R2		GTF2F2	TM7SF2	1810015C11RIK					RPS16-PS2	GPSM1		UPP1
					SEC61A2	GNB2		AGT	ACTG2	H2-DMB1					TMEM178	AMD1		LOC100507237
					SEC61A1	TXN2		LOC435333	EBP	SASH3					EN2	TNFAIP3		FAHD2CP
					AAMP	TXN1		CXCL10	IGFBP7	6820408C15RIK					RPS5	BC003965		LOC100288656
					NOMO1	COPA		NAIP5	LOC100363838	FAM26F					NACA	DNAJB1		MGP
					PGM2	ACTG2		IGHV14-2	ABCC2	1700007G11RIK					LIN7A	KLC4		AHCYL1
					RPL7A	FAM162A		PISD-PS3	HMGCS1	TBCC					HAX1	SERF2		IFITM2
					GAMT	NRTN		FKBP8	SORD	FBXO36					CNBP	IP6K2		PON2
					MOGS	CD99		SERPINB6A	2018-03-06	DNAJC17					EIF1B	1600002K03RIK		CYP1B1
					ISL1	CTLA2A		ADCY10	IDI1	NFKB2					FAM63B	RCVRN		CDR1
					PDYN	MSN		FIGF	SAR1B	GCLC					PTGDS	LMTK3		XRCC2
					TMEM170B	DAP		IGFALS	ALAD	1700112E06RIK					RPL17-PS9	GZMM		RPS26
					DSG1B	ARL2BP		CASC5	PGPEP1	SPIRE2					KLHL9	VAPB		GPR183
					COL1A2	ALB		IGH-VX24	HSDL2	PRTN3					GNAI1	ALDH1A1		GJB6
					HIST1H4C	NDUFB8		NPAS2	DCN	MYF5					SYT4	DDIT4		VAMP2
					VOPP1	HSPB2		IGKV9-120	EIF4A1	1700088E04RIK					SNORD47	KCTD15		AGAP7P
					HIST1H4F	BRK1		H2-DMB2	HMGCR	CNP					ATP6V1E1	SLC25A5		MT1M
					TECPR1	GM15772		METTL7A2HIGD1C	RPL10A	H2-M3					RBFOX3	RNF10		ZNF808
					GM13034	RAP1GAP		TRPC4	ZFP3	HVCN1					RPL22	ACADVL		KCNN3
					CPNE7	2018-09-15		AIP	PHF5A	PLAU					IMP3	PPM1N		SOX9
					GPR153	0610012G03RIK		LOC433053	ACOT7	SLC2A6					FBXO2	SLC24A1		RPL38
					PLAC9A	FAHD1		RCAN1	A930003A15RIK	CSF2RA					PLEKHA1	DAPL1		CD14
					NPVF	TIMM8B		MYD88	2010002M09RIK	GLIPR1					ZFYVE21	2018-09-08		BBS2
					SAMD14	LIMCH1		HPSE	GPATCH4	MMP25					AP1B1	SUMO1		EDN1
					USP17LD	H2AFV		PEF1	KNSTRN	G6B					PPA1	PDE6B		ANXA2
					SLC12A9	PCOLCE		TMEM19	CCDC70	ALDH3B1					SCAMP1	CHCHD2		DUSP1
					PAQR7	BC004004		PHPT1	SNRPD1	UBD					ETNPPL	IDH3A		NBPF9
					FZD5	SLIRP		IGK-V28	USP17LC	3300002A11RIK					RRAGC	MYO7A		H3F3B
					VPS37B	HIST1H2BC		OLFR1494	2010107G23RIK	TSNAXIP1					IFI27	PISD		SIGLEC10
					FA2H	ITGB1		PHB	MIR692-1	PTPN18					CD9	PRKAB1		NBPF15
					SLC6A7	WDR1		RHOBTB1	PLA2G4F	GALNT6					ADPRH	ISL1		TMEFF2
					LYPD6B	H2-Q7		CORO1B	PAQR6	POU2F2					IFITM3	PCDHGA10		NSA2
					RNF207	H2-Q2		MUM1	ALG8	THA1					WBP2	EML5		ANXA2P2
					TTLL12	CHCHD7		IGHG3	V165-D-J-C MU	TXNRD1					PLEKHB2	RBP1		HIST2H2AA4
					SSPN	SPEG		TXNDC5	SNHG6	MUP6					PON2	RUFY3		PCSK1
					FCRLS	PSTK		CLCA1	4930461C15RIK	IL4					SLC35B1	COL9A1		SLC18B1
					ZBTB8B	POLR2L		SLC38A4	AV099323	IRF4					PARL	BAX		HILPDA
					SPON1	POLR2M		SLC38A3	NDUFAF5	CES1F					RNASET2B	PLCD1		APOLD1
					TEX264	ATP6V1E1		UGT2B34	SLC22A7	SP5					C4B	PFN2		LRRC32
					UGT8A	PCGF5		GM7030	ALDOART2	CSPRS					PSMD4	CRABP1		TIMP1
					ZFP747	ZFYVE21		PYHIN1	DANCR	UNC79					MIF	SLC35B1		CLIC1
					LYPD6	IFT81		SLC4A11	PPAN	FBP1					TUBG2	UQCR11		MIAT
					TMEM189	AP1AR		PSMG4	SNORD116	SLC26A4					1500012F01RIK	FAM132A		GTF2H3
					OLFR723	RRAGC		NES	CDK5RAP1	LAT					RPS27	GNG3		ANO8
					GALR1	HIST1H4H		MCM6	TSPAN3	SMIM3					SLC6A6	CSNK1D		CIT
					RHBDL3	ASB8		MCM7	LRRC24	CXCL9					ACER2	PSMD6		HCK
					SORCS2	IGTP		SHC1	TNFRSF12A	NDUFB5					1700037H04RIK	PABPN1		RYR3
					MMP15	OPTN		NDUFB7	NME6	UBA6					EIF5	TCEB2		C1QB
					FAM101B	WBP2		PTPN22	AI195470	A230050P20RIK					RNF208	STAM		C1QA
					COL3A1	MSANTD4		BRK1	GNL2	DTX1					PRKAR1A	IGF2		ID2B
					PCYOX1L	PSMB10		BMP15	1810013A23RIK	HTR2B					ADSSL1	MLLT11		TBC1D3H
					GPR27	PARL		CYR61	CYP2G1	CXCL1					LGMN	LPHN1		NAMPT
					DCAF12L1	RNASET2B		PLTP	CDKN3	TREM2					SUGP1	QARS		OPHN1
					GPAA1	C4B		CES2E	BARHL2	TTC29					ATP6V1B2	BIN1		MDH1
					AACS	KRTCAP2		RDH12	DAZAP1	DPP7					VAMP4	VSX2		NEFH
					ANKRD9	UGP2		0610012G03RIK	GYPC	PSTPIP1					ARL6IP1	PTP4A1		FADS1
					SPRR2A1	PSMD4		BAI3	GM2090	ERICH2					MAGED2	GABARAP		SNRPN
					OLFR224	SERPINF1		SERF2	KRT23	CASP4					PITPNA	SPARC		CD163
					FAM43B	GBP3		PPP1R14B	SMYD2	CD300LD					PTTG1IP	MAGED1		GPR56
					HCRT	WFDC17		HN1L	GAR1	EMILIN2					ENO2	ARL6IP1		TARBP1
					ELOVL4	H2-EB1		GFER	LYAR	LPXN					IFIT3	PCBP1		ATP1B2
					DOHH	ARRDC4		TSPAN14	DIAP3	CASP1					RPS16	TSPAN9		ATP1B1
					ANO8	MIF		DBF4	SNX7	CFAP45					PCBP2	STMN2		RAB34
					SAMT1	IRGM2		CDC37	NQO1	LGI2					IER3	SERPINH1		RAB31
					GAL	IGF2		IMPDH2	ELOVL6	CEACAM19					CDK5RAP3	AKR1A1		GOLGA8B
					AVP	PARP14		APOC3	LCE1M	CD209F					CTSB	TUBB2A		S100A8
					F2RL3	SLC6A6		EIF3K	MRPS22	2610016A17RIK					SNAPIN	SIRT2		GOLGA8A
					RNF122	ACER2		SMIM20	MORN3	CTRB1					ANXA3	MLF2		AGAP10
					IL22	SLC6A8		PCOLCE2	FABP9	PTX3					TSC22D4	2010107E04RIK		CSF3
					FAM69B	LGMN		EIF3B	TSR1	SMPDL3B					GNG13	NSA2		FAM214A
					ZDHHC7	CDS1		PLAG1	ANKRA2	RSPH1					BHLHE40	MAPT		PAPSS2
					ZDHHC22	GABARAP		LUZP2	PNPLA3	GM5069					A730017C20RIK	ID3		CTGF
					LFNG	GATA6		H2-Q7	PTAFR	PIWIL2					CETN3	HAP1		RASD1
					SERP2	PTTG1IP		H2-Q5	AKR1B3	APOL9B					ENDOD1	ARHGEF7		ZFP36
					UCN3	C2		HSD17B14	AKR1B7	APOL9A					RPS27L	ARF5		COTL1
					RAC3	PRDX4		E330021D16RIK	EFCAB9	CD163L1					LITAF	PTPRO		LINC01000
					MLYCD	SULT1A1		FYB	CYP2C55	H2-Q8					ADIPOR2	MEG3		CD93
					ENPP6	MRPL9		ADAMTS1	DMBT1	MALT1					B930041F14RIK	SNX4		LOC399491
					GSN	PRKACB		POLR2F	APPL1	PLN					FCER1G	NEUROD4		MICU2
					EPM2A	APOD		UPP1	CCT7	CHCHD6					SLC32A1	UCHL1		ND6
					SEMA4F	LYPLA2		SEC11C	LOC100504128	XLR4A					GAA	SEC61G		ARHGEF25
					SEMA4C	SSR3		INSL6	KLHDC4	CKMT2					ACOT13	JARID2		C5AR1
					SEMA4D	AGTR1A		SP110	1700060J05RIK	CKMT1					LAPTM5	ATP5C1-PS		RASEF
					ATG9B	CP		IGKV4-80	GM17227	CCL8					TCEA2	TMEM176B		SAT1
					TBC1D20	OSMR		MRPS18B	1810009A15RIK	KYNU					PLIN4	CNPY2		PKD1P1
					ERP29	BHLHE40		BC005685	GDF15	1110017D15RIK					RAB3GAP1	WDR13		PHYHD1
					LRP10	FXYD6		PEX16	LMO4	VHL					TRUB2	TUBB4A		CNN3
					LZTR1	GAS6		SLPI	KLHL25	MDH1B					C1QC	COL4A1		TMEM104
					GM7102	GGNBP2		SLC23A3	GCK	INSL6					OAT	COL4A2		RGS1
					OLFR1393	CETN3		IGKV6-15	TUBA8	EAR6					C1QB	ENG		EIF3CL
					APOL7B	ADK		STX18	B230114P17RIK	DNAAF3					CD63	MAPRE1		SRGN
					CD83	AEBP1		IGKV4-91	WDFY1	HIST1H4M					DIRAS1	C1QC		C1ORF162
					RGS16	LITAF		SLC35B1	SNRPF	HSPA1L					CENPB	CDKN1C		MSN
					LRRC73	MRPL33		ARNTL	ABCG5	DAW1					PSMB3	TUBA1A		FKSG49
					PLOD3	SOCS2		SLAMF7	OTUD3	IFT81					GM6548	SPPL3		NFKBIZ
					ACAA1B	FCER1G		SLAMF6	NHP2	ASS1					CTNNA1	TUBA1C		COPG2IT1
					FBLN1	NPM1		WFDC17	ODC1	HIST1H4I					RALBP1	SMPD2		LOC100509093
					NKD1	CDV3		IGKV6-20	BC048679	2410004P03RIK					RPS9	NPY		ABHD14B
					GBX2	NFYC		IFITM7	TUBA3A	ADAMDEC1					2700094K13RIK	PSMB2		YWHAE
					GPC1	TMOD4		SLC34A2	RUVBL1	ATF3					RPS6	CKB		CBWD7
					IGKC	MRPS23		PRG2	H1FOO	HPGD					APLP2	SDHD		MTR
					SLC26A11	SACM1L		NUAK1	VMN1R90	SLC23A2					SERPINA3N	MYT1		LINC01094
					ACSS1	LAPTM5		ATP4A	ARHGAP44	GM17757					FAH	MORF4L2		CYR61
					LDLR	FAM213B		GM7609	EMC9	GNG8					NRBP2	SSU72		PDLIM1
					ATP6V0C	PER2		BANK1	SLC16A6	HOXA7					AXL	CAPZA1		MFSD1
					GGT7	BDH1		ADCK3	MPST	IFITM6					PSAT1	PLXNB2		LOC100506922
					BHLHA9	C1QC		ADCK1	LSM3	NEURL1A					GRINA	LY6H		WASF2
					SEMA6B	C1QB		SNORD104	SULT6B1	RNF138RT1					S100A8	XPR1		RHBDF2
					OPALIN	HDC		IGKV4-59	RTKN2	GM973					SRSF2	AGRN		CAMK1D
					CKAP2	PPP1R2		IGKV4-55	NAB2	PLK3					HJURP	GTF2I		ANKRD20A11P
					CARTPT	MRC1		IGKV5-43	RPS19BP1	IGF2					KNDC1	CTNND2		ALOX5AP
					ADAP1	GM6548		BEX4	NELFE	CMBL					DDRGK1	SEZ6		KLF4
					ADRA2B	FADS1		PPP1R11	SULT5A1	FERMT1					TCEAL5	HBB-B1		CLDN5
					CYPT2	SNRPN		CD79B	VBP1	PLSCR2					COTL1	LAPTM4A		S100P
					DDOST	CD164		GNG11	DIS3	1700019L03RIK					FDPS	CAPN7		KCTD12
					TMEM238	RARRES2		CD79A	H2-T18	PRKAR1B					OSBPL9	CFL1		CHURC1
					MAL	KLHDC2		SNORD116	PYCR2	SFXN1					GOT2	KPNA3		ITGB4
					GNB4	VCAM1		BCL2A1D	LAMB2	PKIA					IGFBP5	TRAPPC2L		TENC1
					ST6GALNAC6	CXCL13		CD14	COQ7	SSPN					DUSP26	SHFM1		IL1RL1
					MXD4	GSTA3		AKR1C20	LOC100505168	CFB					ACLY	CASK		ZNRF3
					OLFR1252	TGFBI		IGKV4-68	THRSP	ATF5					PREPL	TMEM230		RBM3
					UBFD1	GRINA		BCL2A1A	GM5643	CDS1					PCYOX1	PIAS3		AP1G2
					NPPC	S100A8		APOB	GM10638	GLDC					CERS2	ZFP322A		PSD2
					RIMS3	HSD17B7		D17WSU104E	5830403F22RIK	TMEM200B					FTO	GNB3		LOC100289333
					CALCR	TMEM242		CCR2	C030041B07RIK	MGST2					RAB3A	SELT		VSIG4
					BTBD2	PDPN		APOBEC1	HAPLN1	GATA3					BRI3	SAT1		CAMK2G
					MUC15	CCND2		NME3	TTC25	PLA2G7					LGALS3BP	COX7A2		BRI3BP
					SRD5A1	LAMP2		SPEER8-PS1	PYCRL	TSKU					FBXO21	UBC		EBF4
					FLOT1	CCND1		UBE2G2	POMT1	C3					TGM2	NDN		ARMC5
					GPX8	ESRRB		RHOD	LECT1	LGALS4					SNN	TXNDC5		ACOT2
					OLIG1	CISH		RENBP	CBY1	MAATS1					UBB	PLXNA2		PEX11G
					1700061G19RIK	IGFBP5		OSMR	DEFA24	2300005B03RIK					MED30	NRTN		CALM3
					PRAMEL3	ZFP46		IL1B	AMN	2410016O06RIK					BAG1	ZC3H14		LOC388780
					MT2	H2-AB1		KLHL6	NDUFA5	KIF21A					FBRSL1	DXERTD242E		CPNE9
					BAIAP3	CD274		ID3	LYSMD2	PLCG2					MAF1	NAP1L1		IFITM1
					BMP4	CUL3		FAM20C	HAUS1	ZBTB7C					NAP1L4	CUL4A		LOC440983
					CYP26A1	LGALS3BP		CRELD2	1810019D21RIK	PIFO					HSPA2	ACO2		DTNA
					PEX5	H2-KE6		TOMM5	SPATA2L	BBOX1					PTPN11	D430019H16RIK		MIR663AHG
					IMPAD1	OLFML2B		CD22	BC046401	IL10RB					DTNBP1	HBA-A1		GABARAPL1
					SERINC5	FCNA		IGKV1-135	PLA2G16	NME5					NIPSNAP1	DBI		ABCA7
					AARS2	2018-09-02		CITED1	GALE	GP6					DBNDD2	TRO		GDF2
					GPSM1	DTNBP1		STC1	DDIT4	SIRT3					IMPACT	GRCC10		STMN2
					BC040756	RABGGTB		CD3G	ASPG	CYP4F39					VSTM2L	SIAH1A		RFPL1S
					DEFA25	TGFBR2		CD3D	RNASE2A	TTLL6					EEF1G	CIRBP		AMZ2
					LMOD1	TMBIM4		SPEER4D	TAF9	ITPKA					NDUFS3	YWHAZ		SIGLEC12
					ABCB9	CSPRS		SEC14L1	SNRPA1	CLIC6					MAN2B1	ATOX1		ANXA6
					OXT	MAN2B1		SOCS2	PPP1R13B	ELOF1					TMBIM6	CLDN5		LYRM9
					MFSD9	TNFAIP8		PENK	H2-Q8	LRRC36					HP1BP3	GAP43		NME5
					KIF19A	TRF		RRAS	1700110K17RIK	FOXC1					LYZ1	ATXN10		BMS1P6
					ADAMTS15	PDLIM1		TMED3	STK32A	CITED4					YWHAG	INA		RARA
					RASGEF1B	PDLIM5		NFIL3	ALDH1B1	GM14964					RASGRF1	EIF3C		RAPGEF4
					UBE2Q2	PLA2G12A		CD53	UPP2	SERPINA9					A230050P20RIK	ITGB1		NRN1
					KRT33A	IRX3		MMD	SNRNP35	B930041F14RIK					HAPLN2	HDAC6		ARHGEF1
					MADCAM1	ALOX5AP		IGKV1-117	KCNJ2	STK36					DBP	THRA		MED15
					IP6K1	PPM1A		MRPS26	ALYREF2	RASSF10					BCAS1	CRMP1		PLEKHN1
					WNT3	RAB12		MRGPRA3	IL1R1	1700024G13RIK					IDH3G	SEC61A1		MAP1S
					5430435G22RIK	EIF4A1		SLC22A27	GTPBP4	GM1673					SMIM19	TDG		NCR3LG1
					WNT4	MGRN1		ESYT1	AA415014	CTSE					VWF	CRYM		ZDHHC11
					LGI3	PRELP		CD48	SDPR	ADIG					CIRBP	MAPK6		TTC7B
					DEFB35	USE1		CD44	COL9A2	RSPH4A					HDGFRP2	PGM2		LOC100510495
					LSS	EDNRA		C1QC	VIP	LEFTY1					TIAM1	OR8H2		FABP7
					2610528J11RIK	CCL9		GDPD3	PGAP2	PACRG					PPM1A	STARD6		FOSB
					TSPAN15	CD59A		CAPG	AI314034	MOCOS					SLC25A18	TREX2		STAG3L2
					TSPAN14	CCL8		MKI67	SLC5A6	ND4L					RAB14	COL24A1		LOC100507630
					PITHD1	VSIG4		CST7	6820431F20RIK	FAM213A					FAM131B	RSAD2		CREG2
					FAM131B	GBP6		CRIP2	MYC	FABP3					ANK	TAAR5		LOC100507197
					RPL10L	SEPP1		CPN1	ST3GAL5	MORN5					POLDIP2	ZNF705A		NEFL
					LRTM2	HIST1H4C		NANS	E2F3	ESYT3					DDX25	APLN		TMEM14B
					SRM	ACOT2		MKRN2OS	S100A16	1700026D08RIK					ALAS1	SFRP2		ACYP2
					GRM2	TPRGL		CD72	MUCL1	NPDC1					LDB1	RHEBL1		TBC1D24
					FOXRED2	PPP1R3B		NPY1R	ZFP960	CLEC4A1					CAMK2B	MYL1		NUTM2F
					GRM4	ADCY6		TYROBP	RNF112	GSTP2					USE1	MGP		KANK3
					PRRG4	RAB11FIP5		GM16498	SNHG1	DIRAS2					SLC25A28	MRGPRD		ANKRD36
					ADAMTS4	AMY1		YPEL2	ST8SIA3	D130043K22RIK					XLR4A	OR4K15		ANKRD35
					GNA12	PCBP2		TGFBI	BACH2OS	MLYCD					RPS4X	OR4C13		COX6A2
					FAM73B	NUDC		KLRD1	FZD7	BC051142					SUMO3	EPHA2		YY2
					ZFP661	MAOB		CD68	KLF10	ENPP4					WDR6	RIN3		KIF5A
					WSB1	MAP1LC3B		CD84	PHKA1	MFSD2B					FBXO6	ASB4		WIF1
					ARL10	SPTBN1		CCDC149	GM2717	LMO2					AAMP	OR5AK2		BAALC
					DUX	PSMA6		GIMAP3	PIK3R1	CCDC155					HAGHL	C2ORF71		ZNF786
					VWA5B1	PSMA3		LOXL4	PROL1	MRGPRA2B					PCDHB9	TRIM13		SH2B2
					MIR539	IVD		GIMAP7	HOXB8	DNAJB13					TPRGL	FGL2		KCND3
					GM20917	PSMB3		TIMM50	OSER1	TAP2					CMAS	CALML3		IDH2
					HPCAL4	FAH		DOCK11	ZFP746	ENKUR					RNF5	PPP1R3A		LOXHD1
					MIR543	GSTA4		DOCK10	CYP3A16	9130230L23RIK					S100A16	OR5M10		NT5C3A
					GPR165	CHMP4B		IGKC	SMC2	DOK3					LOC630855	SLAMF6		DLG4
					MIR300	SLC25A34		AI504432	DMRTB1	UBE2O					H2-D1	JAZF1		NABP2
					SPINT2	PTTG1		CYBB	D230025D16RIK	SBDS					GPM6B	OR6B2		LOC100507328
					MIR680-1	1110002E22RIK		TBCB	FIGNL1	CCDC151					ANP32A	HOXA6		IARS
					HIST1H4K	GM11702		PDIA6	HIVEP1	KANK4					CYP3A11	PTGDR		CDH18
					ASB4	MFGE8		BGLAP2	PCDHA9	MCPT8					MRPL16	OR2A25		LINC01116
					G530012D18RIK	GM19558		BGLAP3	RPL31-PS1	APOL10B					HPX	MSR1		RAB3A
					CRABP1	DDX1		GM5820	TRP53INP2	ODC1					MRPL2	EGR3		CLSTN3
					RAX	ARL3		SAE1	HIST1H3F	MPL					RPS11	GADD45A		HMHB1
					GM20809	BAG1		IL7R	NUDC	NKD2					SRP9	RAB39A		NAT16
					C130060K24RIK	FLOT1		COX19	APOBEC1	BEST1					GSTM1	PRG3		KIAA0894
					VPREB1	GM2818		NR4A1	MAD2L1BP	TEKT1					ANXA5	NR0B1		GYG2
					ZDBF2	TMBIM1		CNN2	PTCH1	TCTEX1D2					FXYD1	TAS2R39		MOAP1
					PEG10	ACOX1		A530032D15RIK	FAM126B	GPC1					2310022B05RIK	OR51I2		FAM93B
					DPYSL4	R3HDM2		UBD	1110032A03RIK	SLFN1					TECR	IFI44		RPH3A
					1190007I07RIK	LUC7L3		DDX39	PIGA	PHLDA2					GAS5	C12ORF56		SLC37A2
					NKX2-1	SMIM4		ETV3	PIGN	GM4980					SERPINA1C	IL22RA2		ABCC8
					GM5797	ATP5K		RCN3	TLR7	LRRC46					SERPINA1A	EHD4		IQCC
					N4BP2	CYP26B1		IRF4	ABHD5	PDIA2					AP4S1	UCK2		OSGIN1
					GM20815	PPM1B		MIR340	MOGAT2	NEK5					PACSIN2	RNF208		TTC19
					MIR29B-2	2700060E02RIK		CSPRS	FASTKD5	C1QL2					IL33	GPR183		2018-09-03
					AW551984	SCARB2		FAM96B	OAZ3	NAT8					PRMT1	LALBA		NAP1L5
					AMY2A4	SGCG		DOCK2	PGS1	PITPNM1					FAM213B	OR2A12		TMBIM1
					BSX	MAT2A		FBP2	NNT	CDHR3					CLIP3	GRB2		TMIGD2
					MYO5B			HAPLN1	SOCS1	EBPL					NMNAT2	OR7C2		SLCO1C1
					NR0B1			RTN1	ASIC5	DYNLRB2					SAA1	FBXL7		DMRTA1
					MIR679			BC040756	SOCS2	MYCBPAP					C1QA	PTGFR		ZNF511
					MIR323			DEFB42	PPRC1	GNAZ					PHLPP1	RPL4		CHI3L1
					IGSF1			PLD4	LHPP	PILRB1					PYGB	OR52J3		CNTNAP2
					ADCK4			VMN2R96	RRS1	CD274					BCAP29	HOXD3		NNMT
					AMY1			IGKV10-96	MBD4	SLC2A1					RAC1	CAPSL		CXCL2
					IGKV4-55			CASP4	ATP6V0E2	AK8					PLCL2	PCDH12		DBI
					NPFFR1			SNORD37	MBD1	FAM216B					ABCA8A	CFH		SNORD114-3
					VMN1R151			CASP1	TPST2	SLCO2B1					NEAT1	LY9		LRRC16B
					PDGFC			H60B	CLIP2	EFEMP2					FAM173A	LYPD4		CCDC185
					LMAN2L			FGB	MAPRE3	MFSD6L					PISD-PS3	NR2E3		PROP1
					FAM159A			GRCC10	RHAG	RGS9					PMP22	HTR6		LOC91450
					VMN1R155			FGG	DNASE1L2	BZRAP1					RASL11B	GRPR		SLC13A5
					AP1S2			ALOX5AP	FOXA2	FAM81A					NEK9	RBPJ		SOD2
					LRAT			SHCBP1	ZSWIM1	HHATL					IGFBP2	IFIT3		C19ORF68
					CGA			CXX1C	FOXA1	CBX7					TMEM230	IL36B		LINC00461
					SDF2L1			ALDH1A7	WDR45B	IQCA					PRPF8	FAM110C		C1R
					CHKA			DEFB29	SETD8	HSPA2					GLYR1	HOXC6		PNMAL1
					EMP2			ALDH1A2	GDPD5	SHROOM1					RAB3B	CDK5RAP1		NPIPA1
					MIR29C			MAN1B1	HOXD12	SPTB					SAT1	OR56B1		CTHRC1
					LHFPL4			CRY1	CENPA	TTC18					ACTR2	TNFSF10		STARD9
					RGMB			ACKR3	PTMS	MMRN2					APOA2	A2M		RFX4
					PAM			SIGIRR	GLI1	ACOX2					MUP7	OR8D4		LOC100506295
					GM3500			DDC	HOXD10	EFHC1					MUP2	OR8D1		RPLP0P6
					FXYD6			PLEK	SNORA7A	ZMYND10					SMDT1	GPR18		LOC100506966
					GPR125			CLEC12A	FAM3B	MNS1					ALB	ZSCAN5B		SNHG6
					PCSK1			MSMO1	MGAT3	RETNLG					APOA1	NCOA1		LOC90834
					AEBP1			DCDC2A	ACADS	STMND1					NDUFS1	GSTM1		SERPING1
					WNT8A			POLD2	KLK1B21	ILDR2					LYZ2	FFAR1		RPS25
					BRS3			1110001J03RIK	TLE1	SLC3A2					SLC3A2	HEG1		LOC729218
					SSTY2			BUB1	ZBTB16	TREM3					AGPAT1	VEGFC		SOX2
					4833423E24RIK				LARP4B	FHIT					ZMPSTE24	BCDIN3D		COX3
					SLC18A2				LIFR	APH1B					DNAJB2	LHFPL1		BRD2
					ECEL1				BFSP1	TNFRSF17					ALAD	OR1N1		SIX3-AS1
					RSPH4A				MYCL	CCDC181					PPP6R1	TLR2		METTL7A
					FOXB1				GNPDA1	SP140					FGA	ITPKC		FAM161B
					MAMDC2				UEVLD	CCDC33					FGB	GJD3		HP
					IFNGR2				PTPN5	BCAS1					DDX17	TLR1		SLC1A3
					FAM46A				FKBP5	KCNH3					TRAPPC6B	GPRC5C		HSD17B7
					GM20852				TYMP	POLN					APOC1	TUBB2B		IGFBP3
					SUSD2				RGS16	TIAM1					LOC100048884	FXYD3		TTC32
					KIT				CASC3	GZMM					PPAP2B	OR4A15		ATP6
					GHRH				ZFP36L2	RSPH9					ASPA	TLR7		EEF1B2
					ESYT3				CLGN	CCDC65					WDR1	CLDN17		BAG3
					NRP1				EFNB2	CLEC12B					GPI1	AKR1B10		IGFBP7
					NRP2				RHOX6	SEMA3C					ZKSCAN16	GPR126		ORC6
					GM20747				PCNT	BC022687					CLNS1A	GNRH1		C10ORF10
					HDC				CMTR2	1700003E16RIK					CYFIP2	OR3A1		TPD52L1
					VMN1R114				MAP3K5	GRM4					GHITM	REG3G		C2ORF50
					CRIP2				AP3M1	LYL1					ASAH1	CETN1		RBM6
					HSPA13				PPTC7	SPATA24					PSMD8	MESP1		KIAA0355
					TMEM145				AA517650	MYBPHL					GABARAP	HEPACAM2		VPS13C
					CSTAD				MAFB	KLRG2					CTBP1	CYP4F22		LOC100288310
					STAB1				TRAV6-2	WSB1					H2-L	CD3D		SPON1
					PLAGL1				METTL20	MX2					C3	SLC7A3		TMTC2
					VMN2R35				VMN2R89	GTPBP6					GCSH	SERPINA5		HIF1A
					ANKRD54				C81600	KRT7					PRDX6	LRRC2		SNHG19
					GABRE				PIN1	CCDC86					GLUD1	RRS1		LIPT1
					MFSD2A				PFKFB3	IGTP					ABHD8	CCR5		GPIHBP1
					GABRQ				PFKFB2	EPHA2					ECHS1	STRA8		MS4A4A
					SRSY				ZFP105	RIN3					SERPINA1B	ADIPOQ		IQGAP1
					CYBRD1				RAB3B	STX1A					PGAM1	FOXB1		SEC14L5
					MIR496A				CBFB	RIN1					AES	ATP6V0E1		PRPF39
					CNTNAP5A				C86187	SGMS1					GATM	SERPINB3		DPY19L2
					SNORD16A				PIM3	ADCY4					CCNDBP1	ARG1		MAP1B
					GPR50				FV1	NUAK2					TMEM14A	CD180		ZNF217
					GCK				D9ERTD306E	E2F4					SH3GLB2	GPR4		IL17D
					MSH5				CBX7	ABCB1B					SARS	KIR3DL3		FCGBP
					MIR382				ABCC3	BC037034					APOA1BP	GPR6		SOSTDC1
					MIR380				AA517631	ACER3					ARL8B	OR5T3		ZNF565
					PNCK				HMGA2	HOGA1					UBE2D3	EPGN		YAP1
					GDA				LPIN1	ATF4					GPS1	SPSB1		GALNT16
					NXPH4				IRF4	PITPNA					SPOP	MORN5		PLGLB1
					CHRM5				CRYGA	SLC6A4					NSG1	GFRAL		EPHX1
					UCP2				SNAP25	LPAR1					EEF2	NOV		GRIA3
					SLC1A4				B4GALT1	RNF213					E430024C06RIK	ETNK2		NOTCH2
					CELSR3				AMD2	RASSF1					ARPC4	GHRH		PLCXD2
					ARHGAP36				MCM10	HELZ2					RNF167	IL17C		GLIS3
					GALNT10				SCIN	OASL1					CLSTN3	OR7G2		A2M-AS1
					EFNB2				TKTL1	OASL2					ABHD12	PGLYRP4		EMX2
					CCND2				4933426M11RIK	CDR2					SYBU	CSTA		NPC1
					WIF1				CYP4A32	PTGES3					LANCL1	CDKN1A		FCGR2B
					CCND1				PPP2R3C	CTTNBP2NL					2018-03-06	AFM		CHD1
					MIR154				HAUS3	DUSP8					SNURF	LRRC18		HEBP2
					SLIT2				KDELR3	RAPGEF3					NFE2L1	OR52N2		MPDZ
					ZIM1				CEBPA	SNORA65					MCFD2	HOXD13		DDX17
					GPC4				CEBPD	BC021614					AMD1	TMEM140		LRRC8A
					FLNA				TUFT1	PHF11A					RAP1GAP	CAPG		LINC00341
					GPC3				H2-Q5	PHF11D					UNC80	ADAM20		RNF13
					PITX2				BNIP3	PRX					FUNDC1	EFCAB9		PBXIP1
					RPRM				IDH3B	STAT2					VPS41	HLA-DMB		OGDHL
					PGR15L				MED1	NDE1					P4HB	AKAP12		ITGAV
					ZGPAT				ACVR1	WNT7A					RAB18	GSC
					DOS				SND1	FOSB					EIF3D	OR11H6
					MIR27B				FNBP4	4930486L24RIK					3930401B19RIK	IFNB1
					ADRA2A				HOMER2	CMPK2					RNF14	BID
					MAN1A				IFRD1	F2RL2					MAPK8IP2	OR1B1
					LHX5				SLC12A2	9430064K01RIK					TMCC2	GDF15
					GPR101				SMARCA2	ENG					CCNI	SPINK7
					ISYNA1				LAP3	AMIGO2					NNAT	HSD3B2
					CHODL				TEF	CIPC					IQSEC3	TMPRSS12
					IRS4				HIP1R	CCM2L					IQSEC1	SPINK1
					MAGEL2				XLR3B	SDCBP2					MAGED1	CDC25B
					ETS2				ZFP276	CXCL10					SCN1B	OR2L13
					CACNA1H				KDELR2	EHBP1L1					CLDN10	MAPKAPK3
					CML2				PEX11A	GSTA2					AATK	APLNR
					SCGN				AKAP9	GSTA1					ZCCHC18	DEGS2
					SCN9A				TIAL1	CDKN2AIPNL					KIF1A	S100A4
					CDH22				DHX36	4930453N24RIK					CTSD	GPHB5
					PLXNA3				MXI1	PPP1R15A					PSD	CD68
					USP51				STAT6	PVR					RANBP1	OR1A1
					SH3GL3				SHOC2	HSD17B7					SPCS2	OR2C1
					TRIM62				RALY	SLC9A3R2					NEDD4	OR51B2
					GPX3				ST3GAL3	TATDN2					CANX	SLFN5
					RNASE12				ST3GAL4	CASKIN2					TCEA1	OR52D1
					BOD1				PAQR7	CFL1					RAB7	LOXL4
					SSTR1				KLF13	USP43					HERPUD1	ASB12
					CES1D				NR2F2	SELE					FTL1	ZNF7
					TMEM255A				NR1D2	PICALM					CCT5	CXCL17
					KCNK2				UCK2	MAFF					ATP1A3	OR1Q1
					SLC25A1				GM5426	ISG20					CELSR2	TUBB6
					GM13235				D18ERTD232E	BCL2L1					NSF	DUOXA1
					KCNK9				SPARC	VCL					SDCBP	CYSLTR1
					5830417I10RIK				ACSM3	2310007B03RIK					GNB1	DNAJC22
					CELF6				MRPL13	IPO4					MAP7D1	SPP2
					HTR2A				PRDX6	PLAT					GNAS	TEKT3
					RNPC3				IER2	PLXNA2					DDX5	SLC25A41
					ADAMTS10				NSUN2	GPX2					PALM	OR51B4
					TAC2				MRPS2	ITGA3					PJA2	PHLDA3
					PRPH				VEGFA	EIF2AK2					HSPB1	MAP3K8
					TAC1				NCOR2	ASNS					UBE2Q2	SLC25A45
					KLHDC10				LOC67527	GM12250					SGTA	IGFBP1
					PRKG1				BHLHE40	CDC42BPB					PNKD	C11ORF88
					OVGP1				FAM20C	NFKBIB					THRA	DDX58
					HIST1H2AP				ERGIC2	A130038J17RIK					MAPK3	DOLK
					SNORD14E				ERGIC1	IRF7					CAMK2G	NAT1
					NGB				URI1	TRMT61A					GBP7	GFAP
					UNC5D				ARHGEF1	FAN1					EGF	PGF
					DLK1				PAK1IP1	HS3ST3A1					LUM	ZNF93
					TBX3				NMD3	TNFAIP3					MEX3D	ACTBL2
					HCRTR2				TGFA	NLRC5					DYNC1LI1	LCN2
					MIR369				MLEC	CYR61					MEX3C	CDC42EP1
					PTHLH				PROX1	PMVK					CPEB1	EFHB
					POMC				DOHH	CCDC184					MEX3B	CCDC23
					APOC1				TTC7B	DAPK3					PCDHB3	PRTN3
					RSPH9				GFRA1	CIRBP					PCDHB7	OR13A1
					HCN3				MRPL44	FMNL2					ASB8	OR51A7
					THBS3				RANBP9	FAM167A					FAR2	SLC26A3
					TCP10A				LIMA1	VAPA					ASB5	ARL9
					MIR377				PER2	MAT1A					ASB3	HTRA3
					STK32A				SLC22A28	RGS11					ASB4	TRIAP1
					ADAMTS2				PER1	ACKR3					VIP	ARHGAP15
					PSD2				APBA3	TRIM30A					ENPEP	C1ORF54
					LRIG1				SF3A1	LAMA5					TRRAP	TGM2
					DCAF10				VMP1	PRR3					PON3	C1QTNF3
					NOS1				ANKRD13C	SEMA3F					PDXDC1	UBD
					LRRC8C				TIMM9	USP18					GT(ROSA)26SOR	RAG1
					RBFOX3				AI503316	TSPAN11					C3AR1	OR4D5
					CADM3				CIPC	SLC25A25					SLAIN1	OR51G2
					HPCAL1				TXLNG	PCDH1					SSFA2	OR6C70
					EML2				SLC20A1						B430007K19RIK	MRGPRX2
					SPARCL1				CST9						GBP3	OR6C75
					BC031181				NUCKS1						GBP2	OR6C74
					POMP				NUP188						PHC2	ASNS
					SERPINE2				SLC22A30						KLF10	PYCR1
					GABARAPL1				CAR1						FLI1	FOXL2
					NR2F1				HSD3B6						PLSCR2	IFNE
					KLF16				PRPF4B						PNOC	IRF5
					EIF1				SERPINA3K						DMP1	UBQLNL
					TCL1B3				DNAJB11						PLA2G5	MAP6D1
					PTP4A2				PDCD4						XPC	DSG1
					STMN4				SRSF6						4930442H23RIK	LPIN3
					ATXN7L3B				PPP1R15B						TRIOBP	OR10A6
					GJA1				NFIX						SLC6A4	HS3ST3A1
					PRDX2				DGKA						SULT1A1	PLEKHF1
					FAM19A2				2510039O18RIK						SOX17	GAL3ST2
					PRKACA				HBB-B2						AP1S3	RETNLB
					GAS7				CPOX						CDK5RAP1	FBLIM1
					MGLL				ZFP36						AGMO	BMP10
					GABRB1				DNAJC21						PNO1	HSPB6
					TRIM2				KIF5B						FGFBP3	LEAP2
					CLTA				USP1						AF251705	HUS1B
					OAZ1				SRST						TET2	CXCL2
					MED16				PMPCB						2210418O10RIK	FUT1
					DLGAP4				SIAE						TMEFF1	CLEC14A
					DYNLL2				CYP2J5						PQLC3	FUT2
					NGFRAP1				NONO						SIGLEC5	C4ORF32
					LOC100503721				SYT1						MYZAP	P2RY6
					ATL1				SLC25A51						A530054K11RIK	PLCZ1
					PSMB4				FTSJ3						G530011O06RIK	PCDHGA1
					CKB				DDX51						E330037M01RIK	OR6C68
					P4HTM				AZIN1						TPH2	CD300LF
					ZBTB18				MINPP1						ADM	CA9
					PINK1				TMEM119						MS4A4D	OR12D3
					SNRNP27				MAFG						FAM171A1	ACP1
					RPS6-PS2				RAB5B						FAM221A	CSTL1
					NFIX				PDE9A						CASP12	NDUFA7
					GM13430				DIDO1						AI594671	PTGIR
					TCEAL3				ANKRD33B						HIST2H3C2	TIMD4
					NCDN				DOCK5						MYOC	UGT2B17
					MOB4				WWC1						ELOVL2	HIST1H2AK
					SMS				ARL3						GPR37	ANXA13
					RAB5A				AK4						P2RY12	MND1
					GLYR1				CNN3						MAMDC2	PCOLCE
					EIF4G2				STK16						RNLS	OR6N1
					FAM49B				UGT2B34						LPCAT4	GZMH
					RAB3A				NPC1						USO1	GIP
					MPC1				CLK4						SCRG1	KRT73
					FUS				TNFRSF1B						CYP2E1	AIM2
					EIF5A				COQ3						4930570G19RIK	OR4F15
					LANCL1				PIKFYVE						A230103L15RIK	DBF4
					RPL13A				LPIN2						KCNA5	SLFNL1
					MSL1				RBM25						SNX10	CRH
					GM12372				AGPAT6						EEA1	ANG
					SHC3				ST6GALNAC2						GM4924	HIST1H2BO
					NDUFB6				SHC3						NUDT10	USP27X
					NDUFB5				DDX3Y						HEY2	ZNF296
					UNC80				GM12942						OLFML1	PLA2G1B
					DNAJB9				TNFAIP6						MIR22HG	WDR86
					SMIM13				GM14326						COL11A1	HSD17B14
					NICN1				CHD7						PAIP1	SGCG
					KLF9				AFF4						ZFP386	LOC102723545
					DNAJA1				DBP						CSGALNACT2	CCL4
					RAB10				CASP8						SLC16A1	CYYR1
					RAB15				SMN1						GSR	LRRC8C
					NOVA2				SLC37A4						RP2H	HORMAD1
					PPAP2B				D1ERTD622E						SEC24D	KCNJ1
					EIF3I				TRIM41						SLC27A2	CNNM4
					OCIAD1				WTAP						CSF3R	UNKL
					AW046287				PPNR						TTC30A1	ADH5
					RNF11				FH1						UBE2D1	PAFAH1B3
					WIPF2				GREM2						CTGF	PSMA6
					WIPF3				SMAP1						RAB20	PSMA4
					SKP1A				LOC100048884						9330199F22RIK	NONO
					MIEN1				NAA15						D030029J20RIK	BUD31
					SLITRK5				CDIP1						SLC16A4	UBE2R2
					SUMO3				PFDN2						PITX2	LSM14B
					YAF2				UGT2B5						BIVM	2018-03-06
					AY036118				USP10						TRAPPC2	DCX
					ACTN4				FURIN						D15ERTD621E	RND2
					ACSL5				A430005L14RIK						SLC15A3	SNORD32A
					PISD				U2AF1						ATP8B1	RPL24
					CCT6A				GNA12						TRPC3	HIST1H4B
					2610002J23RIK				BMS1						LSM2	HIST1H4C
					SUCLG1				WDR92						MED27	CD9
					MYL12B				ADSS						ARMCX5	SERBP1
					CALN1				SLC35A4						TFDP1	YME1L1
					TMEM50A				RFX1						MFSD7C	SUCLG1
					GM12191				CCK						STK25	RPL27
					ITM2B				CYP2C67						MED21	RPL29
					HDAC11				EPHA2						MYCBPAP	WBP5
[truncated: 4,227 more rows]
