# Supplementary material for: Comparison of multi-tissue aging between human and mouse
Source: Sci Rep. 2019 Apr 17;9:6220. doi: 10.1038/s41598-019-42485-3 (PMC6470208; doi:10.1038/s41598-019-42485-3)
Supplement: Supplementary file 4 — Dataset 3 [file 41598_2019_42485_MOESM4_ESM.xlsx]

## Sheet: HOM_HumanSymbol
Human and Mouse homologous genes
Number	Human Gene Symbol	Mouse Gene Symbol
1	ACADM	ACADM
2	ACADVL	ACADVL
3	ACAT1	ACAT1
4	ACVR1	ACVR1
5	SGCA	SGCA
6	ADSL	ADSL
7	AGA	AGA
8	AGT	AGT
9	ALAD	ALAD
10	ALAS2	ALAS2
11	AMPD1	AMPD1
12	APOH	APOH
13	FAS	FAS
14	AR	AR
15	ARG1	ARG1
16	ASL	ASL
17	ASPA	ASPA
18	ATP7A	ATP7A
19	BCKDHB	BCKDHB
20	BRCA2	BRCA2
21	SERPING1	SERPING1
22	C2	C2
23	C6	C6
24	C8B	C8B
25	CAPN3	CAPN3
26	CD3G	CD3G
27	CD40LG	CD40LG
28	CHRNA1	CHRNA1
29	CHRNE	CHRNE
30	LYST	LYST
31	ERCC8	ERCC8
32	CLCN1	CLCN1
33	CLCNKB	CLCNKA
34	COL1A2	COL1A2
35	COL7A1	COL7A1
36	COMP	COMP
37	CP	CP
38	CPOX	CPOX
39	CPT2	CPT2
40	CST3	CST3
41	CSTB	CSTB
42	CYBA	CYBA
43	DDB2	DDB2
44	DLD	DLD
45	DPYD	DPYD
46	EDN3	EDN3
47	EDNRB	EDNRB
48	EMD	EMD
49	ENG	ENG
50	EPB42	EPB42
51	EPHX1	EPHX1
52	EPOR	EPOR
53	ERCC3	ERCC3
54	ETFA	ETFA
55	F5	F5
56	F9	F9
57	FABP2	FABP2
58	FANCA	FANCA
59	FANCC	FANCC
60	FAH	FAH
61	MS4A2	MS4A2
62	FECH	FECH
63	FH	FH1
64	FSHR	FSHR
65	FUCA2	FUCA2
66	FUT1	FUT1
67	GALC	GALC
68	GALK1	GALK1
69	GALT	GALT
70	GBE1	GBE1
71	GCDH	GCDH
72	GCGR	GCGR
73	GCH1	GCH1
74	GHR	GHR
75	GJA1	GJA1
76	GJB1	GJB1
77	GLI3	GLI3
78	GLDC	GLDC
79	GLRA3	GLRA3
80	GP1BA	GP1BA
81	GP9	GP9
82	GPI	GPI1
83	GSN	GSN
84	GSS	GSS
85	MSH6	MSH6
86	HADHA	HADHA
87	HADHB	HADHB
88	HGD	HGD
89	HMBS	HMBS
90	HMGCL	HMGCL
91	TBX5	TBX5
92	HPS1	HPS1
93	SGSH	SGSH
94	ICAM1	ICAM1
95	IDS	IDS
96	IDUA	IDUA
97	CFI	CFI
98	IL2RG	IL2RG
99	INS	INS2
100	PDX1	PDX1
101	ITGB4	ITGB4
102	JAG1	JAG1
103	JAK3	JAK3
104	KCNA1	KCNA1
105	KCNE1B	KCNE1
106	KIT	KIT
107	KRT12	KRT12
108	LAMB3	LAMB3
109	LEP	LEP
110	SGCG	SGCG
111	SGCB	SGCB
112	LIG1	LIG1
113	LIPC	LIPC
114	LPL	LPL
115	KCNH2	KCNH2
116	MAOA	MAOA
117	MET	MET
118	CIITA	CIITA
119	MLH1	MLH1
120	MSH2	MSH2
121	MTTP	MTTP
122	MYBPC3	MYBPC3
123	MYO7A	MYO7A
124	MYOC	MYOC
125	NAGA	NAGA
126	NAGLU	NAGLU
127	PTCH1	PTCH1
128	NDP	NDP
129	NF1	NF1
130	PNP	PNP
131	NPC1	PNP2
132	NPHP1	NPC1
133	GPR143	NPHP1
134	OAT	GPR143
135	OCRL	OAT
136	PAH	OCRL
137	PCCA	PAH
138	PDE6B	PCCA
139	PEPD	PDE6B
140	PEX12	PEPD
141	PEX7	PEX12
142	PHKA2	PEX7
143	PHKB	PHKA2
144	PKD1	PHKB
145	PKP1	PKD1
146	PLA2G2A	PKP1
147	PLOD1	PLOD1
148	PMM2	PMM2
149	POU1F1	POU1F1
150	POU3F4	POU3F4
151	PPOX	PPOX
152	PROS1	PROS1
153	PTEN	PTEN
154	PTH	PTH
155	PTH1R	PTH1R
156	PTS	PTS
157	PEX2	PEX2
158	PEX5	PEX5
159	QDPR	QDPR
160	RB1	RB1
161	PRPH2	PRPH2
162	ROM1	ROM1
163	RS1	RS1
164	ATXN1	ATXN1
165	SCN4A	SCN4A
166	SGCD	SGCD
167	SLC12A1	SLC12A1
168	SLC12A3	SLC12A3
169	SMN1	SMN1
170	SMN2	SNCA
171	SNCA	SOX9
172	SOX9	SPTB
173	SPTB	STAR
174	STAR	ABCA4
175	ABCA4	TCN2
176	TCN2	TGM1
177	TGM1	TH
178	TH	THBD
179	THBD	TNNI3
180	TNNI3	TPMT
181	TPMT	TSC1
182	TSC1	TSHR
183	TSHR	TTR
184	TTR	UMPS
185	UMPS	UROD
186	UROD	XDH
187	XDH	AIRE
188	AIRE	APOB
189	APOB	BLMH
190	BLMH	SLC25A20
191	SLC25A20	CASR
192	CASR	CDKN1A
193	CDKN1A	CHM
194	CHM	TPP1
195	TPP1	CSF2RB
196	CSF2RB	CSF2RB2
197	ERCC2	ERCC2
198	EXT2	EXT2
199	GALE	GALE
200	GM2A	GM2A
201	GNRHR	GNRHR
202	GPD2	GPD2
203	GUCA1A	GUCA1A
204	HSD17B4	HSD17B4
205	IFNGR1	IFNGR1
206	IL2RA	IL2RA
207	KEL	KEL
208	KRT17	KRT17
209	LTBP2	LTBP2
210	PAFAH1B1	PAFAH1B1
211	MVK	MVK
212	NCF2	NCF2
213	NEU1	NEU1
214	NOTCH3	NOTCH3
215	OXCT1	OXCT1
216	PCSK1	PCSK1
217	PDE6A	PDE6A
218	PLEC	PLEC
219	PON2	PON2
220	PSEN2	PSEN2
221	RAG1	RAG1
222	RFX5	SELE
223	SELE	SLC10A2
224	SLC10A2	SOD1
225	SOD1	STK11
226	STK11	SUOX
227	SUOX	HNF4A
228	HNF4A	HNF1B
229	HNF1B	TEK
230	TEK	THPO
231	THPO	BARD1
232	BARD1	TWIST1
233	TWIST1	NR0B1
234	NR0B1	ALB
235	ALB	AMPD3
236	AMPD3	AMT
237	AMT	APRT
238	APRT	ATRX
239	ATRX	AVP
240	AVP	C1QB
241	C1QB	CRYBB2
242	CRYBB2	F12
243	F12	F2
244	F2	FGA
245	FGA	FGG
246	FGG	FSHB
247	FSHB	SEC1
248	GDNF	GDNF
249	HEXB	HEXB
250	KCNJ11	KCNJ11
251	VLDLR	VLDLR
252	MC2R	MC2R
253	MPZ	MPZ
254	OTC	OTC
255	PCCB	PCCB
256	PLP1	PLP1
257	PMS1	PMS1
258	RFXAP	RFXAP
259	SAG	SAG
260	SFTPB	SFTPB
261	SMPD1	SMPD1
262	HNF1A	HNF1A
263	TP53	TRP53
264	TPO	TPO
265	TSC2	TSC2
266	TSHB	TSHB
267	TYRP1	TYRP1
268	VHL	VHL
269	VWF	VWF
270	CRX	CRX
271	GDF5	GDF5
272	HBA1	HBA-A1
273	HBA2	HBA-A2
274	C8A	C8A
275	IL5RA	IL5RA
276	IL6R	IL6RA
277	FCGR1A	FCGR1
278	FCGR3A	FCGR4
279	FCGR3B	IL10
280	IL10	CD55
281	CD55	CD55B
282	IL1A	IL1A
283	IL1B	IL1B
284	GC	GC
285	IL15	IL15
286	IL2	IL2
287	C7	C7
288	IL4	IL4
289	IL9	IL9
290	CD14	CD14
291	TAP1	TAP1
292	TNF	TNF
293	LTA	LTA
294	IGFBP1	IGFBP1
295	IGFBP2	IGFBP2
296	IGFBP3	IGFBP3
297	IL6	IL6
298	HGF	HGF
299	NOS3	NOS3
300	C8G	C8G
301	CD44	CD44
302	IGF2	IGF2
303	HPX	HPX
304	CD4	CD4
305	IGF1	IGF1
306	BDKRB2	BDKRB2
307	CD79B	CD79B
308	LTBP1	LTBP1
309	IL10RB	IL10RB
310	IFNAR1	IFNAR1
311	NCF4	NCF4
312	ITGAM	ITGAM
313	BCL2	BCL2
314	SOD2	SOD2
315	GSR	GSR
316	VTN	VTN
317	FASLG	FASL
318	IL13RA2	IL13RA2
319	IL11	IL11
320	AGL	AGL
321	CCR2	CCR2
322	SELL	SELL
323	TGFB1	TGFB1
324	ABAT	ABAT
325	ACHE	ACHE
326	ADORA3	ADORA3
327	ADRA1D	ADRA1D
328	ADRA2B	ADRA2B
329	AHCY	AHCY
330	ALOX12	ALOX12
331	ALOX5	ALOX5
332	ANXA1	ANXA1
333	ATP1A1	ATP1A1
334	AVPR1A	AVPR1A
335	BCKDHA	BCKDHA
336	BDKRB1	BDKRB1
337	BLVRA	BLVRA
338	BLVRB	BLVRB
339	TSPO	TSPO
340	CACNA1D	CACNA1D
341	CACNA2D1	CACNA2D1
342	CACNG1	CACNG1
343	CCK	CCK
344	CD3D	CD3D
345	CD3E	CD3E
346	CGA	CGA
347	CHRNA3	CHRNA3
348	CHRNA4	CHRNA4
349	CHRNA7	CHRNA7
350	CHRNB1	CHRNB1
351	CHRNB2	CHRNB2
352	CRAT	CRAT
353	CRH	CRH
354	CSF2	CSF2
355	CSF3R	CSF3R
356	DBH	DBH
357	DCK	DCK
358	DDC	DDC
359	DIO1	DIO1
360	DIO2	DIO2
361	DRD3	DRD3
362	EPO	EPO
363	FGF1	FGF1
364	FOLR2	FOLR2
365	GAST	GAST
366	GABRA1	GABRA1
367	GABRA4	GABRA4
368	GABRB3	GABRB3
369	GAD1	GAD1
370	GART	GART
371	GAS6	GAS6
372	GGCX	GGCX
373	GHRHR	GHRHR
374	GNRH1	GNRH1
375	GRIN2A	GRIN2A
376	GRIN2B	GRIN2B
377	GRIN2C	GRIN2C
378	GRIN2D	GRIN2D
379	GRM1	GRM1
380	GRM3	GRM3
381	GRM8	GRM8
382	GSTM3	GSTM5
383	GSTP1	GSTP1
384	GUCY1B3	GSTP2
385	GUK1	GSTP-PS
386	HRH1	GUCY1B3
387	HTR1B	GUK1
388	HTR3A	HRH1
389	HTR6	HTR1B
390	ICAM2	HTR3A
391	IGF2R	HTR6
392	IL1R1	ICAM2
393	IL5	IGF2R
394	IL7	IL1R1
395	IL12A	IL5
396	ITGB6	IL7
397	KITLG	IL12A
398	MGP	ITGB6
399	NQO1	KITL
400	NQO2	MGP
401	NPY	NQO1
402	NPR3	NQO2
403	NPY1R	NPY
404	NPY2R	NPR3
405	PDE3A	NPY1R
406	PDE3B	NPY2R
407	PDHB	PDE3A
408	PGR	PDE3B
409	PLA2G1B	PDHB
410	PLA2G5	PGR
411	PLAT	PLA2G1B
412	SERPINF2	PLA2G5
413	POLR2A	PLAT
414	POLR2B	SERPINF2
415	POMC	POLR2A
416	POR	POLR2B
417	PPIB	POMC
418	PPIC	POR
419	PRIM1	PPIB
420	PRIM2	PPIC
421	PRL	PRIM1
422	PRLR	PRIM2
423	PRRG1	PRL
424	PRRG2	PRLR
425	PTGDR	PRRG1
426	PTGDS	PRRG2
427	PTGER1	PTGDR
428	PTGER2	PTGDS
429	PTGFR	PTGER1
430	PTGS1	PTGER2
431	RPL3	PTGFR
432	RPL4	PTGS1
433	RPL18	RPL3
434	RPL24	RPL4
435	RPL30	RPL18
436	RPL28	RPL24
437	RPL36A	RPL30
438	RPS3	RPL28
439	RPS5	RPS3
440	RPS10	RPS5
441	RPS16	RPS10
442	RPS23	RPS16
443	RPS27	RPS23
444	RRM1	RRM1
445	SCN1B	SCN1B
446	SCNN1A	SCNN1A
447	SHBG	SHBG
448	SLC6A2	SLC6A2
449	SLC6A4	SLC6A4
450	SST	SST
451	SSTR1	SSTR1
452	TACR3	TACR3
453	TBXA2R	TBXA2R
454	TNFRSF1A	1300017J02RIK
455	TNFRSF1B	TNFRSF1A
456	TOP2A	TNFRSF1B
457	TUBG1	TOP2A
458	TYMS	TUBG1
459	VCAM1	TYMS
460	ZAP70	VCAM1
461	ALDH5A1	ZAP70
462	PDE5A	ALDH5A1
463	PLOD3	PDE5A
464	AAMP	PLOD3
465	ABCF1	AAMP
466	ACLY	ABCF1
467	ACR	ACLY
468	ACO2	ACR
469	ACVR2B	ACO2
470	ADAM10	ACTN3
471	ADCY7	ACVR2B
472	ADCY9	ADAM10
473	ADCYAP1	ADCY7
474	ADCYAP1R1	ADCY9
475	MFSD10	ADCYAP1
476	PLIN2	ADCYAP1R1
477	ADM	MFSD10
478	ADPRH	PLIN2
479	ADSS	ADM
480	AEBP1	ADPRH
481	AES	ADSS
482	AFM	AEBP1
483	AGER	AES
484	ALOX12B	AFM
485	ALOX15B	AGER
486	AMFR	ALOX12B
487	NUDT2	ALOX8
488	APBA1	AMFR
489	APBB1	NUDT2
490	BIRC3	APBA1
491	BIRC2	APBB1
492	XIAP	BIRC3
493	ARG2	BIRC2
494	ARHGAP5	XIAP
495	ARHGDIA	ARG2
496	ARNTL	ARHGAP5
497	ART3	ARHGDIA
498	ASGR2	ARNTL
499	ALDH7A1	ART3
500	ATP6AP1	ASGR2
501	AZGP1	ALDH7A1
502	BACH1	ATP6AP1
503	BAK1	AZGP1
504	TNFRSF17	BACH1
505	BFSP1	BAK1
506	BID	TNFRSF17
507	BIK	BFSP1
508	PRDM1	BID
509	BMP2	BIK
510	BMP3	PRDM1
511	BMPR2	BMP2
512	BNIP1	BMP3
513	KLF9	BMPR2
514	BUB1B	BNIP1
515	CALU	KLF9
516	CAV2	BUB1B
517	CCNH	CALU
518	CCNT1	CAV2
519	TNFRSF8	CCNH
520	TNFSF8	CCNT1
521	CD40	TNFRSF8
522	CD68	TNFSF8
523	CD70	CD40
524	CDC27	CD68
525	CDK6	CD70
526	CDKN2C	CDC27
527	CDX2	CDK6
528	RCBTB2	CDKN2C
529	CHEK1	CDX2
530	CHGA	RCBTB2
531	CHUK	CHEK1
532	CIRBP	CHGA
533	TBCB	CHUK
534	CLCA1	CIRBP
535	CLCN6	TBCB
536	CLIC5	CLCA1
537	LDB2	CLCN6
538	CLNS1A	CLIC5
539	ACKR2	LDB2
540	CNGB1	CLNS1A
541	CNGA3	ACKR2
542	CNN1	CNGA3
543	KLF6	CNN1
544	CORT	KLF6
545	CPD	CORT
546	CLDN4	CPD
547	CLDN3	CLDN4
548	CPN1	CLDN3
549	CREBL2	CPN1
550	CSE1L	CREBL2
551	CST6	CSE1L
552	CSTF1	CST6
553	CSTF3	CSTF1
554	CTBP1	CSTF3
555	CTF1	CTBP1
556	CTNND1	CTF1
557	CTSO	CTNND1
558	CTSZ	CTSO
559	CXADR	CTSZ
560	DAB2	CXADR
561	DAD1	DAB2
562	DGKA	DAD1
563	DGKG	DGKA
564	DARS	DGKG
565	DAXX	DARS
566	DAZL	DAXX
567	DBP	DBP
568	DDT	DDT
569	DHX9	DHX9
570	DHX15	DHX15
571	DHCR7	DHCR7
572	DHODH	DHODH
573	DIO3	DIO3
574	DKC1	DKC1
575	DLG2	DLG2
576	DLG4	DLG4
577	DNAH5	DNAH5
578	DNAH8	DNAH8
579	DNASE2B	DNASE2B
580	DYNC1H1	DYNC1H1
581	DOK1	DOK1
582	DPAGT1	DPAGT1
583	DPH1	DPH1
584	DPH2	DPH2
585	DRG2	DRG2
586	ECM2	ECM2
587	DUSP4	DUSP4
588	DUSP9	DUSP9
589	ECE1	ECE1
590	ECH1	ECH1
591	S1PR1	S1PR1
592	LPAR1	LPAR1
593	EFNA2	EFNA2
594	EFNB3	EFNB3
595	CELSR3	CELSR3
596	CELSR2	CELSR2
597	EIF2B1	EIF2B1
598	EMP1	EMP1
599	EMP2	EMP2
600	EMP3	EMP3
601	EP300	EP300
602	EPAS1	EPAS1
603	EREG	EREG
604	FBL	FBL
605	ESR2	ESR2
606	EXTL2	EXTL2
607	EXTL3	EXTL3
608	FABP1	FABP1
609	FABP6	FABP6
610	FAT2	FAT2
611	FOXF1	FOXF1
612	FOXF2	FOXF2
613	FOXJ1	FOXJ1
614	FLNA	FLNA
615	FRZB	FRZB
616	ADAM2	ADAM2
617	GABBR1	GABBR1
618	B4GALNT1	B4GALNT1
619	GAS8	GAS8
620	GATM	GATM
621	NIPSNAP2	NIPSNAP2
622	GBX2	GBX2
623	GCKR	GCKR
624	BLOC1S1	BLOC1S1
625	GFRA2	GFRA2
626	GFRA3	GFRA3
627	GCLC	GCLC
628	GPLD1	GPLD1
629	CXCR3	CXCR3
630	GPX5	GPX5
631	GTF2B	GTF2B
632	GTF2H2	GTF2H2
633	GTF2H3	GTF2H3
634	BRF1	BRF1
635	HAS1	HAS1
636	HCRT	HCRT
637	HCRTR2	HCRTR2
638	HGFAC	HGFAC
639	HIF1A	HIF1A
640	HNRNPL	HNRNPL
641	HSPB1	HSPB1
642	IGSF3	IGSF3
643	MRPL58	MRPL58
644	ID4	ID4
645	IFIT2	IFIT2
646	IFIT3	IFIT3
647	IGFBP4	IFIT3B
648	IGFBP7	IGFBP4
649	CYR61	IGFBP7
650	IGSF1	CYR61
651	IL10RA	IGSF1
652	IL12RB2	IL10RA
653	IL13RA1	IL12RB2
654	TNFRSF9	IL13RA1
655	IL18	TNFRSF9
656	IMPG1	IL18
657	CXCL10	IMPG1
658	INPPL1	CXCL10
659	EIF3E	INPPL1
660	IRAK2	EIF3E
661	IRF3	IRAK2
662	PAX6	IRF3
663	AARS	PAX6
664	ACADSB	AARS
665	ACP2	ACADSB
666	ACRV1	ACP2
667	ADD2	ACRV1
668	PARP1	ADD2
669	GRK2	PARP1
670	AHR	GRK2
671	AHSG	AHR
672	AIF1	AHSG
673	AK2	AIF1
674	ALCAM	AK2
675	ALOX5AP	ALCAM
676	AMBP	ALOX5AP
677	AMD1	AMBP
678	AOAH	AMD1
679	APEH	AMD2
680	APEX1	AOAH
681	APOA2	APEH
682	APOBEC1	APEX1
683	APOC4	APOA2
684	APOD	APOBEC1
685	ARAF	APOC4
686	ARCN1	APOD
687	TRIM23	ARAF
688	AREG	ARCN1
689	ARL4D	TRIM23
690	ARF6	AREG
691	ARL2	ARL4D
692	ARNT	ARF6
693	ASGR1	ARL2
694	ASIP	ARNT
695	ATF3	ASGR1
696	ATF4	A
697	ATP5J	ATF3
698	ATP5B	ATF4
699	ATP5F1	ATP5J
700	ATP6V1B2	ATP5B
701	ATP6V1C1	ATP5F1
702	ATP6V1E1	ATP6V1B2
703	ATP5O	ATP6V1C1
704	AUH	ATP6V1E1
705	BAAT	ATP5O
706	ADGRB1	AUH
707	ADGRB2	BAAT
708	ADGRB3	ADGRB1
709	BCL7B	ADGRB2
710	OPN1SW	ADGRB3
711	CFB	BCL7B
712	BGN	OPN1SW
713	BHMT	CFB
714	BLK	BGN
715	CXCR5	BHMT
716	BMP6	BLK
717	TEC	CXCR5
718	POLR3D	BMP6
719	BRS3	TEC
720	BSG	POLR3D
721	BTC	BRS3
722	BTN1A1	BSG
723	C1R	BTC
724	C1S	BTN1A1
725	CALB2	C1RA
726	CALCR	C1RB
727	CAMLG	C1S1
728	CANX	C1S2
729	CAPN2	CALB2
730	CAPNS1	CALCR
731	CARS	CAML
732	CAV1	CANX
733	RUNX1	CAPN2
734	CCND1	CAPNS1
735	CCNF	CARS
736	CCT6A	CAV1
737	CD1D	RUNX1
738	CD2	CCND1
739	CD19	CCNF
740	CD34	CCT6A
741	CD38	CD1D1
742	CD47	CD2
743	CD48	CD19
744	CD72	CD34
745	CDA	CD38
746	2018-09-07	CD47
747	CDC25A	CD48
748	CDC25C	CD72
749	CDH5	CDA
750	CDH11	2018-09-07
751	CDK7	CDC25A
752	CDO1	CDC25C
753	CDX1	CDH5
754	CEBPE	CDH11
755	CEBPG	CDK7
756	CENPA	CDO1
757	CENPB	CDX1
758	CENPC	CEBPE
759	CTSC	CEBPG
760	CHGB	CENPA
761	CLU	CENPB
762	CLPS	CENPC1
763	CLTA	CTSC
764	CCR7	CHGB
765	CNR2	CLU
766	COL4A2	CLPS
767	COL6A1	CLTA
768	COL6A2	CCR7
769	COL9A1	CNR2
770	COL15A1	COL4A2
771	COL16A1	COL6A1
772	SLC31A1	COL6A2
773	COX7B	COL9A1
774	CAD	COL15A1
775	CPT1A	COL16A1
776	CRABP2	SLC31A1
777	CRHBP	COX7B
778	HAPLN1	CAD
779	CRYBA4	CPT1A
780	CRYBB1	CRABP2
781	CRYM	CRHBP
782	CSN2	HAPLN1
783	CTGF	CRYBA4
784	CTH	CRYBB1
785	CTNNA1	CRYM
786	CTNNB1	CSN2
787	DBT	CTGF
788	DCT	CTH
789	DDB1	CTNNA1
790	GADD45A	CTNNB1
791	DHPS	DBT
792	MPP7	DCT
793	DLST	DDB1
794	DPT	GADD45A
795	ATN1	DHPS
796	DSC3	MPP7
797	DSG1	DLST
798	DSG2	DPT
799	HBEGF	ATN1
800	DUSP7	DSC3
801	E2F4	DSG1A
802	E2F5	DSG1B
803	E2F6	DSG2
804	TYMP	HBEGF
805	EDN1	DUSP7
806	EDN2	E2F4
807	EDNRA	E2F5
808	EEF1B2	E2F6
809	EFNA5	TYMP
810	EGF	EDN1
811	EGR4	EDN2
812	EHHADH	EDNRA
813	EIF4A2	EEF1B2
814	EIF5A2	EFNA5
815	ELK4	EGF
816	ADGRE1	EGR4
817	DMTN	EHHADH
818	ERCC1	EIF4A2
819	ETFB	EIF5A2
820	ETV4	ELK4
821	EVPL	ADGRE1
822	EVX1	DMTN
823	EYA3	ERCC1
824	F2R	ETFB
825	F3	ETV4
826	F13B	EVPL
827	FBLN2	EVX1
828	FBN2	EYA3
829	FCER1A	F2R
830	FCER2	F3
831	FCN1	F13B
832	FDPS	FBLN2
833	FGF2	FBN2
834	FGF4	FCER1A
835	FGF9	FCER2A
836	FKBP3	FCNB
837	FOXO1	FDPS
838	FMOD	FGF2
839	FMR1	FGF4
840	FN1	FGF9
841	FNTA	FKBP3
842	FNTB	FOXO1
843	FUT4	FMOD
844	KDSR	FMR1
845	GAB1	AFF2
846	GABPA	FN1
847	GAP43	FNTA
848	GARS	FNTB
849	GAS1	FUT4
850	GATA1	KDSR
851	GATA3	GAB1
852	GATA4	GABPA
853	GFAP	GAP43
854	GJA4	GARS
855	GCLM	GAS1
856	GLP1R	GATA1
857	GNA15	GATA3
858	GNAQ	GATA4
859	GNS	GCG
860	GOT1	GFAP
861	GOT2	GJA4
862	GRB2	GCLM
863	GRN	GLP1R
864	GRIK5	GNA15
865	GRP	GNAQ
866	GTF2F1	GNS
867	GUCA1B	GOT1
868	HARS	GOT2
869	HTT	GRB2
870	HIVEP1	GRN
871	HLA-DOA	GRIK5
872	HLA-DOB	GRP
873	HLA-DQB1	GTF2F1
874	HMGCS1	GUCA1B
875	HMOX2	HARS
876	NR4A1	HTT
877	HOXB1	HIVEP1
878	HOXB3	H2-OA
879	HOXD10	H2-OB
880	HPD	H2-AB1
881	HSPA4	HMGCS1
882	HSPD1	HMOX2
883	IRF8	NR4A1
884	ID1	HOXB1
885	ID2	HOXB3
886	ID3	HOXD10
887	IFNB1	HPD
888	IGFBP6	HSPA4
889	IGHMBP2	HSPD1
890	IL1RAP	IRF8
891	IL6ST	ID1
892	IL7R	ID2
893	IL12B	ID3
894	IL13	IFNB1
895	IL15RA	IGFBP6
896	IL17A	IGHMBP2
897	INHA	IL1RAP
898	INHBA	IL6ST
899	INHBB	IL7R
900	INPP1	IL12B
901	ACO1	IL13
902	IRF1	IL15RA
903	IRF2	IL17A
904	ISL1	INHA
905	ITGA2	INHBA
906	ITGA9	INHBB
907	ITGAL	INPP1
908	ITIH1	ACO1
909	ITIH2	IRF1
910	ITIH3	IRF2
911	ITIH4	ISL1
912	ITPKA	ITGA2
913	ITPKB	ITGA9
914	ITPR1	ITGAL
915	ITPR3	ITIH1
916	IVD	ITIH2
917	JAG2	ITIH3
918	JAK1	ITIH4
919	JUN	ITPKA
920	JUP	ITPKB
921	KCNA5	ITPR1
922	KCNA6	ITPR3
923	KCNJ3	IVD
924	KCNJ6	JAG2
925	KCNJ10	JAK1
926	KCNJ15	JUN
927	KCNK1	JUP
928	KCNK3	KCNA5
929	KCNMA1	KCNA6
930	KCNN4	KCNJ3
931	KISS1	KCNJ6
932	KLRD1	KCNJ10
933	KPNB1	KCNJ15
934	KPNA2	KCNK1
935	IPO5	KCNK3
936	KRT15	KCNMA1
937	KRT19	KCNN4
938	KRT35	KISS1
939	KRT86	KLRD1
940	AFF3	KPNB1
941	LAG3	KPNA2
942	LALBA	IPO5
943	LAMB1	KRT15
944	LAMB2	KRT19
945	LAMC1	KRT35
946	LECT2	KRT86
947	LEPR	AFF3
948	LIF	LAG3
949	LIFR	LALBA
950	LIG4	LAMB1
951	LIMK1	LAMB2
952	LOX	LAMC1
953	LOXL2	LECT2
954	LRP1	LEPR
955	LRP3	LIF
956	LRP5	LIFR
957	LRP6	LIG4
958	LSP1	LIMK1
959	LTB	LOX
960	LTBR	LOXL2
961	LTF	LRP1
962	LY6H	LRP3
963	LY9	LRP5
964	SH2D1A	LRP6
965	TACSTD2	LSP1
966	EPCAM	LTB
967	MXD1	LTBR
968	MAD2L1	LTF
969	MAFK	LY6H
970	MAG	LY9
971	MAGOH	SH2D1A
972	MAN2A1	TACSTD2
973	MAP1A	EPCAM
974	MAP2	MXD1
975	MAP4	MAD2L1
976	MAS1	MAFK
977	MATN1	MAG
978	MATN3	MAGOH
979	MAX	MAN2A1
980	MBP	MAP1A
981	MC1R	MAP2
982	MCM3	MAP4
983	MDK	MAS1
984	MDM2	MATN1
985	MDM4	MATN3
986	SLC3A2	MAX
987	MEST	MBP
988	MFAP2	MC1R
989	MFNG	MCM3
990	MGAT1	MDK
991	MGAT2	MDM2
992	MGAT5	MDM4
993	MGST2	SLC3A2
994	CXCL9	MEST
995	MKI67	MFAP2
996	MMP19	MFNG
997	MNAT1	MGAT1
998	MPG	MGAT2
999	MPI	MGAT5
1000	MPP1	MGST2
1001	MSH3	MKI67
1002	MSH4	MMP19
1003	MSMB	MNAT1
1004	MSN	MPG
1005	MAP3K10	MPI
1006	MST1R	MPP1
1007	MSX1	MSH3
1008	MSX2	MSH4
1009	MTAP	MSMB
1010	NUDT1	MSN
1011	MTIF2	MAP3K10
1012	IRF4	MST1R
1013	MVD	MSX1
1014	MX1	MSX2
1015	MYBPC1	MTAP
1016	MYBL2	NUDT1
1017	MYD88	MTIF2
1018	MYF6	IRF4
1019	MYOG	MVD
1020	PPP1R12A	MYBPC1
1021	NUBP1	MYBL2
1022	NBN	MYD88
1023	NCBP1	MYF6
1024	NDUFA6	MYOG
1025	NDUFB6	PPP1R12A
1026	NDUFC1	NUBP1
1027	NDUFS4	NBN
1028	NDUFS8	NCBP1
1029	NEK3	NDUFA6
1030	NEO1	NDUFB6
1031	NEUROD1	NDUFC1
1032	NFIX	NDUFS4
1033	NFKB2	NDUFS8
1034	NFX1	NEK3
1035	NGF	NEO1
1036	NGFR	NEUROD1
1037	NID1	NFIX
1038	NKX2-2	NFKB2
1039	GPNMB	NFX1
1040	NOV	NGF
1041	NPAS1	NGFR
1042	NPAS2	NID1
1043	NPAT	NKX2-2
1044	NPTX1	GPNMB
1045	NPTX2	NOV
1046	NT5E	NPAS1
1047	NTF3	NPAS2
1048	NTHL1	NPAT
1049	NTRK1	NPTX1
1050	NUP88	NPTX2
1051	NVL	NT5E
1052	OAS1	NTF3
1053	OCLN	NTHL1
1054	ODC1	NTRK1
1055	ODF2	NUP88
1056	OGG1	NVL
1057	OLR1	OAS1A
1058	TNFRSF11B	OAS1G
1059	OPHN1	OCLN
1060	OR3A1	ODC1
1061	SLC22A18	ODF2
1062	P2RX1	OGG1
1063	P2RX3	OLR1
1064	P2RX4	TNFRSF11B
1065	P2RX5	OPHN1
1066	P2RX7	OLFR402
1067	P2RY1	SLC22A18
1068	P2RY2	P2RX1
1069	FURIN	P2RX3
1070	PAFAH1B2	P2RX4
1071	PAFAH1B3	P2RX5
1072	PAK1	P2RX7
1073	PALM	P2RY1
1074	PAWR	P2RY2
1075	PCDH8	FURIN
1076	PCK1	PAFAH1B2
1077	PCNA	PAFAH1B3
1078	PCOLCE	PAK1
1079	CDK18	PALM
1080	PDC	PAWR
1081	PDCD2	PCDH8
1082	PDE2A	PCK1
1083	PDE4B	PCNA
1084	PDE6D	PCOLCE
1085	PDE6G	CDK18
1086	PDE7A	PDC
1087	PDE8A	PDCD2
1088	PDGFRB	PDE2A
1089	PDZK1	PDE4B
1090	SERPINF1	PDE6D
1091	PER1	PDE6G
1092	PEX13	PDE7A
1093	CFP	PDE8A
1094	PFDN5	PDGFRB
1095	PFN2	PDZK1
1096	PGF	SERPINF1
1097	PGM1	PER1
1098	PHB	PEX13
1099	PHKA1	CFP
1100	PIGA	PFDN5
1101	PIGR	PFN2
1102	PIK3C3	PGF
1103	PIP	PGM2
1104	PLAG1	PHB
1105	PLAGL2	PHKA1
1106	PLCG1	PIGA
1107	PLEK	PIGR
1108	PLIN1	PIK3C3
1109	PLP2	PIP
1110	PLRG1	PLAG1
1111	POLB	PLAGL2
1112	POLD1	PLCG1
1113	POLE2	PLEK
1114	POLG	PLIN1
1115	POLR2C	PLN
1116	POLR2E	PLP2
1117	POLR2G	PLRG1
1118	POU4F3	POLB
1119	PPL	POLD1
1120	PPM1B	POLE2
1121	PPP1R7	POLG
1122	PPP1R10	POLR2C
1123	PPP2R2A	POLR2E
1124	PPP4C	POLR2G
1125	PPY	POU4F3
1126	PRELP	PPL
1127	PREP	PPM1B
1128	SRGN	PPP1R7
1129	PRG2	PPP1R10
1130	PKN2	PPP2R2A
1131	PRKD3	PPP4C
1132	PRKCSH	PPY
1133	MAPK4	PRELP
1134	MAPK7	PREP
1135	MAP2K1	PRG2
1136	PROX1	PKN2
1137	PRPSAP2	PRKD3
1138	TMPRSS15	PRKCSH
1139	PSMA1	MAPK4
1140	PSMA2	MAPK7
1141	PSMA3	MAP2K1
1142	PSMA4	PROX1
1143	PSMA5	PRPSAP2
1144	PSMA6	TMPRSS15
1145	PSMA8	PSMA1
1146	PSMB1	PSMA2
1147	PSMB2	PSMA3
1148	PSMB3	PSMA4
1149	PSMB4	PSMA5
1150	PSMB6	PSMA6
1151	PSMB7	PSMA8
1152	PSMB9	PSMB1
1153	PSMC1	PSMB2
1154	PSMC2	PSMB3
1155	PSMC3	PSMB4
1156	PSMC5	PSMB6
1157	PSMD1	PSMB7
1158	PSMD2	PSMB9
1159	PSMD3	PSMC1
1160	PSMD7	PSMC2
1161	PSMD9	PSMC3
1162	PSMD11	PSMC5
1163	PSMD12	PSMD1
1164	PSMD13	PSMD2
1165	PSME3	PSMD3
1166	PTHLH	PSMD7
1167	PTN	PSMD9
1168	PTPN1	PSMD11
1169	PTPN4	PSMD12
1170	PTPN9	PSMD13
1171	PTPN11	PSME3
1172	PTPRB	PTHLH
1173	PTPRC	PTN
1174	PTPRG	PTPN1
1175	PTPRJ	PTPN4
1176	PTPRN2	PTPN9
1177	PTPRR	PTPN11
1178	PTPRZ1	PTPRB
1179	PVALB	PTPRC
1180	NECTIN1	PTPRG
1181	ABCD3	PTPRJ
1182	ALDH18A1	PTPRN2
1183	PCYT2	PTPRR
1184	PYGM	PTPRZ1
1185	RAB3B	PVALB
1186	RAD51	NECTIN1
1187	RAD51D	ABCD3
1188	RAP1A	ALDH18A1
1189	RAP1GAP	PCYT2
1190	RARRES1	PYGM
1191	RARRES2	RAB3B
1192	RASA1	RAD51
1193	RASGRF2	RAD51D
1194	RBL1	RAP1A
1195	RBP1	RAP1GAP
1196	RCN2	RARRES1
1197	RCVRN	RARRES2
1198	RDH5	RASA1
1199	NF2	RASGRF2
1200	REL	RBL1
1201	RENBP	RBP1
1202	UPF1	RCN2
1203	RFC1	RCVRN
1204	RFC3	RDH5
1205	RFX1	NF2
1206	RGS1	REL
1207	RGS2	RENBP
1208	RGS7	UPF1
1209	RGS12	RFC1
1210	RGS16	RFC3
1211	GRK1	RFX1
1212	RIT2	RGS1
1213	RNF2	RGS2
1214	RNASEH1	RGS7
1215	RNH1	RGS12
1216	ABCE1	RGS16
1217	ROBO1	GRK1
1218	ROS1	RIT2
1219	RPA1	RNF2
1220	MRPL12	RNASEH1
1221	RPN1	RNH1
1222	RPN2	ABCE1
1223	RREB1	ROBO1
1224	RXRA	ROS1
1225	S100A3	RPA1
1226	S100A5	MRPL12
1227	S100A8	RPN1
1228	S100A9	RPN2
1229	S100A10	RREB1
1230	SAFB	RXRA
1231	SALL1	S100A3
1232	SATB1	S100A5
1233	ATXN2	S100A8
1234	CLEC11A	S100A9
1235	SCN9A	S100A10
1236	CCL13	SAFB
1237	CCL3L3	SALL1
1238	CCL5	SATB1
1239	CCL2	ATXN2
1240	CCL17	CLEC11A
1241	CCL21	SCN9A
1242	CCL24	CCL2
1243	XCL1	CCL3
1244	CX3CL1	CCL5
1245	SDC1	CCL12
1246	SDC2	CCL17
1247	SDHB	CCL21A
1248	SDHC	CCL21B
1249	SELP	CCL21C
1250	SELPLG	GM10591
1251	SELENOW	GM13304
1252	SFRP1	GM1987
1253	SFRP4	GM21541
1254	SFRP5	CCL24
1255	SFTPC	XCL1
1256	SFTPD	CX3CL1
1257	SH3BGRL	SDC1
1258	SH3BP2	SDC2
1259	ITSN1	SDHB
1260	ST6GAL1	SDHC
1261	ST8SIA1	SELP
1262	STIL	SELPLG
1263	SLC5A2	SELENOW
1264	SLC6A1	SFRP1
1265	SLC6A6	SFRP4
1266	SLC34A2	SFRP5
1267	SLC18A2	SFTPC
1268	SLIT1	SFTPD
1269	SLIT3	SH3BGRL
1270	SLPI	SH3BP2
1271	SMARCA2	ITSN1
1272	SMARCB1	ST6GAL1
1273	SMARCC2	ST8SIA1
1274	SMARCD3	STIL
1275	SNAPC1	SLC5A2
1276	SNAPC2	SLC6A1
1277	SNCB	SLC6A6
1278	SNAPC4	SLC34A2
1279	SNCG	SLC18A2
1280	SNRPA1	SLIT1
1281	SNTA1	SLIT3
1282	SNX2	SLPI
1283	SOAT1	SMARCA2
1284	SOD3	SMARCB1
1285	SORL1	SMARCC2
1286	SOX4	SMARCD3
1287	SP2	SNAPC1
1288	SP4	SNAPC2
1289	UAP1	SNCB
1290	SPAG4	SNAPC4
1291	SPI1	SNCG
1292	SPTAN1	SNRPA1
1293	SPTBN1	SNTA1
1294	SQLE	SNX2
1295	SRP19	SOAT1
1296	SRP54	SOD3
1297	SRPRA	SORL1
1298	TRIM21	SOX4
1299	SSB	SP2
1300	SSR1	SP4
1301	SSR2	UAP1
1302	STAC	SPAG4
1303	STAT6	SPI1
1304	STC1	SPTAN1
1305	NEK4	SPTBN1
1306	STRN	SQLE
1307	STX5	SRP19
1308	STXBP1	SRP54A
1309	SUPT5H	SRP54B
1310	SUPV3L1	SRPR
1311	SURF1	TRIM21
1312	SUV39H1	SSB
1313	SYCP1	SSR1
1314	SYK	SSR2
1315	SYP	STAC
1316	T	STAT6
1317	TAC1	STC1
1318	ADAM17	NEK4
1319	TAGLN	STRN
1320	TAL1	STX5A
1321	TAPBP	STXBP1
1322	TBCC	SUPT5
1323	TBP	SUPV3L1
1324	TCF4	SURF1
1325	TCF3	SUV39H1
1326	GCFC2	SYCP1
1327	NFE2L2	SYK
1328	TCF21	SYP
1329	TDG	T
1330	TDGF1	TAC1
1331	TEAD1	ADAM17
1332	TMBIM6	TAGLN
1333	TFAP2A	TAL1
1334	TFAP2E	TAPBP
1335	TFAP2C	TBCC
1336	TFAP4	TBP
1337	ARFRP1	TCF4
1338	TFF1	TCF3
1339	TFF3	GCFC2
1340	TFR2	NFE2L2
1341	TFRC	TCF21
1342	TG	TDG
1343	TGFA	TDG-PS
1344	TGFB2	TDGF1
1345	TGFB3	TEAD1
1346	LEFTY2	TMBIM6
1347	TGFBR2	TFAP2A
1348	TGFBR3	TFAP2E
1349	THBS2	TFAP2C
1350	THRSP	TFAP4
1351	TIAM1	ARFRP1
1352	TIMP2	TFF1
1353	TJP1	TFF3
1354	ICAM5	TFR2
1355	SEC62	TFRC
1356	TSPAN4	TG
1357	GPR137B	TGFA
1358	LBR	TGFB2
1359	CLDN5	TGFB3
1360	TNNI1	LEFTY2
1361	TOP1	TGFBR2
1362	TPD52L1	TGFBR3
1363	TPD52L2	THBS2
1364	TPP2	THRSP
1365	NR2C2	TIAM1
1366	HSP90B1	TIMP2
1367	TRPC1	TJP1
1368	EIPR1	ICAM5
1369	PHLDA2	SEC62
1370	TSTA3	TSPAN4
1371	TTC1	GPR137B
1372	DNAJC3	LBR
1373	TTC3	CLDN5
1374	NKX2-1	TNNI1
1375	TTK	TOP1
1376	TUFM	TPD52L1
1377	TULP1	TPD52L2
1378	TULP2	TPP2
1379	TNFSF4	NR2C2
1380	TNFRSF4	HSP90B1
1381	TXK	TRPC1
1382	UBA7	TSSC1
1383	UBE2D2	PHLDA2
1384	UBE2G1	TSTA3
1385	SUMO1	TTC1
1386	UCN	DNAJC3
1387	UCP2	TTC3
1388	UCP3	NKX2-1
1389	SCGB1A1	TTK
1390	UGDH	TUFM
1391	UMOD	TULP1
1392	UPP1	TULP2
1393	UQCRC1	TNFSF4
1394	USF2	TNFRSF4
1395	USP1	TXK
1396	VAV2	UBA7
1397	VBP1	UBE2D2A
1398	VEGFA	UBE2G1
1399	VGF	SUMO1
1400	VIM	UCN
1401	VIP	UCP2
1402	VIPR2	UCP3
1403	VRK1	SCGB1A1
1404	VSNL1	UGDH
1405	CORO2A	UMOD
1406	WNT8B	UPP1
1407	WNT9B	UQCRC1
1408	XPO1	USF2
1409	XRCC4	USP1
1410	YY1	VAV2
1411	ZFP36	VBP1
1412	ZBTB14	VEGFA
1413	ZFX	VGF
1414	ZIC1	VIM
1415	CNBP	VIP
1416	ZNF35	VIPR2
1417	ZNF76	VRK1
1418	ZNF169	VSNL1
1419	ZBTB17	CORO2A
1420	ZNF205	WNT8B
1421	DNALI1	WNT9B
1422	PTP4A1	XPO1
1423	PAX8	XRCC4
1424	FZD5	YY1
1425	SCG2	ZFP36
1426	USP7	ZBTB14
1427	DEK	ZFX
1428	RASSF7	ZIC1
1429	CUL5	CNBP
1430	MFAP5	ZFP105
1431	GPR68	ZFP523
1432	NRIP1	ZFP169
1433	NAA10	ZBTB17
1434	AXIN1	ZFP13
1435	CDC45	DNALI1
1436	FZD6	PTP4A1
1437	FZD9	PAX8
1438	HYAL3	FZD5
1439	NME5	SCG2
1440	PIP4K2B	USP7
1441	PLA2G6	DEK
1442	PLA2G10	RASSF7
1443	SLC25A11	CUL5
1444	ULK1	MFAP5
1445	ANXA9	HMGA2
1446	LTBP4	GPR68
1447	ZNF282	NRIP1
1448	NSMAF	NAA10
1449	DOC2A	AXIN1
1450	DHX16	CDC45
1451	CUL4B	FZD6
1452	CUL3	FZD9
1453	CUL2	HYAL3
1454	CUL1	NME5
1455	FOXN1	PIP4K2B
1456	TPST2	PLA2G6
1457	TPST1	PLA2G10
1458	KLF11	SLC25A11
1459	AURKA	ULK1
1460	FKBP6	ANXA9
1461	GPR65	LTBP4
1462	RAE1	ZFP282
1463	OFD1	NSMAF
1464	SEMA7A	DOC2A
1465	CILP	DHX16
1466	SLC4A7	CUL4B
1467	RGS5	CUL3
1468	MAP4K3	CUL2
1469	PPFIBP1	CUL1
1470	SLC43A1	FOXN1
1471	PKP4	TPST2
1472	PIK3R3	TPST1
1473	PEX3	KLF11
1474	CNTNAP1	AURKA
1475	ENC1	FKBP6
1476	NIPSNAP1	GPR65
1477	ITGA10	RAE1
1478	IKBKG	OFD1
1479	ELP1	SEMA7A
1480	HAT1	CILP
1481	GCM1	SLC4A7
1482	DGKE	RGS5
1483	YBX3	MAP4K3
1484	CPZ	PPFIBP1
1485	COPS3	SLC43A1
1486	CHST1	PKP4
1487	CBX4	PIK3R3
1488	BCAS1	PEX3
1489	BARX2	CNTNAP1
1490	AGPS	ENC1
1491	PIR	NIPSNAP1
1492	CGGBP1	ITGA10
1493	BHLHE40	IKBKG
1494	TCAP	IKBKAP
1495	PRPF18	HAT1
1496	KMO	GCM1
1497	YARS	DGKE
1498	PDXK	YBX3
1499	KHSRP	CPZ
1500	PDLIM4	COPS3
1501	CASK	CHST1
1502	AKR7A2	CBX4
1503	PRKRA	BCAS1
1504	STK16	BARX2
1505	SCARF1	AGPS
1506	LY6D	PIR
1507	OR6A2	CGGBP1
1508	TNFSF11	BHLHE40
1509	RGS20	TCAP
1510	FAM193A	PRPF18
1511	KLF7	KMO
1512	PLPP2	YARS
1513	STC2	PDXK
1514	USO1	KHSRP
1515	CADPS	PDLIM4
1516	PDE8B	CASK
1517	PSMG1	AKR7A5
1518	RFXANK	PRKRA
1519	JRK	STK16
1520	SKAP1	SCARF1
1521	UNC5C	LY6D
1522	RTCA	OLFR2
1523	SSNA1	TNFSF11
1524	OASL	RGS20
1525	AOC3	FAM193A
1526	DCHS1	KLF7
1527	KCNK5	PLPP2
1528	CHRD	STC2
1529	NUMB	USO1
1530	SOCS1	CADPS
1531	IRS2	PDE8B
1532	EIF3A	PSMG1
1533	EIF3B	RFXANK
1534	EIF3C	JRK
1535	EIF3D	SKAP1
1536	EIF3F	UNC5C
1537	EIF3G	RTCA
1538	EIF3H	SSNA1
1539	EIF3I	OASL1
1540	EIF4G3	AOC3
1541	STX16	DCHS1
1542	STX11	KCNK5
1543	BECN1	CHRD
1544	JRKL	NUMB
1545	S1PR4	SOCS1
1546	MRPL40	IRS2
1547	DNAH11	EIF3A
1548	B4GALT2	EIF3B
1549	B3GALT4	EIF3C
1550	TRADD	EIF3D
1551	MBTPS1	EIF3F
1552	EDF1	EIF3G
1553	SNX30	EIF3H
1554	URI1	EIF3I
1555	EED	EIF4G3
1556	CTNNAL1	STX16
1557	RNMT	STX11
1558	RIPK1	BECN1
1559	CRADD	JRKL
1560	TNFSF14	S1PR4
1561	TNFSF10	MRPL40
1562	ADAM23	DNAH11
1563	ADAM15	B4GALT2
1564	ADAM7	B3GALT4
1565	TNFRSF14	TRADD
1566	FADD	MBTPS1
1567	NAPG	EDF1
1568	NAPA	SNX30
1569	MTMR1	URI1
1570	MPDZ	EED
1571	RIOK3	CTNNAL1
1572	MATN4	RNMT
1573	RGS9	RIPK1
1574	DLK1	CRADD
1575	FPGT	TNFSF14
1576	TNFRSF11A	TNFSF10
1577	SCEL	ADAM23
1578	PEX11B	ADAM15
1579	SUCLG2	ADAM7
1580	SUCLA2	TNFRSF14
1581	IL18RAP	FADD
1582	IL1RL2	NAPG
1583	IL18R1	NAPA
1584	IL1RL1	MTMR1
1585	GALR2	MPDZ
1586	DPM1	RIOK3
1587	BANF1	MATN4
1588	FGF18	RGS9
1589	SAP30	DLK1
1590	INPP4A	FPGT
1591	FGF17	TNFRSF11A
1592	NRP2	SCEL
1593	NRP1	PEX11B
1594	TMEM11	SUCLG2
1595	SOCS2	SUCLA2
1596	GGH	IL18RAP
1597	WISP2	IL1RL2
1598	WISP1	IL18R1
1599	AKAP4	IL1RL1
1600	ASAP2	GALR2
1601	PROZ	DPM1
1602	LDB1	BANF1
1603	ST3GAL5	FGF18
1604	IER3	SAP30
1605	ARHGEF7	INPP4A
1606	SGPL1	FGF17
1607	CDC16	NRP2
1608	ZPR1	NRP1
1609	MCM3AP	TMEM11
1610	EIF2B5	SOCS2
1611	EIF2S2	GGH
1612	BUD31	WISP2
1613	AP1S2	WISP1
1614	BCL10	AKAP4
1615	FOXH1	ASAP2
1616	MBD4	PROZ
1617	MBD3	LDB1
1618	MBD2	ST3GAL5
1619	SKAP2	IER3
1620	WASF1	ARHGEF7
1621	ST13	SGPL1
1622	TOP3B	CDC16
1623	CDK5R2	ZPR1
1624	KYNU	MCM3AP
1625	AP3D1	EIF2B5
1626	STBD1	EIF2S2
1627	SELENBP1	AP1S2
1628	ATP6V0E1	BCL10
1629	HAP1	FOXH1
1630	SLC25A14	MBD4
1631	MPZL1	MBD3
1632	MAP3K14	MBD2
1633	SOCS3	SKAP2
1634	CH25H	WASF1
1635	RNF8	ST13
1636	RHBDL1	TOP3B
1637	TM4SF5	CDK5R2
1638	CCRL2	KYNU
1639	SEMA5A	AP3D1
1640	UBA3	STBD1
1641	UBE2M	SELENBP1
1642	MYOM2	SELENBP2
1643	SPAG9	ATP6V0E
1644	DOK2	HAP1
1645	SH2D2A	SLC25A14
1646	AIP	MPZL1
1647	GPRC5A	MAP3K14
1648	SLC13A2	SOCS3
1649	TNK1	CH25H
1650	BBOX1	RNF8
1651	PAX2	RHBDL1
1652	NPR2	TM4SF5
1653	NFKB1	CCRL2
1654	OSMR	SEMA5A
1655	FCGR2B	UBA3
1656	GJB2	UBE2M
1657	ADCY3	MYOM2
1658	AMPD2	SPAG9
1659	ARRB1	DOK2
1660	ATIC	SH2D2A
1661	ATOX1	AIP
1662	ATP5A1	GPRC5A
1663	ATP6V0B	SLC13A2
1664	B2M	TNK1
1665	BCL2A1	BBOX1
1666	BCL2L2	PAX2
1667	BNIP3	NPR2
1668	BYSL	NFKB1
1669	C3AR1	OSMR
1670	KYAT3	FCGR2B
1671	CCNG1	GJB2
1672	CDH16	ADCY3
1673	CDKN1B	AMPD2
1674	AP2M1	ARRB1
1675	AP2S1	ATIC
1676	COX8A	ATOX1
1677	CRYBB3	ATP5A1
1678	DCTN1	ATP6V0B
1679	DDIT3	B2M
1680	DNTT	BCL2A1A
1681	ECHS1	BCL2A1B
1682	EFNB2	BCL2A1D
1683	EIF2S1	BCL2L2
1684	EIF4EBP1	BNIP3
1685	EIF4EBP2	BYSL
1686	EMX2	C3AR1
1687	EYA4	KYAT3
1688	EFEMP1	CCNG1
1689	FCER1G	CDH16
1690	FCGRT	CDKN1B
1691	FCN2	AP2M1
1692	FDXR	AP2S1
1693	FEN1	COX8A
1694	FGF11	CRYBB3
1695	FGF13	DCTN1
1696	FGF14	DDIT3
1697	FKBP5	DNTT
1698	FLT3	ECHS1
1699	GIP	EFNB2
1700	GNG11	EIF2S1
1701	GPS1	EIF4EBP1
1702	HABP2	EIF4EBP2
1703	KCNMB1	EMX2
1704	LBP	EYA4
1705	CITED1	EFEMP1
1706	MYO9B	FCER1G
1707	NDUFB7	FCGRT
1708	DRG1	FDXR
1709	PRKAR2A	FEN1
1710	PSPN	FGF11
1711	PYY	FGF13
1712	RAB27A	FGF14
1713	RBP2	FKBP5
1714	RRAD	FLT3
1715	SDHA	GIP
1716	SHMT1	GNG11
1717	SLC1A2	GPS1
1718	SNRPD3	HABP2
1719	SREBF1	KCNMB1
1720	TANK	LBP
1721	WARS	CITED1
1722	USP2	MYO9B
1723	AIFM1	NDUFB7
1724	SYNGR3	DRG1
1725	FIBP	PRKAR2A
1726	EBAG9	PSPN
1727	PTTG1	PYY
1728	UBE2L6	RAB27A
1729	GPR50	RBP2
1730	MFHAS1	RRAD
1731	CYTH3	SDHA
1732	S1PR2	SHMT1
1733	ATP6V1F	SLC1A2
1734	SOCS6	SNRPD3
1735	CD83	SREBF1
1736	KLF4	TANK
1737	TRIP13	WARS
1738	JMJD1C	USP2
1739	GLP2R	AIFM1
1740	EFTUD2	SYNGR3
1741	PRLHR	FIBP
1742	RAB28	EBAG9
1743	RAB9B	PTTG1
1744	SLC9A3R1	UBE2L6
1745	PLAA	GPR50
1746	SLC22A13	MFHAS1
1747	TGFBRAP1	CYTH3
1748	CD101	S1PR2
1749	RECQL4	ATP6V1F
1750	SELENOF	SOCS6
1751	SEMA4F	CD83
1752	MED21	KLF4
1753	FADS2	COPS2
1754	CHST2	TRIP13
1755	MED17	JMJD1C
1756	MED27	GLP2R
1757	MED7	EFTUD2
1758	HOMER1	PRLHR
1759	CHST3	RAB28
1760	AKAP6	RAB9B
1761	MED20	SLC9A3R1
1762	PIGL	PLAA
1763	PMPCB	SLC22A13
1764	EEF1E1	TGFBRAP1
1765	BAG3	CD101
1766	GTPBP1	RECQL4
1767	CYTIP	SELENOF
1768	NFE2L3	SEMA4F
1769	CARTPT	MED21
1770	RIN1	FADS2
1771	GDA	CHST2
1772	TRAF4	MED17
1773	ABCB7	MED27
1774	TGFBR1	MED7
1775	RHOH	HOMER1
1776	ARR3	CHST3
1777	ARRB2	AKAP6
1778	BAD	MED20
1779	BAG1	PIGL
1780	BCL9	PMPCB
1781	BCR	EEF1E1
1782	BCS1L	BAG3
1783	BNIP2	GTPBP1
1784	BNIP3L	CYTIP
1785	BRAF	NFE2L3
1786	BST1	CARTPT
1787	OSGIN2	RIN1
1788	LDLRAD4	GDA
1789	PTTG1IP	TRAF4
1790	CCNG2	ABCB7
1791	CD74	TGFBR1
1792	UBE2R2	RHOH
1793	CEBPA	ARR3
1794	CLCN2	ARRB2
1795	CCR6	BAD
1796	CNN2	BAG1
1797	COL12A1	BCL9
1798	COPA	BCR
1799	COX6A1	BCS1L
1800	COX11	BNIP2
1801	CRABP1	BNIP3L
1802	CREB1	BNIP3L-PS
1803	VCAN	BRAF
1804	NCAN	BST1
1805	NKX2-5	OSGIN2
1806	CTBS	LDLRAD4
1807	CYP8B1	PTTG1IP
1808	DAG1	CCNG2
1809	DAP	CD74
1810	DBN1	UBE2R2
1811	DDX6	CEBPA
1812	DFFA	CLCN2
1813	DFFB	CCR6
1814	GSDME	CNN2
1815	2018-09-02	COL12A1
1816	DLX2	COPA
1817	DMPK	COX6A1
1818	TRDMT1	COX11
1819	RCAN1	CRABP1
1820	DUSP1	CREB1
1821	DUSP2	VCAN
1822	DUSP5	NCAN
1823	E4F1	NKX2-5
1824	ECM1	CTBS
1825	EFNA1	CYP8B1
1826	EFNB1	DAG1
1827	ELF3	DAP
1828	EPS8	DBN1
1829	ERBB2	DDX6
1830	ERH	DFFA
1831	ETFDH	DFFB
1832	ETV5	GSDME
1833	EXTL1	2018-09-02
1834	ACSL3	DLX2
1835	DPP4	DMPK
1836	FARSA	TRDMT1
1837	FDFT1	RCAN1
1838	FGD1	DUSP1
1839	FGF5	DUSP2
1840	FGF10	DUSP5
1841	GPC5	E4F1
1842	VEGFD	ECM1
1843	FOXD1	EFNA1
1844	FOXE1	EFNB1
1845	FOXD2	ELF3
1846	FLOT2	EPS8
1847	NAALAD2	ERBB2
1848	FRG1	ERH
1849	FUT7	ETFDH
1850	GALNT2	ETV5
1851	GNG4	EXTL1
1852	GOLGA2	ACSL3
1853	GRB14	DPP4
1854	GTF2A2	FARSA
1855	HDGF	FDFT1
1856	FOXA1	FGD1
1857	FOXA3	FGF5
1858	ONECUT1	FGF10
1859	IDI1	GPC5
1860	ILK	VEGFD
1861	KIF2A	FOXD1
1862	KIF11	FOXE1
1863	LLGL2	FOXD2
1864	MCM2	FLOT2
1865	MEOX1	NAALAD2
1866	MGST3	FRG1
1867	MMP2	FUT7
1868	MYBPC2	GALNT2
1869	MYT1	GNG4
1870	NAP1L3	GOLGA2
1871	NCAM2	GRB14
1872	NDUFA1	GTF2A2
1873	NDUFA3	HDGF
1874	NDUFB2	FOXA1
1875	NDUFB4	FOXA3
1876	NDUFB10	ONECUT1
1877	NDUFC2	IDI1
1878	NDUFS3	ILK
1879	NFATC4	KIF2A
1880	NOTCH4	KIF11
1881	OVOL1	LLGL2
1882	PRKN	MCM2
1883	PCK2	MEOX1
1884	GATB	MGST3
1885	PIGH	MMP2
1886	PIK3C2G	MYBPC2
1887	PKNOX1	MYT1
1888	PKP2	NAP1L3
1889	MAP4K2	NCAM2
1890	RABGGTB	NDUFA1
1891	SCN2B	NDUFA3
1892	SCO1	NDUFB2
1893	CCL20	GM3244
1894	SNRPA	GM3873
1895	SNRPD2	NDUFB4
1896	TROVE2	NDUFB10
1897	STAU1	NDUFC2
1898	TBCA	NDUFS3
1899	TBX6	NFATC4
1900	TGM2	NOTCH4
1901	TK2	OVOL1
1902	TM4SF4	PARK2
1903	TOP3A	PCK2
1904	TRAF6	GATB
1905	TSN	PIGH
1906	VIPR1	PIK3C2G
1907	XPC	PKNOX1
1908	FANCG	PKP2
1909	DAP3	MAP4K2
1910	RAB7A	RABGGTB
1911	BAG6	SCN2B
1912	CDK2AP1	SCO1
1913	PABPN1	CCL20
1914	COIL	SNRPD2
1915	DPF1	TROVE2
1916	C21ORF33	STAU1
1917	LOC102724023	TBCA
1918	USP9X	TBX6
1919	KDM5A	TGM2
1920	AXIN2	TK2
1921	BAP1	TM4SF4
1922	CAVIN2	TOP3A
1923	RASAL1	TRAF6
1924	MMP23B	TSN
1925	DDX3X	VIPR1
1926	CDC23	XPC
1927	HERC2	FANCG
1928	CLIC3	DAP3
1929	MAP3K6	RAB7
1930	ASH2L	BAG6
1931	RGN	CDK2AP1
1932	SPARCL1	PABPN1
1933	MTMR4	COIL
1934	NMI	DPF1
1935	MTA1	D10JHU81E
1936	ATP6V0D1	USP9X
1937	PRPF4	KDM5A
1938	PRPF3	AXIN2
1939	FAM50A	BAP1
1940	RABEP1	CAVIN2
1941	RRP9	RASAL1
1942	ARHGEF1	MMP23
1943	SYNGR1	DDX3X
1944	NEMF	CDC23
1945	COX7A2L	HERC2
1946	LPAR2	CLIC3
1947	AP4M1	MAP3K6
1948	ARHGEF2	ASH2L
1949	BUB3	RGN
1950	SLC24A1	SPARCL1
1951	DDX21	MTMR4
1952	ETF1	NMI
1953	SLC33A1	MTA1
1954	MTA2	ATP6V0D1
1955	LRAT	PRPF4
1956	DLGAP2	PRPF3
1957	DLG5	FAM50A
1958	CCPG1	RABEP1
1959	CRLF1	RRP9
1960	GCM2	ARHGEF1
1961	RGL2	SYNGR1
1962	ITGB1BP1	NEMF
1963	BCL7C	COX7A2L
1964	COPB2	LPAR2
1965	GPR37L1	AP4M1
1966	B4GALT6	ARHGEF2
1967	B4GALT5	BUB3
1968	PTGDR2	SLC24A1
1969	TCEAL1	DDX21
1970	VAMP3	ETF1
1971	SNAP29	SLC33A1
1972	NDST3	MTA2
1973	TXNL1	LRAT
1974	SLIT2	DLGAP2
1975	UBE4A	DLG5
1976	ITGBL1	CCPG1
1977	PPIG	CRLF1
1978	LONP1	GCM2
1979	RAB33A	RGL2
1980	ADIPOQ	ITGB1BP1
1981	ZFYVE9	BCL7C
1982	SLC22A14	COPB2
1983	LPXN	GPR37L1
1984	PEX16	B4GALT6
1985	SNRNP40	B4GALT5
1986	ARHGAP29	PTGDR2
1987	FAM189A2	TCEAL1
1988	TJP2	VAMP3
1989	DDX23	SNAP29
1990	CYP7B1	NDST3
1991	HAND1	TXNL1
1992	CDYL	SLIT2
1993	ECEL1	UBE4A
1994	NCR1	ITGBL1
1995	MED23	PPIG
1996	AGTR1	LONP1
1997	EIF2AK3	RAB33A
1998	HOMER2	ADIPOQ
[truncated: 18,948 more rows]
