# Supplementary material for: Comparison of multi-tissue aging between human and mouse
Source: Sci Rep. 2019 Apr 17;9:6220. doi: 10.1038/s41598-019-42485-3 (PMC6470208; doi:10.1038/s41598-019-42485-3)
Supplement: Supplementary file 5 — Dataset 4 [file 41598_2019_42485_MOESM5_ESM.xlsx]

## Sheet: Sheet1
Function enrichment of DEGs
Adipose_Subcutaneous
Phosphoprotein
Extracellular matrix
GO:0005578~proteinaceous extracellular matrix
GO:0030198~extracellular matrix organization
GO:0016020~membrane
Glycoprotein
Membrane
Cell adhesion
signal peptide
Collagen
Signal
Lipoprotein
Secreted
GO:0001649~osteoblast differentiation
GO:0031012~extracellular matrix
GO:0005581~collagen trimer
Transmembrane
glycosylation site:N-linked (GlcNAc...)
Transmembrane helix
GO:0005515~protein binding
Calcium
GO:0007155~cell adhesion
Proteoglycan
EGF-like domain
Palmitate
GO:0070062~extracellular exosome
GO:0008201~heparin binding
GPI-anchor
GO:0005178~integrin binding
Disulfide bond
Adipose_Visceral_(Omentum)
Phosphoprotein
Acetylation
Ubl conjugation
GO:0005515~protein binding
Cytoplasm
Polymorphism
GO:0005737~cytoplasm
Artery_Aorta
Phosphoprotein
GO:0005515~protein binding
Metal-binding
Ubl conjugation
Acetylation
Cytoplasm
GO:0005788~endoplasmic reticulum lumen
Isopeptide bond
Cell adhesion
Methylation
Extracellular matrix
GO:0005654~nucleoplasm
GO:0034663~endoplasmic reticulum chaperone complex
Apoptosis
short sequence motif:Prevents secretion from ER
Cytoskeleton
GO:0005925~focal adhesion
GO:0005737~cytoplasm
GO:0005578~proteinaceous extracellular matrix
GO:0001666~response to hypoxia
GO:0034976~response to endoplasmic reticulum stress
Nucleotide-binding
GO:0005634~nucleus
GO:0005622~intracellular
GO:0031012~extracellular matrix
ATP-binding
Proteoglycan
GO:0007155~cell adhesion
brain
GO:0070062~extracellular exosome
Membrane
GO:0043025~neuronal cell body
GO:0043209~myelin sheath
Synapse
Phosphoprotein
GO:0005615~extracellular space
GO:0048471~perinuclear region of cytoplasm
GO:0030425~dendrite
GO:0005515~protein binding
GO:0030054~cell junction
GO:0030424~axon
Stress response
Lipoprotein
Postsynaptic cell membrane
Cell adhesion
Cell junction
GO:0045202~synapse
GO:0007268~chemical synaptic transmission
GO:0005829~cytosol
Ion transport
Methylation
S-nitrosylation
GO:0030426~growth cone
GO:0045211~postsynaptic membrane
Endoplasmic reticulum
GO:0005913~cell-cell adherens junction
Calcium
Golgi apparatus
Calmodulin-binding
GO:1902711~GABA-A receptor complex
Chaperone
GO:0014069~postsynaptic density
Palmitate
GO:0072562~blood microparticle
Acetylation
GO:1903561~extracellular vesicle
GO:0005794~Golgi apparatus
Cytoplasm
Chloride channel
GO:0098641~cadherin binding involved in cell-cell adhesion
GO:0005783~endoplasmic reticulum
GO:0043195~terminal bouton
GO:0098609~cell-cell adhesion
GO:0007399~nervous system development
GO:0000139~Golgi membrane
GO:0043524~negative regulation of neuron apoptotic process
Innate immunity
GO:0042493~response to drug
Brain_Cerebellum
Alternative splicing
Phosphoprotein
Cell junction
Methylation
GO:0005737~cytoplasm
Brain_Cortex
Phosphoprotein
Cell junction
Synapse
GO:0005829~cytosol
Cytoplasm
GO:0070062~extracellular exosome
GO:0030054~cell junction
GO:0005515~protein binding
GO:0008021~synaptic vesicle
Transport
Cytoplasmic vesicle
GO:0005737~cytoplasm
GO:0043209~myelin sheath
Acetylation
GO:0005925~focal adhesion
Lipoprotein
Nucleotide-binding
Calcium
GO:0030424~axon
GO:0043005~neuron projection
Cytoskeleton
Ion transport
GO:0045202~synapse
Microtubule
GO:0048471~perinuclear region of cytoplasm
Exocytosis
GO:0031982~vesicle
GO:0030426~growth cone
Prenylation
LIM domain
Mitochondrion
Protein transport
GO:0043025~neuronal cell body
GO:0005856~cytoskeleton
GO:0005739~mitochondrion
Methylation
GO:0005874~microtubule
GO:0014069~postsynaptic density
Cell projection
GO:0031410~cytoplasmic vesicle
Brain_Hippocampus
Phosphoprotein
Alternative splicing
Cytoplasm
Membrane
GO:0070062~extracellular exosome
GO:0005829~cytosol
Calmodulin-binding
GO:0005515~protein binding
Cytoskeleton
GO:0005737~cytoplasm
Actin-binding
Cell junction
Microtubule
Nucleotide-binding
ATP-binding
GO:0005886~plasma membrane
Kinase
Acetylation
Endosome
GO:0005516~calmodulin binding
Transport
SH3 domain
Synapse
GO:0051015~actin filament binding
Cytoplasmic vesicle
Motor protein
Lipoprotein
Coiled coil
GO:0030054~cell junction
IPR011993:Pleckstrin homology-like domain
GO:0048471~perinuclear region of cytoplasm
Ubl conjugation
GO:0008076~voltage-gated potassium channel complex
Neurogenesis
Golgi apparatus
GO:0005874~microtubule
Cell adhesion
GO:0015629~actin cytoskeleton
GO:0043209~myelin sheath
GO:0016324~apical plasma membrane
Ion channel
Cell membrane
Calcium
Postsynaptic cell membrane
Apoptosis
GO:0008017~microtubule binding
GO:0005765~lysosomal membrane
GO:0055037~recycling endosome
GO:0003779~actin binding
GO:0014069~postsynaptic density
Ion transport
Methylation
Transferase
Palmitate
GO:0016020~membrane
GO:0045211~postsynaptic membrane
Lipid metabolism
GO:0005768~endosome
Cell projection
Heart_Atrial_Appendage
GO:0031012~extracellular matrix
Heart_Left_Ventricle
Phosphoprotein
GO:0005515~protein binding
Cytoplasm
Acetylation
GO:0005737~cytoplasm
Transit peptide
Mitochondrion
GO:0005829~cytosol
GO:0005739~mitochondrion
Cell adhesion
GO:0070062~extracellular exosome
GO:0005578~proteinaceous extracellular matrix
Extracellular matrix
Nucleotide-binding
LIM domain
GO:0005925~focal adhesion
Lipoprotein
Apoptosis
GO:0016020~membrane
GO:0031012~extracellular matrix
GO:0005743~mitochondrial inner membrane
Liver
Cell cycle
Cell division
Mitosis
GO:0051301~cell division
GO:0007067~mitotic nuclear division
Chromosome
Cytoskeleton
Centromere
GO:0005654~nucleoplasm
GO:0005515~protein binding
GO:0000776~kinetochore
GO:0005634~nucleus
Kinetochore
Nucleus
GO:0000775~chromosome, centromeric region
Polymorphism
Ubl conjugation
Microtubule
Cytoplasm
Phosphoprotein
GO:0009612~response to mechanical stimulus
GO:0008283~cell proliferation
GO:0007059~chromosome segregation
Lung
Phosphoprotein
GO:0005515~protein binding
Acetylation
Ubl conjugation
Cytoplasm
GO:0005737~cytoplasm
Isopeptide bond
Polymorphism
GO:0005829~cytosol
Methylation
Nucleosome core
Ribonucleoprotein
Cell adhesion
Ribosomal protein
GO:0000786~nucleosome
Muscle_Skeletal
Phosphoprotein
Cytoplasm
Proteasome
Acetylation
GO:0005515~protein binding
GO:0005829~cytosol
GO:0005737~cytoplasm
GO:0000502~proteasome complex
Nucleotide-binding
ATP-binding
GO:0002479~antigen processing and presentation of exogenous peptide antigen via MHC class I, TAP-dependent
Calcium
Threonine protease
GO:0070062~extracellular exosome
GO:0004298~threonine-type endopeptidase activity
GO:0019773~proteasome core complex, alpha-subunit complex
GO:0016020~membrane
IPR001353:Proteasome, subunit alpha/beta
GO:0005839~proteasome core complex
GO:0051603~proteolysis involved in cellular protein catabolic process
SM00948:SM00948
IPR023332:Proteasome A-type subunit
IPR000426:Proteasome, alpha-subunit, N-terminal domain
GO:0005654~nucleoplasm
Ubl conjugation
Metal-binding
GO:0022624~proteasome accessory complex
Nucleus
Ovary
Extracellular matrix
Phosphoprotein
Cytoplasm
GO:0030017~sarcomere
retinal_periphery
GO:0006413~translational initiation
GO:0070062~extracellular exosome
Acetylation
Ribosomal protein
Ribonucleoprotein
GO:0003735~structural constituent of ribosome
GO:0006412~translation
GO:0005840~ribosome
GO:0006364~rRNA processing
GO:0043209~myelin sheath
GO:0044822~poly(A) RNA binding
Vision
GO:0022625~cytosolic large ribosomal subunit
GO:0007601~visual perception
GO:0016020~membrane
GO:0022627~cytosolic small ribosomal subunit
GO:0005829~cytosol
Phosphoprotein
Ubl conjugation
GO:0005925~focal adhesion
GO:0031012~extracellular matrix
GO:0015935~small ribosomal subunit
Isopeptide bond
Mitochondrion inner membrane
Respiratory chain
GO:0005739~mitochondrion
GO:0005515~protein binding
GO:0001917~photoreceptor inner segment
Cytoplasm
GO:0060041~retina development in camera-type eye
GO:0005737~cytoplasm
Stress response
GO:0005913~cell-cell adherens junction
GO:0042470~melanosome
Mitochondrion
GO:0005743~mitochondrial inner membrane
GO:0005747~mitochondrial respiratory chain complex I
Electron transport
GO:0098641~cadherin binding involved in cell-cell adhesion
GO:0030529~intracellular ribonucleoprotein complex
GO:0098609~cell-cell adhesion
Transport
Glycolysis
GO:0001750~photoreceptor outer segment
GO:0003723~RNA binding
GO:0042622~photoreceptor outer segment membrane
Chaperone
GO:0005634~nucleus
Methylation
GO:0051082~unfolded protein binding
GO:0051087~chaperone binding
GO:0006096~glycolytic process
RNA-binding
Nitration
GO:1903561~extracellular vesicle
Hydrogen ion transport
rRNA-binding
GO:0045494~photoreceptor cell maintenance
GO:0002181~cytoplasmic translation
GO:0031625~ubiquitin protein ligase binding
Nucleotide-binding
GO:0007602~phototransduction
Apoptosis
Copper
S-nitrosylation
GO:0070469~respiratory chain
GO:0005753~mitochondrial proton-transporting ATP synthase complex
GO:0005615~extracellular space
Spleen
GO:0005615~extracellular space
