# Supplementary material for: Comparison of multi-tissue aging between human and mouse
Source: Sci Rep. 2019 Apr 17;9:6220. doi: 10.1038/s41598-019-42485-3 (PMC6470208; doi:10.1038/s41598-019-42485-3)
Supplement: Supplementary file 6 — Dataset 5 [file 41598_2019_42485_MOESM6_ESM.xlsx]

## Sheet: Sheet1
Crosswise comparison of DEG between tissues
		1	2	3	4	5	6	7	8	9	10	11	12	13	14	15	16	17	18
	Tissue	Adipose_Subcutaneous	Adipose_Visceral	Artery_Aorta	Brain_Cerebellum	Brain_Cortex	Brain_Hippocampus	Heart_Atrial	Heart_Left_Ventricle	Kidney_Cortex	Liver	Lung	Muscle_Skeletal	Ovary	Small_Intestine	Spleen	brain	retinal_periphery	hematopoietic_stem_cells
1	Adipose_Subcutaneous	3707	7.265227e-24	2.362317e-46	3.208602e-16	1.138058e-19	1.077877e-14	2.536564e-09	3.35631e-50	1	0.8673835	4.019206e-20	2.793932e-55	0.05296774	0.6922644	0.7140839	4.597778e-07	0.2349275	0.2789482
2	Adipose_Visceral	1078	4123	2.05961e-32	0.003248155	0.004032125	0.02597618	0.0850668	3.887268e-08	1	0.2497867	3.537868e-17	3.688674e-09	0.1004829	0.2278947	0.9611989	8.228665e-06	0.725109	6.208277e-06
3	Artery_Aorta	1245	1297	4410	0.001698	1.286712e-10	0.0003877444	1.27621e-11	2.57525e-19	1	0.6534839	4.544839e-41	5.283276e-15	0.08102036	0.7898259	0.3455118	0.002207886	0.01504752	2.259589e-05
4	Brain_Cerebellum	375	327	351	1259	2.361237e-81	1.396507e-36	0.001424496	2.768689e-08	1	0.6321866	0.3206959	6.078165e-06	0.07923901	1	0.5163319	1.123098e-17	0.000227844	0.1411024
5	Brain_Cortex	638	573	683	408	2292	8.349845e-220	0.003490068	2.455143e-09	1	0.8210766	4.611937e-06	1.761967e-13	0.1826804	1	0.8873306	3.27154e-22	0.215479	0.9464924
6	Brain_Hippocampus	635	583	650	327	849	2392	0.0001835354	3.518573e-13	0.1322278	0.5748957	0.005579164	6.822262e-10	0.1365889	1	0.1350705	3.111442e-44	0.5472569	0.5674032
7	Heart_Atrial	77	54	92	26	39	45	199	2.18378e-27	1	0.1164315	2.322913e-05	0.0007361806	0.03697316	1	1	0.06233891	0.03734466	0.01370743
8	Heart_Left_Ventricle	731	605	712	218	369	404	85	2209	1	0.2415638	3.229152e-33	6.617778e-37	0.3405036	0.142047	0.5261275	1.81537e-05	0.02208788	0.09917782
9	Kidney_Cortex	0	0	0	0	0	1	0	0	1	1	1	1	1	1	1	1	1	1
10	Liver	18	28	25	7	11	14	3	16	0	108	4.189134e-09	0.9064553	1.000061e-11	1	1.094141e-07	0.3351303	0.4050189	8.653966e-06
11	Lung	1482	1610	1851	431	865	859	95	996	0	66	6078	3.903159e-35	0.3989698	0.5350485	0.01687124	0.001926022	0.26601	0.0009805666
12	Muscle_Skeletal	1319	1189	1315	386	726	729	71	811	0	22	1885	4586	0.9672559	0.9599305	0.3996256	0.0425634	0.8793957	0.09420718
13	Ovary	202	219	235	73	122	129	16	113	0	26	303	203	890	0.09907965	0.860497	0.08652121	0.004106438	0.008176854
14	Small_Intestine	2	4	2	0	0	0	0	3	0	0	4	1	2	11	1	0.2465173	1	0.4387111
15	Spleen	7	5	11	3	3	8	0	5	0	6	20	11	1	0	39	0.2474024	1	0.000121507
16	brain	399	428	430	199	329	403	24	245	0	11	580	427	89	2	5	1589	1.883432e-20	2.398373e-24
17	retinal_periphery	118	118	154	60	75	71	11	82	0	4	189	126	41	0	0	119	549	0.000513992
18	hematopoietic_stem_cells	197	267	279	73	102	121	18	126	0	18	355	252	62	1	9	181	48	943
This table shows the aging genes overlapping among 18 human tissues and the p values of the fisher's exact test.
Among them, the diagonal line is the number of aging genes in each tissue, the lower triangle shows the number of aging genes overlapping among 18 tissues, and the upper triangle shows the p values of the fisher's exact test among 18 tissues.

## Sheet: Sheet2
		1	2	3	4	5	6	7	8	9	10	11	12	13	14	15	16	17	18
		peripheral_adipocyte	bone_marrow_adipocyte	thoracicaorta	cerebellum	neocortex	Hippocampus	heart	cardiac_ventricle	kidney	Liver	Lung	skeletal_muscle	Ovary	Small_Intestine	Spleen	brain	retinal_periphery	hematopoietic_stem_cells
1	peripheral_adipocyte	992	5.243496e-67	8.492267e-10	2.468529e-07	0.593724	0.0300214	1.031073e-07	1.212301e-48	5.123124e-19	2.212522e-47	6.297092e-71	1.118778e-11	0.0912128	7.107064e-40	1.502246e-19	0.003342881	1.670326e-05	7.525845e-15
2	bone_marrow_adipocyte	233	1120	5.08043e-10	0.07876944	0.965942	0.07256644	1.026911e-11	3.736163e-19	7.681981e-15	1.459459e-33	5.459536e-35	2.742073e-08	0.02031187	1.290325e-21	6.280392e-22	0.3694358	9.008317e-05	1.473698e-20
3	thoracicaorta	98	107	912	0.2538554	0.0004530348	0.003866857	5.357912e-287	3.948461e-283	2.471905e-171	8.119748e-151	1.144614e-56	1.244982e-156	4.315835e-123	7.456759e-13	0.08062005	5.940307e-114	2.760786e-74	0.2511227
4	cerebellum	72	54	42	675	0.919185	0.5990989	0.5168868	6.095183e-09	0.140044	2.749669e-07	5.053474e-05	0.006208308	0.9777912	0.009606784	4.705621e-13	3.888508e-14	0.003490154	0.7429324
5	neocortex	117	117	148	72	1191	1.169441e-199	1.385234e-07	0.0001234341	0.2178302	0.5792704	0.2644946	0.01181681	0.5620641	0.7725582	0.1019097	3.019215e-20	7.185311e-05	0.8491377
6	Hippocampus	144	157	144	84	849	5215	0.0001939782	0.002344772	0.03338679	0.1358709	0.04486945	0.05430727	0.8886254	0.6019463	0.1713048	2.620129e-14	4.361286e-05	0.8863561
7	heart	138	166	518	63	257	236	1559	8.964113e-241	3.32138e-292	2.727663e-266	1.423625e-92	0	3.308901e-171	2.194322e-11	0.2065102	8.787581e-214	3.406718e-149	0.002174825
8	cardiac_ventricle	190	143	439	81	162	158	499	1024	1.001657e-117	2.627061e-124	2.505557e-101	5.401291e-127	7.771112e-58	2.308085e-18	2.957034e-16	4.640771e-82	4.117041e-47	9.583648e-05
9	kidney	175	180	403	71	198	212	678	365	1572	1.934012e-310	1.247895e-71	4.521481e-150	1.900553e-125	2.435097e-20	0.4876	1.647825e-140	2.822552e-79	2.298498e-07
10	Liver	486	485	644	253	580	613	1106	662	1144	4756	9.020129e-84	1.751605e-168	4.75756e-116	7.718799e-20	1.039942e-07	4.351436e-115	5.286793e-111	8.746163e-10
11	Lung	289	246	269	99	213	229	452	352	414	856	1715	1.084133e-64	1.458709e-23	1.08286e-34	1.500777e-11	5.951588e-38	2.410087e-27	1.689205e-06
12	skeletal_muscle	107	105	310	55	141	136	565	293	399	696	293	953	1.615623e-109	6.406217e-05	0.1854007	1.097579e-147	3.869936e-91	0.003817126
13	Ovary	52	64	247	18	88	79	367	182	312	511	171	240	726	0.05555178	0.9806438	1.576205e-94	5.472996e-83	0.0001769284
14	Small_Intestine	147	121	85	43	83	89	121	107	151	327	187	66	41	816	7.217688e-10	0.05921747	0.0060777	1.172657e-09
15	Spleen	87	95	34	58	69	68	50	81	45	195	99	32	12	53	493	5.930895e-05	0.185719	8.747427e-05
16	brain	145	136	387	150	384	358	683	362	579	1067	405	452	317	102	92	2020	2.232918e-162	0.05777369
17	retinal_periphery	235	255	425	157	464	466	754	397	618	1452	501	466	375	168	101	899	3221	2.039585e-06
18	hematopoietic_stem_cells	77	92	28	17	52	55	64	49	81	197	78	40	38	61	31	70	129	502
This table shows the aging genes overlapping among 18 mouse tissues and the p values of the fisher's exact test.
Among them, the diagonal line is the number of aging genes in each tissue, the lower triangle shows the number of aging genes overlapping among 18 tissues, and the upper triangle shows the p values of the fisher's exact test among 18 tissues.
